# Supplementary material for: Discovery of New States of Immunomodulation for Vaccine Adjuvants via High Throughput Screening: Expanding Innate Responses to PRRs
Source: ACS Cent Sci. 2023 Feb 23;9(3):427–39. doi: 10.1021/acscentsci.2c01351 (PMC10037445; doi:10.1021/acscentsci.2c01351)
Supplement: Supplementary file 1 — oc2c01351_si_001.zip [file oc2c01351_si_001.zip]

Archive with 4 entries (4 files):
- Secondary Alpha Screen Data.csv
- __MACOSX/._Secondary Alpha Screen Data.csv
- Primary Screen Data copy.csv
- __MACOSX/._Primary Screen Data copy.csv
