# Supplementary material for: Discovery of New States of Immunomodulation for Vaccine Adjuvants via High Throughput Screening: Expanding Innate Responses to PRRs
Source: ACS Cent Sci. 2023 Feb 23;9(3):427–39. doi: 10.1021/acscentsci.2c01351 (PMC10037445; doi:10.1021/acscentsci.2c01351)
Supplement: Supplementary file 1 — oc2c01351_si_001.zip [file oc2c01351_si_001.zip › Secondary Alpha Screen Data.csv]

Normal Rank	Plate (Secondary Screen)	Dest Row	Dest Col	Primary Screen Plate	Plate Location	Sample number (primary screen)	Viability Mask 1	Viability Mask 2	Concentration	Modulator only abs	Modulator only lum	Poly IC - IL-1B	Poly IC - IL-12	Poly IC - IP-10	Poly IC- CCL4	Poly IC - TNF	Poly IC - IFN-B	PAM2 - IL-1B	PAM2 - IL-12	PAM2 - IP-10	PAM2 CCL4	Pam2 TNF	Pam2 - IFN-B	R848 - IL-1B	R848 - IL-12	R848 - IP-10	R848 CCL4	R848 - TNF	R848 - IFN-B	Fla - IL-1B	Fla - IL-12	Fla - IP-10	Fla-CCL4	Fla - TNF	Fla - IFN-B	cGAMP - IL-1B	cGAMP - IL-12	cGAMP - IP-10 - fold counts	cGAMP CCL4 - Fold Counts	cGAMP - TNF	cGAMP - IFN-B	LPS - IL-1B	LPS - IL-12	LPS - IP-10	LPS- CCL4	LPS- TNF	LPS - IFN-B	PAM3 - IL-1B	PAM3 - IL-12
1	2.1	c	3	1	c3	330	26.23648	14.02712	10 mM	0.111	278	-0.00054471	-0.0785643	-0.1893293	-0.03041725	0.0219288	0.00040672	0.003416034	-0.012290568	-0.028561735	-0.005801353	0.002614936	0	0.042026339	-0.071807621	0.174322596	-0.001904133	0.026035688	0	0.003109292	-0.023134204	-0.236003499	-0.005118025	-0.032964154	0	0.007378075	-0.041376974	-0.211904969	-0.013938002	0.022890336	0	0.002272353	-0.011209138	-0.211178473	-0.001202582	-0.02408875	0	0.0022037	-0.0038549
2	2.1	d	3	1	f11	424	26.48287	37.26371	10 mM	0.126	686	0.031817	-1	-0.0278506	-0.10059115	-0.00144038	0	0.010493254	0.018080931	0.005597058	-0.004706858	-0.021001763	0	0.224791941	-0.105994414	-0.028273379	-0.002230411	0.193162068	0	0.009525437	-0.008300601	0.164604898	-0.0069487	-0.049373528	0.008592719	-0.00333346	-0.032039207	0.007261353	-0.039273861	0.019575939	0	-0.005561765	0.044799939	0.022715173	#DIV/0!	-0.026563119	0	0.0127017	-0.0058864
3	2.1	e	3	1	h17	445	23.73279	6.807323	10 mM	0.113	1051	0.00041795	-0.5649096	-0.035332	0.00312994	-0.00775206	0	-0.003240226	-0.647009029	-0.093775747	-0.0053575	0.000802277	0	0.022087624	-1	-0.030430102	-0.179343611	0.035954496	0	-0.013174616	-0.177923546	-1	-0.002908811	-0.147634755	0	-0.000377271	-0.304180574	-0.03987629	-0.003476526	0.000616792	0.050623448	-0.004752676	-0.001259545	1	0.004151926	-0.034879965	1.999995591	0.00419505	-1
4	2.1	f	3	1	k20	515	36.40154	48.77766	10 mM	0.1	61	-0.000358105	-0.0367091	0.00505068	0.16142639	0.0538024	0	-0.0660217	0.002033958	-0.010035999	0.206022491	0.012825689	0	0.003648354	-0.344913832	-0.034721994	-0.008293073	0.036165719	0.130591077	-0.06221718	0.000352185	-0.022580093	-0.002610339	0.026655235	0	-0.005755949	-0.020519246	0.053385245	0.143322858	0.004970537	0.395551424	0.5	-0.020299911	0.007675716	-0.013168435	2	0	-0.019153265	-0.0279809
5	2.1	g	3	2	d3	658	74.46644	80.1654	10 mM	0.102	934	-0.0004001	-0.0407482	-0.0669763	0.017417945	-0.0056057	0	-0.002138723	-0.017738799	-0.022949191	-0.002105434	0.021765301	0	-0.5	-0.028178965	0.075545255	-0.005081533	0.209238608	0	-0.003134596	-0.02569432	-0.086514755	-0.001389156	0.01392778	0	0.000628239	-0.019434971	-4.04257E-05	0.015509451	0.043852651	0.060558743	0.5	-0.075551581	-0.344746463	0.026588057	2	0	-0.001751545	-0.0261662
6	2.1	h	3	2	h7	673	83.38095	88.30891	10 mM	0.59	648	0.015901	-0.6329776	-0.0218529	-0.08625375	-0.00243282	0	0.005887519	-0.006154764	0.004579877	-0.001837463	0.004666244	0	0.109355822	-0.025841498	0.010545787	-0.001397895	0.071591723	0	0.003518978	-0.022881332	0.012085032	-0.007634758	0.00918449	0	0.014909303	-0.021076872	-0.003677122	-0.025791226	0.01580158	0	-0.05722058	0.999990851	1	0.017617167	-0.048458496	0	0.0026501	-0.0213988
7	2.1	i	3	2	m11	621	46.49885	92.61616	10 mM	0.566	1064	-0.053956765	-0.1348998	-0.0555039	0.423108695	-0.00485122	0	-0.030256139	-0.016363861	-0.033116545	-0.003228364	0.037066284	0	0.036322433	-1	-0.065368875	-0.093613812	0.599911474	0	-0.037292858	-0.061465311	-0.309487897	-0.01065046	0.032740584	0	-0.020347836	-1	0.043752447	0.079320381	0.033526058	0	-0.000320677	-0.054306374	-0.205916893	0.001707122	2	0	-0.016941285	-0.0259146
8	2.1	j	3	3	g14	1022	86.79102	85.2936967	10 mM	0.096	107	0.001988	0.00093533	-0.0007492	-0.005771	0.0116014	0	-0.056216875	0.077644142	1	0.273018818	-0.033731259	1.147465127	0.002473696	-0.117142809	0.119520957	-0.004980362	0.540110575	0	-0.027918485	0.166937512	1	0.08522897	-0.126218415	0.213248377	-0.018944352	0.143403756	0.072073292	0.077049721	-0.012409602	0.857378444	0.5	-0.598760358	-0.379661158	0.000961265	2	0	-0.00375356	0.02706403
9	2.1	k	3	3	k17	908	81.8093867	87.7343467	10 mM	0.13	1731	-0.00120612	-0.0246573	-1	-0.06507585	0.0295302	0	-0.001337702	0.000430859	-0.01049034	-0.001423947	0.014638005	0	0.008274668	0.808021099	-0.006664492	-0.000699623	0.032502701	0	-0.002122904	-0.015804283	-0.048634255	-0.006833468	0.019480312	0	0.094522832	-0.005914036	-0.005031468	-0.014122653	0.222611686	0	0.027266154	-0.241042951	-0.335203391	-0.004698721	2	0	-0.00302405	-0.0022363
10	2.1	l	3	4	f5	1191	48.5566667	68.5826133	10 mM	0.213	4339	0.00689215	-1	-0.046162	-0.19020955	0.1045288	0	0.224910827	-1	-0.093847582	-0.041019646	2	0	0.5	-1	-0.839838264	-0.5	2	0	0.5	-1	-1	-0.308184384	0.754787551	0.006337878	0.5	-1	-1	-0.319736772	0.130262416	0	-0.006339055	0.175272034	1	0.00697511	0.004145469	0.03446397	0.09146005	-1
11	2.1	m	3	4	l12	1357	25.3297533	19.4008827	10 mM	0.116	1338	0.0012207	-0.1233629	-0.0025537	-0.0141376	0.0013738	0	-0.005765045	0.022296807	1	0.197917017	-0.006577568	0	0.016644858	-0.104847193	-0.005462439	-0.002352145	0.29050288	0	-0.000202112	0.009936341	0.234825757	0.009665078	-0.054289772	0.005100192	0.002298254	0.003347271	0.078215683	0.021357806	0.001911781	0.09788308	0.5	-0.06546576	0.744162837	-0.022896109	0.026347297	0.032069707	-0.010369265	-0.0043225
12	2.1	n	3	5	d17	1511	70.4054933	76.0445067	10 mM	0.098	443	0.00085735	-0.0013597	-0.00007602	0.042834135	-0.00560492	0.03821908	0.002077509	-0.005680096	-0.010017635	-0.002008474	0.007567755	0	-0.010671319	-0.006726004	0.022152787	-0.000444132	0.076377948	0	-0.005497052	-0.003185265	-0.006598018	0.012370521	0.004251115	0	-0.007796264	0.003445129	0.051370373	0.059388732	-0.011173466	0.125460303	-0.045705901	0.315361391	1	0.041549793	-0.139786015	0.036088338	-0.00147602	0.00293439
13	2.1	c	4	1	c4	461	27.59882	45.61742	10 mM	0.104	113	-0.000061255	-0.0249175	-1	-0.07678265	0.0205828	0	0.062759495	-0.246088456	-0.066089729	-0.012786853	1.533830614	0	0.5	-1	-0.131450695	-0.218083926	2	0	0.012196705	-0.155111011	-1	-0.056033791	0.627442492	0.00262755	0.012910304	-0.087682244	-0.447727671	-0.049566288	2	0	0.5	-0.013711456	0.002675904	0.015948946	0.668312933	0	0.0956216	-1
14	2.1	d	4	1	f14	560	37.03329	45.83144	10 mM	0.105	304	0.02385045	-0.0271207	-0.0151194	-0.04893935	0.0320712	0	0.000651442	-0.006222642	-0.011175587	-0.003700072	0.029683927	0	0.026962767	-0.044417508	-0.003175044	-0.001156531	0.084478781	0.01966348	-0.002538379	-0.022430217	-0.013073681	-0.007017442	0.021094344	0	0.003543345	-0.015567342	-0.003185004	-0.016760643	0.11591857	0	0.22441277	-0.643686051	-0.418658767	0.002773623	2	0	0.00155995	-0.047212
15	2.1	e	4	1	i3	333	30.44567	4.462959	10 mM	0.102	201	0.00848375	-0.0417349	-1	-0.0490593	0.0148672	0	-0.001573932	0.002297062	-0.006209341	0.049944077	0.004149899	0	0.040988474	-0.02522099	0.044247766	-0.001546102	0.112282936	0	-0.001563237	-0.000401584	-0.014071169	-0.002862469	0.002153697	0	0.001059675	0.008597711	0.049008701	0.011663402	0.010943464	0.230579044	-0.001412201	0.058648063	1	-4.67958E-05	0.052758134	0.041544856	0.0017012	-0.0037613
16	2.1	f	4	1	l4	527	21.56168	7.685136	10 mM	0.102	265	0.13035285	-1	-0.0115874	-0.07243575	0.0144036	0	0.000856996	0.003328431	0.079835101	0.020240166	0.014549278	0	0.027234167	-0.034178782	-0.010301357	-0.002519443	0.181666256	0	-0.000384705	-0.004115682	0.037144846	-0.004675434	0.017036793	0	0.00937275	-0.003329398	-0.010476604	-0.014827981	2	0	-0.002356697	0.045139677	1	-0.001595022	-0.090361168	0.178784747	0.0016973	-0.0033303
17	2.1	g	4	2	d7	670	86.49619	88.35316	10 mM	0.568	1088	-0.00098289	-0.168007	-0.0126922	0.00357019	0.0143174	0	-0.286755289	0.022033471	-0.003584744	0.419576888	0.018748925	0	-0.5	-0.031511578	-0.022373134	-0.002613461	0.072212952	0	-0.022181247	-0.009803849	-0.013707144	0.235394685	0.031993988	0	0.003276113	-0.003673909	-0.01132177	-0.016287514	0.108341866	0.318482642	0.477544378	-1	-0.38883162	-0.000817127	2	0.026101045	-0.5	-0.0049932
18	2.1	h	4	2	h12	818	26.34615	88.10614	10 mM	0.628	935	0.01084275	-1	-0.3542695	-0.04557385	2	0	-0.023686408	-0.478854072	-0.091783165	-0.024886591	0.43418399	0	0.097101161	-1	-0.156781157	-0.429868074	2	0	-0.01034833	-1	-0.403793901	-0.041290369	0.578327591	0	0.009023029	-1	-0.275333484	-0.026801122	0.547850797	0	-0.188233544	0.201463861	1	0.001546157	-0.100874633	0.196743338	0.0034437	-1
19	2.1	i	4	2	m20	780	15.81723	88.43243	10 mM	0.666	1248	0.02396565	-1	-0.00002168	-0.03804665	0.01343	0	-0.002267504	0.010864859	0.611622161	0.132965256	0.001859717	0	0.01409106	-0.008579984	-0.017243984	-0.000866515	0.029495687	0	-0.003953191	-0.007866801	0.074666006	-0.003393867	0.008610653	0.004185561	0.008215851	-0.004601205	0.035865264	-0.001207669	0.061915694	0.002756255	-0.005602481	0.008117414	1	-0.00058309	-0.0104104	0.09925244	-0.000677365	-0.0038463
20	2.1	j	4	3	g16	1030	85.7283933	84.6585867	10 mM	0.15	4269	0.01212935	-0.2968443	-0.0346059	-0.0721147	0.0145868	0	0.002721125	0.005205721	0.049030478	0.04510946	0.006788615	0	0.010766478	-0.03039138	-0.010119221	-0.001455242	0.134753532	0	0.000350758	0.000967828	0.056787151	-0.001407615	-0.004598107	0.010373074	0.026339091	0.001032864	-0.000297348	-0.001015051	0.010206476	0	-0.004450604	0.02773437	1	0.002955794	-0.043534718	0.092195934	0.00616955	-0.0083248
21	2.1	k	4	3	k21	921	59.5528533	82.3550167	10 mM	0.117	1697	0.00256725	-0.6340537	-0.0303541	-0.0768886	0.0922614	0	-0.00195779	-0.011321616	-0.00752107	0.020514457	0.016894172	0	-0.042245049	-0.030624831	-0.007619382	-0.002277802	0.153362996	0	0.00075042	-0.006205877	-0.024535808	-0.003042257	0.00482734	0	0.01176768	-0.014829291	-0.000474949	-0.005474252	0.008237406	0	-0.014112332	0.013578835	1	0.054666579	-0.007566468	0.013637455	-0.003678645	-0.00005327
22	2.1	l	4	4	f9	1203	31.5445833	52.2322533	10 mM	0.127	872	0.0509096	-1	-0.1877654	-0.14515845	-0.0010374	0	0.015607742	-0.065433369	-0.021932323	-0.010157705	0.123960377	0	0.11315414	-0.32664243	-0.064609257	-0.004128003	2	0	0.015460998	-0.054283319	-0.06801503	-0.030344299	0.191097687	0	0.292846028	-0.032839984	-0.695382711	-0.227196179	0.485145376	0	-0.081869962	0.1547362	1	-0.002166508	-0.105217965	0.066441627	0.00836725	-0.2823174
23	2.1	m	4	4	l15	1226	8.24676233	9.66692233	10 mM	0.11	748	-0.01225475	0.008556	0.04418216	0.165874785	-0.03099728	0	-0.440595102	0.998720414	1	0.227430006	-0.67561018	2	0.008890994	-0.139082463	-0.008586394	-0.00353357	0.305735743	0	-0.056278302	0.440262968	1	0.360848443	-0.169998984	1.348573322	-0.012852316	0.156987969	0.068755027	0.197949575	-0.143576257	2	-0.003245443	0.00852699	1	0.000594334	-0.025844931	0.021052679	-0.03104312	0.22058468
24	2.1	n	4	5	e12	1561	39.79526	3.294157	10 mM	0.113	590	0.0068974	-0.0022728	0.04508013	-0.00614415	0.006854	0.02395406	-0.00141636	0.002061002	0.471635353	0.044245576	0.001246709	0.037094781	0.000559765	0.188778403	0.021579234	-0.000542646	0.053176575	0.007262001	-0.000179147	-0.000279456	0.344546291	0.001172566	0.001828601	0.036197391	0.005523861	0.003753374	0.03590436	0.016036592	0.000323177	0	-0.002695254	-0.005980328	1	0.024059031	-0.014504876	0	0.00009115	0.03202855
25	2.1	c	5	1	c5	336	26.10583	5.443208	10 mM	0.103	162	0.1346791	-0.0157343	-0.0342473	-0.05121915	0.0115808	0	0.040272959	-0.029181968	0.122147411	-0.003584962	0.069930203	0	0.07314755	1	-0.001933809	-0.000159691	-0.134796171	0.011394445	0.010697655	-0.01921351	0.010050183	-0.005528482	0.063059287	0.037362914	-0.004823362	-0.009789133	-0.022933928	-0.010295756	0.09022413	0	-0.016531324	0.075366575	1	0.048384942	-0.107726156	0	0.01799285	-0.1345334
26	2.1	d	5	1	f16	567	48.87969	68.88958	10 mM	0.11	126	0.00206935	-0.0316048	-0.119388	-0.07944615	0.0273432	0	0.000940953	-0.010141952	-1	-0.004407477	0.01756019	0	0.02436923	-0.027973103	0.313014894	-0.5	0.061425427	0	-0.000376284	-0.014543929	-0.216147361	-0.007519783	0.010483049	0	0.007786852	-0.008104256	-1	-0.01459816	0.043378477	0	-0.003933329	0.015555962	1	0.001720213	-0.03875345	0.010969007	-0.001069	-0.0025921
27	2.1	e	5	1	i5	339	32.70916	34.75804	10 mM	0.096	68	0.0034228	-1	-0.0114409	0.18444017	0.0413902	0	-0.029677296	-0.024142272	-0.220489757	-0.005019012	0.098375208	0	0.010242807	-0.394133103	-0.077572363	-0.5	1.191948041	0	-0.013927176	-0.092196795	-0.10827158	-0.010522546	0.50766917	0	0.000978598	-0.015344904	-1	-0.000460488	0.032825389	0	-0.027781318	0.183088747	1	-0.078272174	-0.525574916	0.430480448	-0.022013955	-0.0425283
28	2.1	f	5	1	l7	411	26.09273	4.836578	10 mM	0.103	286	0.00574845	-1	-1	-0.11767865	0.0171182	0	-0.001560194	-0.037192904	-0.151305014	-0.007752779	0.016754512	0	0.157134003	-0.685951054	-0.12311817	-0.5	0.713109469	0	-0.004084796	-0.046288661	-1	-0.018630496	0.008335406	0	0.001440576	-0.004690769	-0.791894895	-0.033427274	0.005230022	0	-0.007511898	0.012938091	1	-0.001549472	-0.049219957	0.002753711	-0.000588815	-0.040253
29	2.1	g	5	2	d14	822	87.37468	92.22457	10 mM	0.599	806	-0.000121365	-0.0447621	-0.0050775	-0.03686585	-0.00313438	0	-0.000229198	-0.006714877	-0.005433983	0.005984337	0.002460582	0	0.084457718	-0.081308356	-0.002624362	-0.005353102	0.246681852	0	0.002928234	-0.009789719	-0.006109329	-0.00529598	0.013104752	0	0.008165598	-0.005407035	-0.007241499	-0.003281515	0.01610173	0	0.051794036	-1	-0.137438081	0.029886209	2	0	0.0073792	-0.0456015
30	2.1	h	5	2	h15	700	85.35606	93.46659	10 mM	0.381	999	-0.00217711	-1	0.00382409	-0.02386635	0.0135488	0	0.019766943	0.008102689	1	0.316707684	-0.009500322	0.427194327	0.026563038	-0.057056434	-0.003667285	-0.001931391	0.077562528	0	0.004389882	-0.000723162	1	0.005505034	0.000127681	0.053451973	0.008947285	0.007619718	0.056473922	0.009663751	0.006615912	0.117496281	-0.021371834	0.022390058	1	0.036038911	-0.220123474	0.057045793	0.0114921	-0.0054688
31	2.1	i	5	2	n3	663	88.39461	82.49973	10 mM	0.104	608	0.01041305	-0.0605327	-0.0277522	-0.0836423	0.0039944	0	0.006306961	-0.002957986	-0.010650819	-0.003485062	0.022895642	0	0.008432495	-0.056693749	0.144841	-0.002288285	0.640583379	0	-0.00145586	-0.002277738	-0.00684199	-0.009200831	0.025013274	0	0.007433038	0.010835827	0.00322317	-0.006371006	0.01708776	0.01572415	0.002106707	-0.11302198	1	0.0014711	-0.032945095	0	-0.00152242	-0.0035549
32	2.1	j	5	3	g17	906	64.8988133	68.7825933	10 mM	0.113	1423	0.0286902	-0.0152965	-0.0169969	-0.016527	-0.00353242	0	0.028525625	-0.058005322	-0.027542003	-0.008078075	0.677360835	0	0.097485204	-0.61200342	-0.067628203	-0.041938329	1.927014433	0	0.005785572	-0.011090847	-0.151976281	-0.019527648	0.277452361	0	0.02117277	0.009050323	-0.00473742	-0.002497198	0.077817557	0.012262041	0.109039489	-0.27792323	-0.301043283	-0.5	1.827008715	0	0.0446265	-0.373704
33	2.1	k	5	3	l18	1104	60.0606633	79.1882433	10 mM	0.121	1269	0.00524245	-0.0415826	-0.0934405	-0.1070264	0.0179006	0.00239412	-0.018746474	-0.013294819	0.04807505	0.199767482	-0.008789047	0	0.032403583	-0.313852719	0.035143596	-0.002154648	0.336589232	0	0.000399153	-0.004285799	0.018546671	-0.006331349	0.003405307	0	0.002203093	-0.002281321	0.05502539	-0.003872665	0.016693876	0.076390842	-0.023916167	0.052299787	1	-0.006922149	-0.460047959	0.293517419	-0.00222789	-0.0159606
34	2.1	l	5	4	f13	1217	71.8550833	81.2667533	10 mM	0.125	843	0.00874805	-1	-0.0425122	-0.1518741	-0.017713	0	0.008779596	-0.024036642	-0.011848041	-0.00318715	0.012427333	0	0.020715088	-0.019239283	-0.010457742	-0.001414737	0.153898515	0	0.017198917	-0.035219232	-0.036360508	-0.010775297	0.038703593	0	0.5	-0.03195499	-0.057475571	-0.045455218	0.025846921	0	-0.017408937	-0.010446621	1	-0.002085461	-0.127113011	0	0.0053484	-0.0215671
35	2.1	m	5	4	m4	1258	81.51995	87.60339	10 mM	0.112	348	0.05099145	-0.0890778	-0.1348434	-0.10237105	0.0507722	0	3.86456E-05	-0.01067443	-1	-0.00452955	0.011364149	0	0.042522202	-0.095488652	-0.003116261	-0.5	0.385332535	0	-0.000611043	-0.022451696	-0.140547775	-0.00836434	0.007365111	0	0.076162432	-0.013719318	-1	-0.025943278	0.051956239	0	0.5	-1	-0.677205243	-0.004216481	2	0	-0.003028415	-0.0022079
36	2.1	n	5	5	e13	1431	24.2421967	45.3509667	10 mM	0.128	3041	-0.000203435	-0.0300895	-0.015109	0.03676742	-0.03027752	0	0.006030345	-0.084659334	-0.017552709	-0.002662605	0.000735193	0	0.26152501	-0.472067236	-0.039346236	-0.000636253	0.218355454	0	-0.00133481	-0.037005237	-0.027500848	-0.003457085	0.002319712	0	0.006420482	-0.122423394	-0.03313184	0.013037411	-0.052691441	0	-0.040632866	0.011863678	0.029086546	0.184484232	-0.550282307	1.148308405	0.01832055	-0.3051858
37	2.1	c	6	1	c7	342	10.94023	6.576089	10 mM	0.105	192	-0.000588885	0.00681775	0.0309194	0.250277855	-0.0061814	0	-0.109596532	0.262727257	1	0.308720223	-0.348421096	2	-0.5	0.054064308	0.349563872	-0.003044974	0.028641888	0	-0.046320877	0.424309145	1	0.379721142	-0.530170917	0.96556597	-0.085873912	0.076649941	0.076678845	0.231605789	-0.172219068	0.82523764	0.5	-1	-0.225964184	-0.5	2	0	-0.023439275	0.1644204
38	2.1	d	6	1	f19	450	25.21429	5.951363	10 mM	0.113	303	-0.035407595	-0.0261251	-0.0645869	0.34309709	-0.01484352	0	-0.053743214	-0.010681011	-0.030385779	-0.003710202	0.016806475	0	0.028629098	-1	-0.076610554	-0.125731015	0.760856053	0	-0.056679915	-0.05486289	-0.145940524	-0.009775118	0.033595709	0	-0.103626173	-0.073364616	0.055877243	0.141260749	-0.000304801	0.004187892	-0.022464463	0.136824642	1	-0.180460413	-0.221233208	0.039239835	-0.03128271	-0.0204428
39	2.1	e	6	1	i10	483	26.53293	25.85084	10 mM	0.142	121	0.0252573	-1	-0.0083042	-0.0444421	0.0063672	0	0.002443041	-0.021637178	-0.001434299	-0.003775522	0.103225107	0	0.03393909	-0.028606181	0.055962404	-0.002732494	0.006216136	0.093789208	-0.00379683	-0.025697971	-0.016168194	-0.012120532	0.188983952	0	0.003158944	-0.010716801	-0.001013769	-0.006734672	0.049893368	0	-0.045395425	-0.016604989	1	0.031555286	-0.397787302	0.170709735	0.0046636	-0.1557361
40	2.1	f	6	1	l11	427	30.59194	12.62374	10 mM	0.1	356	0.01937505	-0.0907483	-0.1370757	-0.09561565	0.0103216	0	-0.009940289	-0.001235032	-0.001839522	0.02712013	0.022771927	0	0.002721278	-0.075219841	-0.008442578	-0.003586049	0.175347866	0	-0.006496574	-0.014033426	-0.027392381	-0.006663826	0.014543737	0	0.036578864	-0.015918438	-0.016344856	-0.020588824	0.106097754	0	0.5	-0.032375904	0.281333603	-0.001521949	-0.056959155	0.048170601	-0.005646775	-0.0043428
41	2.1	g	6	2	e12	751	86.84877	92.88707	10 mM	0.543	1179	0.1593044	-0.0257628	-0.0314794	-0.10767285	0.1578804	0	0.003246449	-0.011749931	-0.009358571	-0.003216286	0.01094203	0	0.004603071	-0.050290123	-0.013562295	-0.001655448	0.058086717	0	0.000276654	-0.009733685	-0.009946663	-0.008501496	0.010651538	0	0.5	-0.003407168	-0.040341807	-0.024825525	0.109652162	0	0.5	-0.003510743	0.001595633	0.003798966	0.193562806	0	0.0014777	-0.0195768
42	2.1	h	6	2	h16	831	96.5248	92.11906	10 mM	0.689	2440	0.00804815	-0.0656725	-0.0642989	-0.0615089	-0.00406658	0	-0.00407459	-0.000707483	-0.000230764	0.082081348	0.005495847	0	0.001827656	-0.030964502	0.181823532	-0.002713216	0.048694049	0	0.003940967	-0.007676219	-0.011784244	-0.003070743	0.001769474	0	-0.000582681	-0.019156927	-0.002373562	-0.013536861	0.046578058	0	0.5	0.065262275	-0.014862714	0.010245663	0.07179753	0	-0.00082256	-0.0039206
43	2.1	i	6	2	n5	669	94.82142	29.21533	10 mM	0.427	1028	-0.00117608	-1	-0.036739	-0.084656	-0.00395126	0	0.000602255	-0.018444341	-0.014343332	-0.007010737	0.378460349	0	-0.001657054	-0.125853801	-0.005208179	-0.008643562	0.296391415	0	0.008707076	-0.020797026	-0.025509213	-0.020456707	0.579365204	0	0.030228757	-0.008188644	-0.027801232	-0.052208456	0.070355842	0.016062932	0.5	-0.004886096	0.012076633	0.004630137	0.118749388	0	0.0038227	-0.252952
44	2.1	j	6	3	g18	1036	68.4891067	27.9101318	10 mM	0.095	572	0.08465735	-0.2648281	-0.0361674	-0.0912114	-0.03399982	0	0.005337942	0.00113235	0.08816982	0.044965229	0.004469732	0	0.02037133	-0.02489184	-0.011534682	-0.002174404	0.148737847	0	0.001732448	-0.005610076	0.088751989	-0.003597734	0.006479001	0	0.004354235	-0.000956714	0.02988641	0.002688462	0.013549275	0	0.015379759	-0.027565433	1	-0.38494597	-0.038527158	0	0.00108355	-0.0072072
45	2.1	k	6	3	m15	903	83.1666033	88.9392067	10 mM	0.129	1961	0.0208258	-0.0615139	-0.0900595	-0.04639755	0.015149	0	0.002761631	0.010824959	-0.001315967	-0.000864589	0.002144909	0	0.04970803	-0.006613113	-0.006457206	-0.000929821	0.083227028	0	0.008201244	-0.004833125	-0.017289229	-0.006429259	0.000673454	0	0.042952358	-0.001987756	-0.044022242	-0.01828449	0.105478235	0	0.5	-0.00255769	0.004861572	6.93455E-05	0.051154758	0.008035767	0.0034689	-0.0023787
46	2.1	l	6	4	f18	1378	61.5555067	23.6554372	10 mM	0.133	1107	0.01996235	-0.1421606	-0.0256759	-0.0391122	-0.01890278	0	0.000265678	0.009041491	0.617398998	0.072566981	0.003318012	0	0.011046367	-0.01813057	-0.009441326	-0.000707238	0.109273418	0	-0.001256562	-0.000164632	0.160335378	-0.002819425	0.00282327	0.018852841	0.004917667	-0.003345668	0.013661661	-0.000296534	-0.002353978	0	0.001124405	0.015551083	0.51016464	0.001307422	0.005110314	0.025908707	0.0024981	-0.0056342
47	2.1	m	6	4	m6	1265	19.775	8.17931233	10 mM	0.165	10406	0.44323695	-0.1713799	-0.01765	-0.02046835	-0.00389014	0	0.011552928	-0.011783382	0.022277301	0.018553839	0.01695817	0	0.5	-0.297868821	-0.012852865	-0.00297421	0.325215326	0	0.009710862	-0.023139565	-0.018342551	-0.008409505	0.018961153	0	-0.002584558	-0.008199579	-0.000584732	-0.005220571	0.048988497	0	0.5	0.034163769	-0.000344285	-0.000130859	0.01371054	0	0.0085592	-0.0666036
48	2.1	n	6	5	e22	1596	54.5267633	50.5879362	10 mM	0.099	570	-0.000526995	-0.062239	-0.013515	0.00265527	-0.01382474	0.0053105	-0.01601519	-0.014519235	0.004816797	-0.003665201	0.030240468	0	0.055871899	-1	-0.089918643	-0.020663142	0.487045628	0	-0.025681229	-0.008321719	0.483999506	-0.003965763	0.005363138	0.179856515	0.006964853	-0.073041719	-0.004254746	0.007225203	0.025710746	0.043101519	-0.045831884	0.479210125	-0.041816252	0.131350808	0.007410693	0	-0.01104307	-0.1187699
49	2.1	c	7	1	c11	356	26.6635	11.9646	10 mM	0.124	558	-0.00212835	-0.000255	-0.0007049	-0.0388732	-0.00550086	0.00116178	-0.001202809	-0.045543427	-0.041452547	-0.008673543	0.043082971	0	0.029221505	-0.599760988	-0.081678883	-0.053349414	2	0	-0.006219865	-0.042535811	-0.433107892	-0.027590436	0.083552262	0	0.002731061	0.004130575	-0.009798314	-0.005227287	0.00543049	0.008066401	0.00350593	-0.007487682	1	-0.5	0.033238451	0	-0.00008662	-0.1644851
50	2.1	d	7	1	f21	456	18.82921	38.16399	10 mM	0.121	141	0.0331024	-1	-0.0535284	-0.08556415	-0.00767586	0	0.000368356	0.004139503	0.048753364	-0.001265399	0.009362909	0	0.077035024	-0.061823968	-0.002850963	-0.001489706	0.111448571	0	-0.001858722	-0.005717299	-0.002568556	-0.006492117	0.010288902	0	0.01997869	-0.009729388	0.047758483	-0.00394559	0.008408668	0.012296613	0.5	-0.019626204	-0.035462149	-0.00065528	0.072756078	0	-0.000456805	-0.0019448
51	2.1	e	7	1	i13	368	26.30599	10.6838	10 mM	0.104	150	0.10561385	-1	-0.0452074	-0.10467055	0.0215362	0	0.004852932	-0.012899651	-0.013087929	-0.003958376	0.057630505	0	0.052363768	-0.064973844	-0.000610754	-0.00226657	0.310347181	0	-0.00064733	-0.062752694	-0.2529575	-0.010802091	0.085750902	0	0.070318772	-0.073731757	-0.011296191	-0.025481867	0.065000593	0.055257858	0.5	-1	-1	0.012068942	2	0	0.00583925	-0.0443782
52	2.1	f	7	1	l21	459	38.18639	35.13344	10 mM	0.094	155	-0.00469954	-0.3098177	-0.0062252	0.04030958	-0.0031386	0	-0.010943516	-0.032202977	-0.108967834	-0.002532813	0.133834074	0	0.093246309	-1	-0.110857252	-0.07791925	2	0	-0.000778504	-1	-0.238493222	-0.024042378	0.156002785	0	-0.008912091	-0.335468956	0.026254031	0.132958493	0.051025141	0.060955793	0.055410915	-0.092603719	-0.000620658	0.024106639	0.451327785	0.073393484	0.0006992	-0.4172894
53	2.1	g	7	2	e13	623	56.66241	92.05016	10 mM	1.06	863	0.01560515	-1	-1	-0.0550507	0.006673	0	0.020502881	-0.404632552	-0.117743597	-0.033310066	0.064658807	0	0.5	-1	-0.482643527	-0.5	0.776188727	0	0.000450423	-1	-0.430609313	-0.156060765	0.083776034	0	0.005946062	-1	-1	-0.153639509	0.000395094	0	0.5	0.015165294	0.001855133	-0.000765358	-0.005390415	0	0.5	-1
54	2.1	h	7	2	h17	706	27.27634	71.94705	10 mM	0.502	1011	0.01816885	-0.1997676	-0.0249406	-0.01442925	0.0036604	0	-0.016851752	-0.021332331	0.072023526	0.325681788	0.01523248	0	0.004522527	-0.054287973	-0.011682136	-0.003196979	0.070678035	0	-0.023396151	-0.029616224	-0.006085474	0.227390256	-0.057983932	0	-0.007532681	-0.034008204	0.016191616	0.020539383	-0.010056076	0	0.5	-0.082466898	0.012215005	0.010228884	0.06713669	0	-0.00280132	-0.0295583
55	2.1	i	7	2	n20	849	75.79928	3.285211	10 mM	0.427	862	0.008221	-1	-0.0092063	-0.1069841	0.004653	0	0.004668238	-0.000126498	0.026409419	0.062373546	0.006358694	0	0.012086987	-0.028505087	-0.009712674	-0.002537811	0.130373532	0	0.000801938	-0.002933743	-0.003793273	-0.003035225	0.004513938	0	0.020426417	-0.001164015	-0.000517384	-0.003284138	0.00891717	0	0.5	-0.038902095	-0.021863386	-0.000232335	0.066337067	0	0.00016415	-0.0002604
56	2.1	j	7	3	h7	938	94.6752233	90.64824	10 mM	0.122	763	0.0291466	-0.2855404	-0.0288157	-0.11229855	1.013819	0	0.002093909	-0.005687755	0.011361936	0.020562536	0.003810134	0	0.003625773	-0.022415244	-0.022169126	-0.001482225	0.041036257	0	-0.000795939	-0.005749989	-0.003688485	-0.003550557	0.002127683	0	0.005725338	-0.016692831	-0.011386452	-0.012623891	0.00739995	0	0.5	-1	-1	0.002862751	2	0	0.0001083	-0.006103
57	2.1	k	7	3	m17	910	85.46492	86.6350667	10 mM	0.127	1674	0.00416645	-0.5439236	-0.0142739	-0.10818695	-0.00987976	0	0.01035866	-0.003155384	0.022800016	-0.00181369	0.009829414	0	0.005112402	-0.007413412	-0.015194675	-0.000622406	0.049073316	0	0.000462193	-0.004089768	-0.009575148	-0.004972956	0.009990895	0.004588114	0.033940856	-0.002113324	-0.02871762	-0.016757	0.015386826	0	0.5	-0.02486268	-0.000654295	0.004102392	0.02070554	0	0.00104435	-0.0012485
58	2.1	l	7	4	g3	1121	40.6655	54.0266667	10 mM	0.105	299	-0.031557235	-0.01581	-0.0421102	0.252391265	0.0153938	0	-0.019875793	-0.005201734	-0.030725102	-0.000340937	0.023727266	0	0.044849069	-1	-0.083560235	-0.284798952	1.354064501	0	-0.029103982	-0.03948836	-0.149874038	-0.010870601	0.025199747	0	-0.040136698	-0.13770423	0.061066781	0.226788254	0.004661337	0.071108162	0.5	-0.047050795	-0.013171344	-0.001101827	0.053793842	0	-0.00752192	-0.0496833
59	2.1	m	7	4	m7	1137	12.4932833	7.451491	10 mM	0.224	1012	0.00623845	-1	-1	-0.10483545	-0.0011892	0	-0.00041166	-0.311182433	-1	-0.013639772	0.066153151	0.240190065	0.447042301	-1	-0.237003592	-0.5	1.620819097	0	0.010001786	-0.184508913	-1	-0.050847752	0.135068832	0	0.01479672	-1	-1	-0.269125501	2	0	0.5	-0.046329214	-0.071268271	0.00467416	0.098488221	0	0.004205	-1
60	2.1	n	7	5	g20	1590	19.55426	9.949099	10 mM	0.102	580	-0.011845105	-0.0093538	-0.0400109	0.10277497	-0.0062128	0	-0.03488437	-0.040336024	-0.038148962	-0.005410652	0.030181574	0	0.052748695	-1	-0.083585409	-0.5	2	0	-0.028112473	-0.110020194	-0.130755141	-0.012408478	0.052165051	0.019382035	-0.018310219	-1	0.064527341	0.223992631	0.007581998	0.821129794	0.5	-0.012463516	-0.012254177	-0.001936237	0.003520505	0	-0.022163795	-0.0504795
61	2.1	c	8	1	c22	517	23.71271	19.66619	10 mM	0.103	214	0.00050355	-0.0110237	0.00038922	-0.0051266	-0.00154236	0.00667526	0.001464171	-0.000494975	0.664739426	0.114882859	-0.036543413	0	0.033207181	-0.052792444	-0.005619973	-0.00118717	0.122406009	0	-0.000404626	-0.009122753	0.214077913	0.005546167	-0.022209903	0.014779378	0.001662614	-0.002650697	0.039919025	0.009144614	0.000435076	0	0.103983307	-1	-0.634551184	0.003959882	2	0	0.00715505	-0.0081208
62	2.1	d	8	1	g6	469	30.12423	2.527112	10 mM	0.096	105	0.5	-0.8207928	-0.1443879	-0.00281245	-0.00440332	0	0.001256737	0.007727212	0.167946317	0.108178172	0.001977923	0	0.06187805	-0.17048678	-0.005727236	-0.00308646	0.354718043	0	0.004542069	-0.003784304	0.212277896	0.02039206	0.000410309	0.019936978	0.012816019	-0.000771397	0.009187236	0.008569638	0.02438269	0	0.5	-0.039438029	-0.016697058	0.002834718	0.021372887	0	0.00936415	-0.0035577
63	2.1	e	8	1	i17	380	14.38641	20.07758	10 mM	0.093	50	0.0014011	-1	-1	-0.02193065	0.0002186	0	-0.045913992	0.041083228	-0.085602648	-0.004614896	0.001047583	0	0.5	-1	-0.324465798	-0.5	2	0	-0.024867773	-0.026924862	-1	-0.016241059	0.027859024	0	0.005264306	-1	-0.026448032	-0.010548113	0.184056549	0.003008411	0.5	-0.000130347	0.000890531	0.003804569	-0.047874292	0	-0.012492775	-0.0874748
64	2.1	f	8	1	m3	335	32.43554	22.28249	10 mM	0.099	225	0.00348575	-1	-0.0343095	-0.0888923	-0.01202768	0	0.000139724	0.004740911	-0.000146838	0.056729023	0.009489406	0	0.006417874	-0.022608166	-0.019706867	-0.001989999	0.073987537	0	0.000642476	-0.004244019	-0.006593508	-0.004176765	0.001768159	0	0.010961109	-0.042076324	-0.022746151	-0.040256741	0.133331417	0	0.5	-0.001633571	-0.004706933	-0.002978578	-0.043153433	0.001870391	0.00080985	0.00555586
65	2.1	g	8	2	e16	763	27.5168	84.269	10 mM	0.611	1385	0.08627525	-1	-0.2007402	-0.09419705	0.1329096	0	0.004503021	-0.174984972	-0.108647954	-0.002581174	0.046715931	0	0.10156193	-0.81462205	-0.049235057	-0.032636515	1.426368318	0	0.190873483	-0.506132137	-0.071969866	-0.019108181	0.197570405	0	0.5	-1	-0.4405398	-0.133975119	0.070786664	0	0.5	-0.004550876	0.012392785	-0.114340822	0.052347452	0	0.0130111	-0.1244108
66	2.1	h	8	2	i7	606	93.22969	87.87349	10 mM	0.47	1470	0.00506095	-0.169172	-1	-0.06749045	0.0434512	0	0.008559604	-0.002107718	0.011063164	0.048120045	0.002107445	0	0.011781694	-0.020449344	-0.023410367	-0.000991138	0.034459172	0	0.004071797	-0.011780265	-0.009519866	-0.004481603	0.004136933	0	0.019349076	-0.061782068	-0.027898199	-0.038022703	0.099207549	0	0.024833277	-0.112976973	-0.282833793	-0.003982896	0.819030773	0	0.00384025	-0.0028387
67	2.1	i	8	3	c4	989	85.01966	Empty	10 mM	0.181	2340	0.0036046	-1	-0.0554477	0.03070651	-0.03625412	0	-0.005627129	-0.028648064	-0.016040521	-0.004425784	0.004042316	0	0.009772905	-0.073436757	-0.003158638	-0.002556226	0.040865239	0	-0.00718841	-0.020338702	-0.071824196	-0.009148276	0.009008836	0	-0.001617869	-0.000769759	0.019607998	0.019399344	0.007022681	0.025679764	0.224939834	-0.003166749	0.004881342	0.006006555	0.209052053	0	-0.00089134	-0.0386125
68	2.1	j	8	3	h8	1070	38.3086333	48.972718	10 mM	0.126	1080	-0.002189025	-1	-1	-0.090973	0.016279	0	0.5	-0.022762025	0.161416431	-0.003691841	0.233217455	0	0.5	-0.04993788	-0.015560885	-0.000475437	0.148464778	0	0.028983504	-0.016306167	-0.0033997	-0.011995071	0.79469582	0	0.005890109	-0.004883873	-0.006363167	-0.023251501	0.204039558	0	0.5	-0.002209638	-0.025836497	-0.032305255	-0.000377229	0	0.1054559	-0.2331615
69	2.1	k	8	3	n9	949	62.13357	46.7875605	10 mM	0.35	767	-0.15019347	-0.0074057	-0.0406065	0.5	-0.0176862	0	-0.06805159	-0.000720058	-0.023782652	0.022484578	0.020267148	0	0.023952892	-1	-0.060772912	-0.32568101	0.915954339	0	-0.062578059	-0.024012541	-1	-0.009098308	0.023617669	0	-0.232757041	-0.024252662	0.058630657	0.195077204	-0.027175396	0.013686229	0.008168429	0.004441598	0.06865868	-0.001374557	0.359018692	0	-0.02133317	-0.0146832
70	2.1	l	8	4	g9	1141	36.3930033	42.542932	10 mM	0.1	1077	0.0045965	-1	-0.0164297	-0.10548775	0.0040722	0	0.003787256	-0.031338724	-0.049107023	-0.000551184	0.019916176	0	0.104134424	-1	-0.068101167	-0.5	0.472094917	0	-0.001638085	-0.733446424	-0.184275978	-0.005209138	0.020707353	0.000209466	0.009107299	-1	-0.308669344	-0.028707604	0.250482256	0	0.5	-0.076033637	-0.120968322	-0.00942197	0.133679432	0	0.00074775	-0.0861798
71	2.1	m	8	4	m17	1169	28.13499	5.08825433	10 mM	0.413	2716	-0.5	0.02285611	0.00035193	0.5	-0.04308618	0	-0.099447537	-0.001229927	-0.023511634	0.001687283	0.015086524	0	0.009672178	-1	-0.043648557	-0.388318582	0.757369075	0	-0.098573529	-0.017077234	-0.11625474	-0.007385971	0.044674576	0.006923008	-0.261979776	-0.025395933	0.067026168	0.230251988	-0.000145877	0.050502519	0.5	-0.009261083	-0.070544045	-0.010676872	0.012732317	0	-0.03471465	-0.014662
72	2.1	n	8	5	h3	1464	81.4695267	85.8261833	10 mM	0.094	461	0.0036656	-0.0840711	-0.0747955	-0.0787831	-0.00330646	0	-0.007116721	0.024162497	-0.000239013	0.031094352	-0.032249882	0	-0.5	-0.051068742	0.059225277	-0.007690459	-2	0.016085572	8.13392E-05	-0.002822386	-0.023705203	-0.004226531	0.009998261	0	0.002075727	-1	-0.177944969	-0.106490998	0.222322026	0	0.5	-0.031643876	-0.075170934	0.000238261	0.028702776	0	0.0043225	-0.012012
73	2.1	c	9	1	d6	530	30.62971	61.99199	10 mM	0.439	361	0.01487085	-0.3638087	-0.0491663	-0.04357415	-0.00396234	0.01088938	0.271776262	-1	-0.340460408	-0.3602542	1.429625001	0	0.5	-1	-0.456722903	-0.5	2	0	0.5	-1	-1	-0.179815304	2	0.034433547	0.5	-1	-0.915320253	-0.192569054	0.056737572	0	0.5	-1	-1	-0.08123119	2	0	0.5	-1
74	2.1	d	9	1	g11	359	58.54274	12.42918	10 mM	0.1	239	0.01995145	-0.0120281	-0.0323878	-0.1088737	0.1114834	0	0.007184592	0.012303604	0.029052973	-0.010495783	0.002111927	0	0.113789298	-0.065984664	-0.065830859	-0.001804922	0.451663261	0	0.008798647	0.007597396	-0.004106952	-0.019535923	0.013918475	0.006023965	0.0478708	0.003803404	-0.019555372	-0.171073882	0.211455946	0	0.5	-0.128687257	0.00201124	-0.000960502	0.04130033	0	0.00750905	-0.0068238
75	2.1	e	9	1	i22	520	6.995122	9.45852	10 mM	0.09	129	-0.001213035	-0.0070443	0.00019849	-0.01923465	0.0046674	0	-0.028838407	0.798325292	1	0.27689386	-0.064951757	2	0.01244764	-0.053340891	-0.002850138	-0.00248085	0.239983216	0	-0.005497546	0.173133892	1	0.199847125	0.015273244	0.464168972	0.000119129	0.130254401	0.062972732	0.101648913	0.004845341	0.658677089	0.5	-0.408680503	-0.21798474	0.024091856	0.514401926	0	0.00299495	0.153904
76	2.1	f	9	1	m5	341	26.02258	16.21934	10 mM	0.102	260	-0.00019484	-0.1165961	-0.0051436	-0.02714935	0.009944	0	-0.016484384	-0.003310455	-0.029478677	-0.006596968	0.627610491	0	0.5	-1	-0.286038165	-0.5	2	0	-0.013967402	-0.080723765	-1	-0.029731705	2	0	0.002073222	-0.046015713	-0.009908907	-0.019003937	1.775718288	0	0.5	-0.031082217	-0.0746096	-0.000130468	0.009977036	0.007641016	-0.00455695	-0.4402334
77	2.1	g	9	2	e19	647	32.63105	89.2634	10 mM	0.517	2888	0.00492325	-1	-0.0540441	-0.12726915	2	0	-0.002566547	-0.952067644	-0.24381277	-0.030856372	0.511101381	0	0.407783933	-1	-0.350137566	-0.5	2	0	0.031781185	-1	-0.470063756	-0.212153495	0.874126562	0	0.001250649	-1	-0.743000384	-0.341052317	0.287848302	0	-0.087533809	0.142409271	1	0.20806267	-0.947176802	0.095858844	-0.00513471	-1
78	2.1	h	9	2	i8	741	50.58955	84.93908	10 mM	0.693	1381	0.000825	-1	-0.0233574	-0.0316417	0.019062	0	-0.005331832	-0.00888956	-0.004375721	0.118526405	-0.167053113	0	0.040519048	-0.052607253	0.128144213	-0.001066241	-2	0.242938679	0.000127131	-0.02169007	-0.066967197	0.032325006	-0.240099556	0	0.001693013	-0.006831368	0.022117279	0.020585911	-0.129566161	0	0.5	0.009861543	-0.068214495	-0.063448158	0.032723541	0	0.0100481	-0.0284444
79	2.1	i	9	3	d4	1053	83.8476067	83.2296867	10 mM	0.147	917	0.000495	-0.0380157	-0.0159848	-0.009801	-0.02044006	0	-0.001768649	0.027919395	0.020791368	0.172313206	-0.006578683	0	0.091874051	-0.07785125	-0.003878702	-0.008651439	0.296164145	0	0.007390554	-0.009019485	-0.0066746	-0.000788499	0.003861796	0	-0.000249895	-0.007974919	-0.000606533	0.007388524	0.002550633	0	0.344015374	0.020545288	-0.010542903	0.000785027	0.050188682	0	0.0080951	-0.0049321
80	2.1	j	9	3	h9	946	66.9910067	64.9801433	10 mM	0.097	544	0.0232717	-1	-0.0177989	-0.08734525	-0.00214524	0	0.007188071	-0.00059691	-0.001472787	0.045489415	0.005372567	0	0.021204674	-0.031660272	-0.022058603	-0.001197724	-2	0.168763641	0.000198313	0.001887846	-0.000217746	-0.002861672	-0.003137117	0	0.016145327	-0.005829926	0.008225201	-0.002993879	0.033330841	0.090412355	0.011599304	-1	-0.198464047	-0.001006	1.58716281	0	0.0010873	0.01014279
81	2.1	k	9	3	n13	962	68.81446	82.8255833	10 mM	0.091	676	0.5	-1	-0.0240123	-0.0807429	0.1836968	0	-0.001720589	-0.00681866	-0.018284872	-0.002555004	-0.055574823	0	0.010360928	-0.211329187	-0.017772863	-0.00541687	-0.034442832	0	0.001043406	-0.020683151	-0.043919088	-0.010406324	0.005713254	0	-0.001254694	-0.005374959	-0.015658743	-0.049475136	0.002766481	0	0.5	-0.038682	-0.058230867	-0.002734492	-0.004424715	0	-0.00030788	-0.0119938
82	2.1	l	9	4	g11	1148	68.79188	78.4433233	10 mM	0.134	821	0.01392875	-0.0242477	-0.1188174	-0.12897135	0.0135554	0	0.014335726	-0.00038774	0.002012144	-0.005433063	0.005917249	0	0.083343956	-0.299930232	-0.060189046	-0.026996947	1.713853152	0	0.003356865	0.000970241	-0.000306236	-0.009511997	0.006944346	0.007705571	0.010452364	0.012106367	-0.010482778	-0.068623461	0.115277825	0	0.5	-0.159720949	-0.017025606	-0.000144692	0.032414875	0	0.00555665	-0.0042753
83	2.1	m	9	4	m18	1306	78.4999333	84.1230267	10 mM	0.294	2085	0.1689956	-1	-0.0139452	-0.03656115	0.0069524	0	0.000989015	-0.003639317	-0.002486056	0.020445308	0.002166651	0	0.028206527	-0.043883908	-0.013544037	-0.001254141	0.087986526	0	0.002270461	-0.01371838	-0.00820797	-0.002733333	0.00097869	0	0.003649478	-1	-0.12656011	-0.056672053	2	0	0.5	-0.154544631	-0.005546303	-5.94684E-06	0.015520358	0	0.00874905	-0.007093
84	2.1	n	9	5	h12	1629	21.3501133	1.9409008	10 mM	0.105	467	0.00287665	-0.0520975	0.00219269	-0.03200995	0.0286934	0	-0.001465142	0.006861328	0.457775023	0.023255286	0.01216539	0.047759534	0.067074766	-0.097013118	-0.003582538	-0.00483444	0.047046054	0	-0.003428309	-0.008869445	0.148133141	-0.002559436	0.006839946	0.05135343	0.012249284	-0.02162825	0.035055069	-0.012373903	0.019187781	0.250749002	0.5	-0.000635037	-0.146782759	-0.006780411	0.008960784	0	0.00048695	-0.0048687
85	2.1	c	10	1	d19	449	26.02306	11.89481	10 mM	0.104	326	-0.01049783	-0.0209844	0.02156593	0.259198455	0.0058248	0.04091556	-0.005566321	-0.011001759	0.012246816	0.016061155	0.066812084	0	0.014051999	-0.025084625	0.179097745	-0.001716589	0.166390334	0	-0.00398484	-0.01043975	-0.00508601	-0.006012054	0.039275896	0	-0.002527769	-0.003790032	-0.011129443	0.00363037	0.085809536	0	0.5	-0.000472532	-0.07953068	-0.117538913	-0.020089225	0.056817863	0.00289945	-0.0143505
86	2.1	d	10	1	g12	489	25.83377	12.3346	10 mM	0.195	681	-0.002811745	-0.0446067	-1	0.02389481	-0.00467598	0	-0.042702096	-1	-0.121737788	0.259602036	-0.14579061	0	0.002618866	-1	-0.007537105	-0.077132437	0.015364561	0	-0.047451091	-1	-1	0.300583002	-0.441545348	0	-0.023610242	-1	-0.152777788	0.058643126	-0.103476483	0	0.037910999	-0.009245507	0.003484677	-0.000164568	0.276857418	0	-0.004025285	-1
87	2.1	e	10	1	j6	533	45.91148	61.08576	10 mM	0.095	201	0.00854995	-0.643458	-0.0349552	-0.0889429	-0.0012863	0	0.002543937	-0.005105086	0.065659447	0.077137597	0.016343164	0	0.008917714	-0.044379091	-0.017876016	-0.000636744	0.064276257	0	0.046515795	-0.03298518	-0.005711778	-0.006056162	0.012067539	0	0.087045025	-0.031888556	-0.075313756	-0.025293998	0.066411353	0	-0.03275069	0.353729796	0.006418068	0.088984243	-0.11119791	0	0.0138602	-0.0264393
88	2.1	f	10	1	m6	472	24.87509	11.03475	10 mM	0.106	177	0.017236	-0.3372821	-0.0252636	-0.06096305	0.0470896	0	-0.012497359	0.004222441	0.059160646	0.17176835	-0.001431686	0	0.00964963	-0.031499542	-0.012808224	-0.001110787	0.029971227	0	-0.004071541	-0.001043801	0.068777377	0.015600833	-0.007198447	0	-0.003219077	-0.010372904	-0.000206513	-0.002320742	-0.013034589	0	0.273810368	-0.03466305	-0.007470552	-0.001611027	0.06082702	0	-0.003342465	0.0222545
89	2.1	g	10	2	e22	782	67.47275	22.59499	10 mM	0.546	932	0.0016568	-0.4119747	-0.0241568	0.010478465	-0.03314954	0	-0.5	0.007215414	0.033205134	0.336030778	-0.019687553	0	-0.018245232	-0.057905283	-0.014690708	-0.002188842	0.01582951	0	-0.013372017	-0.003218161	-0.011753551	0.045582391	-0.006360743	0	0.005627493	-0.047960783	-0.027459742	-0.013061958	0.047415584	0	-0.003240345	0.180205855	0.082853287	0.007071872	0.022879314	0	-0.5	0.01271935
90	2.1	h	10	2	i10	747	21.97607	92.23441	10 mM	0.537	1072	0.0027124	-1	-0.0387765	-0.04132335	0.0050954	0	-0.434636119	0.003418439	0.175121908	0.302917331	0.003140716	0	-0.460992287	-0.157162475	-0.008557397	-0.005332746	0.185617109	0	-0.017128199	-0.013919045	0.247813858	0.078269204	0.005037904	0.016340039	0.075810659	-0.66195555	-0.062911275	-0.031699521	0.116112094	0	-0.008287927	0.133617261	0.167860716	-0.001365381	-0.011693854	0	-0.49393502	-0.0064719
91	2.1	i	10	3	d7	936	55.9526333	46.2588768	10 mM	0.11	968	0.01536995	-0.0099956	-0.0072156	-0.04483175	0.0006804	0	-0.001962848	0.000147256	-0.007130795	-0.009905789	0.039744097	0	0.03723083	-0.221378422	-0.084951975	-0.00438167	1.433983145	0	-0.003000439	-0.011965195	-0.05135742	-0.018192794	0.055529175	0	-0.002544581	-0.003301776	-0.035037902	-0.019106408	0.114048236	0	-0.155102117	0.502836231	0.069451389	-0.002386268	-0.19179162	0.056944894	-0.002909945	-0.0046758
92	2.1	j	10	3	h20	1109	67.9850433	82.9830833	10 mM	0.115	917	0.0049047	-1	-0.2160331	-0.0879058	-0.00865758	0	0.018318417	-0.169447222	-0.006934905	-0.003652758	0.007615638	0	0.5	-1	-0.090855556	-0.004384239	0.966729779	0	0.046121314	-0.01392019	-0.024601222	-0.006778324	0.012357779	0	0.5	-0.013301001	-0.021238147	-0.036477599	0.023748619	0	-0.017476661	0.014956694	0.366767331	-0.001608276	-0.1179048	0.033872044	0.0281715	-0.5845707
93	2.1	k	10	3	n18	1105	90.12032	87.3239633	10 mM	0.118	993	0.01029205	-0.0804313	-0.1619713	-0.1174072	-0.00124086	0	0.001577471	-0.006658856	0.00209915	-0.000522038	0.013371221	0	0.004280913	-0.031154297	-0.023884288	-0.001335916	0.00508193	0	0.006435958	-0.012097919	-0.005640909	-0.006293689	0.006221733	0	0.394374148	-0.013139471	-0.030162233	-0.055313385	-0.005432795	0	-0.000322151	0.006495883	0.285431581	0.001233778	-0.041068762	0.006905557	0.00375025	-0.0081912
94	2.1	l	10	4	g13	1154	44.6811433	46.0193577	10 mM	0.133	1212	-0.006495525	-0.00007664	-0.0973726	0.02392138	-0.01353044	0	-0.066700689	-0.067641976	-0.164493562	-0.004581589	0.033137853	0	0.016840617	-1	-0.104172228	-0.229184289	1.5498564	0	-0.02290875	-0.131546481	-1	-0.013198884	0.047295017	0.004487968	-0.017021001	-1	0.014052649	0.091007049	0.0224319	0.086391456	-0.003053821	0.344391583	-0.041030279	0.00063707	-0.069717217	0	-0.01489072	-0.1263011
95	2.1	m	10	4	m19	1175	49.72579	69.8048233	10 mM	0.104	1374	0.01505405	-0.0324934	-0.0890155	-0.13558985	0.015277	0	0.070728528	0.01755796	-0.002425117	-0.008933087	0.000341225	0	0.118542663	-0.067871642	-0.080627127	-0.001823191	0.212058235	0	0.019006599	0.005416231	-0.005311669	-0.014450794	0.00519886	0	0.5	-0.004429054	-0.554747461	-0.243363343	0.217445824	0	-0.029110531	0.364574565	-0.008303627	0.02165495	-0.120656248	0	0.01492705	-0.0070408
96	2.1	n	10	5	h15	1506	21.74365	1.787678	10 mM	0.105	473	0.0033985	-0.0574134	-0.0152836	-0.06059435	0.0018558	0	0.008441726	-0.010710231	-0.000747883	-0.003871562	0.045709228	0	0.09114807	-0.005708219	-0.004297281	-0.000400633	-0.208150415	0.0726616	-0.000278946	-0.024106184	-0.00751291	-0.007530529	0.031513365	0	0.005637928	-0.049654137	0.003554243	-0.035849788	0.100213148	0.000321718	-0.010035685	0.033398597	0.193905611	0.012559409	-0.073692185	0.06924468	0.0018666	-0.0248866
97	2.1	c	11	1	d21	455	55.61509	21.31959	10 mM	0.103	150	-0.001069455	-0.0793126	-0.0128171	-0.1176413	0.0476294	0.04234224	-0.003557301	-0.409853136	-0.195512242	-0.013014378	0.046202481	0	-0.008192906	-0.490237309	-0.01943481	-0.5	2	0	0.002183979	-0.158559916	-0.271426425	-0.037687245	0.222739878	0	0.008758276	-1	-1	-0.377347065	1.240520551	0	-0.044653353	0.152799634	0.048719579	0.008863269	-0.00272242	0.048030114	-0.009396835	-1
98	2.1	d	11	1	g15	373	23.65453	44.42942	10 mM	0.116	452	-0.0020374	-1	-0.0970227	0.0205058	-0.00813748	0	-9.03654E-05	-0.378573534	-0.314083326	-0.012044433	0.098654682	0	0.5	-1	-0.182144388	-0.5	2	0	-0.00283276	-1	-0.314995442	-0.019208253	0.031699804	0	-0.001022412	-1	-0.118632101	-0.01921587	0.000414871	0	-0.019167059	0.025982007	0.310355579	-0.001853769	-0.11525909	0.006364208	0.03231145	-1
99	2.1	e	11	1	j7	410	24.42882	41.25143	10 mM	0.096	412	0.5	-0.0209174	-0.039578	-0.0209286	-0.00208412	0	-0.003607173	0.006619405	-0.001145874	0.054219475	0.002653127	0	0.036682543	-0.06802205	-0.01093284	-0.006357909	0.066976773	0	5.54329E-05	-0.018276816	-0.021747372	-0.006340711	0.009885825	0	0.004337056	-1	0.006258906	-0.00871141	0.079360413	0.029758259	0.022399533	-0.051975011	-0.049593168	0.006814478	0.275688374	0	0.00416925	-0.0076318
100	2.1	f	11	1	m11	362	31.49851	43.44009	10 mM	0.11	367	0.00398295	-1	-1	-0.07558665	-0.00519938	0	-0.014227677	-0.017358295	-0.016349768	0.280464243	0.010896951	0	0.00030919	-0.09649699	-0.007060243	-0.004057825	0.255006166	0	-0.007271974	-0.033476488	-0.011403223	-0.002871429	0.007737807	0	0.001177244	-0.053680073	-0.006112565	-0.011387112	0.038739185	0.01787777	0.015139177	-0.011814353	-0.082229691	-0.002654344	0.280833038	0	-0.0014934	-0.035898
101	2.1	g	11	2	f3	659	72.54575	89.56669	10 mM	0.104	362	0.01206075	-0.0478696	-0.0787488	-0.11023045	0.0882398	0	0.026407943	0.010696645	0.066347444	-0.008627823	-0.005176524	0	0.190722881	-0.140707513	-0.099049279	-0.004099525	0.294494279	0	0.006015876	-0.00132982	0.008555575	-0.013356401	0.000891816	0	0.5	0.008580546	-0.00884019	-0.05970873	0.005821104	0	0.195592483	-1	-1	0.002605424	2	0	0.01077705	-0.0169196
102	2.1	h	11	2	i12	753	19.20174	50.11296	10 mM	0.556	1181	0.017163	-1	0.00227761	-0.0682026	-0.00968344	0	-0.002461911	0.005190032	0.621593744	0.092128109	0.012823131	0	0.041862667	-0.031696577	-0.001203791	-0.001016174	0.057810281	0	-0.00129114	-0.017442988	0.073856017	-0.004511812	0.017577844	0	-0.00207621	-0.336893497	-0.0005067	-0.031479988	0.112774569	0	-0.031276989	0.209576395	-0.02726462	0.136079356	-0.100940487	0	-0.00015688	-0.0084965
103	2.1	i	11	3	d9	944	82.20323	85.7590033	10 mM	0.136	1162	-0.00109327	-1	-0.0795091	-0.09481015	0.0106368	0	0.004830527	-0.016950595	-0.006879811	-0.005267406	0.006336467	0	0.025387876	-0.068976377	-0.00385477	-0.001448549	0.046914132	0.026879661	0.002581034	-0.019671265	-0.030043024	-0.013832688	0.013965193	0	0.01589744	-0.12701057	-0.582233198	-0.233158899	0.207051146	0	-0.035578487	0.039502592	0.22536541	0.00743568	-0.170707777	0.118836759	0.0107292	-0.0353502
104	2.1	j	11	3	i7	875	85.59925	88.3102433	10 mM	0.133	1599	0.0133821	-1	-0.0167286	-0.09352515	0.073696	0	-0.00362413	-0.002514024	-0.000817045	0.052418263	0.006458442	0	0.014958924	-0.055106843	-0.008774922	-0.000921045	0.17928669	0	0.003944879	-0.009432512	-0.017525232	-0.0043986	0.003838439	0	0.008529815	-0.023573514	-0.040555707	-0.050572134	0.10489778	0	-0.485075263	0.030064044	1	-0.000507711	-0.477914904	0.106991961	0.00256285	-0.0010693
105	2.1	k	11	4	c11	1146	65.5191	58.463355	10 mM	0.172	1589	0.0044308	-1	-0.0299633	0.01693928	0.0339862	0	-0.004503341	-0.031432238	-0.00432715	0.150116155	0.004713912	0	0.078666868	-0.121361415	-0.01551365	-0.002160368	0.12206705	0	0.003043573	-0.026871146	-0.161032415	-0.005855249	0.006371792	0	0.004205628	-0.005191965	-0.016070217	-0.002049499	-0.033588368	0	0.5	-0.131033685	-0.175736977	-0.000862076	-0.019873147	0	0.0036112	-0.1171711
106	2.1	l	11	4	g21	1179	87.1021767	89.5246167	10 mM	0.09	849	0.0100771	-1	-0.0101961	-0.06641665	0.000577	0	0.002232113	0.008107188	-0.305225153	0.015819816	0.007111942	0	0.011087601	-0.015816738	-0.004925726	-0.5	0.08547123	0	0.000463199	-0.004960027	-0.523244543	-0.006026088	0.005101967	0	0.007622463	-0.00035628	-0.852713286	-0.030210233	0.025540767	0	-0.068081004	0.035094236	-0.054337162	0.387282525	-0.143981022	0	0.0009035	0.0275238
107	2.1	m	11	4	m22	1324	58.8891733	70.7885433	10 mM	0.139	1868	0.0242633	-0.2304829	0.0041694	-0.0170074	0.0379126	0	0.001688632	0.026256869	0.115854827	0.156683742	0.015977441	0	0.03021346	-0.058539432	-0.015097653	-0.000273326	0.011279547	0.008807462	0.001093655	-0.01274074	0.119474945	-0.006133218	0.012147985	0	0.014038673	-0.340263544	0.047764414	0.003060864	0.024139987	0.13450365	0.201936474	-6.23011E-05	-0.027164502	-0.000856319	-0.030150408	0.010911948	0.0133533	-0.0041973
108	2.1	n	11	5	i9	1421	71.7296667	54.392976	10 mM	0.124	1214	0.5	-0.0136893	-0.00446	0.01813131	0.0052134	0	-0.009485903	0.010909749	0.249051691	0.331429979	-0.035072913	0.030838493	0.005275088	0.039083941	-0.016516215	-1.97639E-05	-2	0.116890873	-0.002726219	0.004531679	0.058821669	0.16061388	-0.088612393	0.028677334	0.000681748	-0.002483723	0.040230119	0.027901477	-0.010837557	0.173720122	-0.002268978	0.052853614	0.04193037	-0.00158509	0.002741566	0.054620001	-0.00075899	0.04422182
109	2.1	c	12	1	e4	462	22.15138	46.01815	10 mM	0.148	152	0.01145985	-0.2365808	-0.0178628	-0.0831405	-0.0303298	0.15394928	-0.007970087	-0.553931188	-0.261253316	-0.01355492	0.069259478	0	0.396910954	-1	-0.145944846	-0.040289661	1.865368387	0	-0.004638069	-0.234271901	-0.363479161	-0.030269963	0.107017423	0	0.5	-1	-0.868088093	-0.19334343	2	0	0.032032301	-0.004173211	-0.011054027	0.005469063	0.125260023	0	0.00997755	-1
110	2.1	d	12	1	g18	507	35.34439	42.00537	10 mM	0.115	315	0.0050585	-0.8606772	-0.0410097	-0.12492235	-0.00188646	0	0.056348094	-0.026444295	-0.005404739	-0.00370524	0.024234363	0	0.5	-0.135337083	-0.00402426	-0.001591982	0.05996773	0	0.004240991	-0.033363489	-0.016535931	-0.01084515	0.010245531	0	0.034591536	-0.05249821	-0.021483881	-0.017311852	0.093719065	0	0.154220173	-0.034992785	-0.035835998	0.000112603	0.063134535	0	0.01210195	-0.0768312
111	2.1	e	12	1	j11	426	13.9335	8.129575	10 mM	0.101	275	-0.000748505	0.00109628	-0.0104972	0.008891485	0.0082678	0	-0.017665966	-0.207499005	-0.007656926	0.270406245	0.003099456	0	0.001909806	-1	0.02491283	-0.0128644	0.333378671	0	-0.00774652	-0.083896527	-0.035460809	0.166453159	-0.014824877	0	-0.00170236	-0.017675726	-0.077891635	0.004668995	0.023864794	0	0.5	-1	-0.242659879	-0.00030767	0.889479682	0	0.00081655	-1
112	2.1	f	12	1	m12	492	32.07543	52.98207	10 mM	0.113	599	0.01648085	-0.4714705	-0.0241298	-0.11231335	0.169342	0	0.031432276	-0.039749953	-0.022708657	-0.005702405	0.183562899	0	0.106112148	-0.170981329	-0.019011134	-0.003331329	0.257269862	0	0.016978723	-0.066404789	-0.089410693	-0.024011031	0.466758465	0.003307662	0.041830185	-0.405920823	-0.647647871	-0.119458295	1.060152846	0	0.004155894	0.0073129	0.006560143	-0.002185633	0.00436192	0.118619358	0.02004285	-0.127285
113	2.1	g	12	2	f5	665	55.07047	90.12763	10 mM	0.625	848	0.5	0.00053292	-0.0194615	-0.06356085	0.0245716	0	0.065365198	-0.022876358	1	-0.002238696	0.101185567	0	0.191615964	-0.027031637	-0.016828343	-0.000748618	0.015491601	0	0.041835007	-0.032228502	0.174266853	-0.009797429	0.10299963	0	0.058058294	-0.036049719	-0.014577921	-0.039040851	2	0	0.139780632	-0.021647199	-0.004665028	-0.001502546	0.024680688	0	0.07757835	-0.1769138
114	2.1	h	12	2	i18	772	47.77343	92.35474	10 mM	0.544	1026	0.5	-1	-0.0210059	-0.06769575	-0.01612176	0	0.002507512	0.003946397	0.06293364	0.118701867	0.001344461	0	0.0248085	-0.052349881	-0.018303463	-0.000815699	0.064486027	0	0.005247865	-0.016047802	0.048292256	-0.002778761	0.001860647	0.003707974	0.035919103	-0.39281124	-0.030631543	-0.064766813	0.062890456	0	-0.026256425	0.085697774	0.094985764	0.112078199	-0.191630739	0.061544486	0.0056899	-0.0034709
115	2.1	i	12	3	d14	1088	73.19215	90.18666	10 mM	0.137	925	0.016837	0.00903102	-0.0219705	-0.0102251	0.0150494	0	-0.02002861	0.035550853	-0.010092583	-0.007529767	-0.002674328	0	0.332423998	-1	-0.216218003	-0.056361472	2	0	-0.010887489	0.108637757	-0.01297524	-0.011662521	-0.029364127	0	0.024624967	0.003399061	-0.010791569	-0.043331858	0.205791179	0	0.144405752	-0.046655803	-0.009790116	0.000388737	0.041670656	0	-0.00181452	0.05139114
116	2.1	j	12	3	i9	883	90.2007067	90.2464567	10 mM	0.129	1788	0.0123295	-1	-0.0112363	-0.1028656	0.0321212	0	0.051340176	-0.011018573	0.024767021	0.000306776	0.014244595	0	0.5	-0.310245834	-0.007149564	-0.002278774	0.282046336	0	0.026314924	-0.008819875	1	-0.001983607	0.010064012	0.024246512	0.059935492	-0.009203357	-0.013658035	-0.055827835	0.115930439	0	-0.000210106	0.0535276	0.043773135	0.004914553	0.017281636	0.006996436	0.0158631	-0.0208877
117	2.1	k	12	4	d5	1189	64.2554133	77.4624367	10 mM	0.13	1001	0.00744865	-1	-0.0214775	-0.07928285	0.0309652	0	0.00183095	-0.003100108	0.009900394	0.028794261	0.004577832	0	0.016622107	-0.04868981	-0.014438388	-0.001662844	0.121346799	0	0.000582206	-0.016818843	0.025306774	-0.004043185	0.006770161	0.000757047	0.010816798	-0.005132461	-0.006938841	-0.034755744	0.017230692	0	0.5	-0.413776879	-0.086311027	0.002083236	0.120935859	0	-0.001370235	-0.0048716
118	2.1	l	12	4	h6	1335	52.1341167	45.7636286	10 mM	0.289	965	0.0006346	-1	-0.1125843	-0.0971484	-0.0072338	0.037062	-0.002658194	-0.000103718	0.056464546	0.026370651	0.008023178	0	0.010403913	-0.024841938	-0.003505502	-0.001837934	0.103072268	0	0.002061656	-0.014412096	0.016907845	-0.003905832	0.00736779	0	0.026492326	-0.004258642	-0.010398755	-0.029764192	0.203338123	0	0.101943152	-0.148794854	-0.209631572	-0.003394297	0.381641905	0	-0.00046585	-0.0056771
119	2.1	m	12	4	n7	1201	46.22291	65.1655167	10 mM	0.127	995	0.00676865	-0.0101507	0.00335523	-0.04015445	0.0046714	0	0.000146499	-0.056045392	0.165344742	0.343044382	-0.013853362	0	0.036239584	-0.251660701	-0.017753199	-0.000690659	0.164204635	0	-8.60871E-05	-0.040061237	0.082769068	0.132916614	-0.109456723	0	0.026648887	-0.02311944	0.006430223	0.015107287	0.005389849	0	0.000176073	0.128037511	0.005552482	-0.02043932	-0.002042771	0.007649753	0.0038688	-0.1754224
120	2.1	n	12	5	i10	1555	50.71924	69.46013	10 mM	0.126	1383	0.5	-0.009875	-0.0098941	-0.08821915	0.0186328	0	-0.002545363	0.001945174	0.065508779	0.078521921	0.000240669	0	-0.001734111	1	-0.00712869	-9.01393E-05	0.003203075	0	-0.000941982	-0.001951331	0.084594993	0.004421639	0.001192223	0.010902775	0.004075085	0.000806338	-0.006290289	-0.025084314	0.022383502	0	0.006104011	-0.000824316	-0.020253272	0.051840852	0.079840752	0	0.00029875	-0.0033659
121	2.1	c	13	1	e7	343	25.15406	22.06191	10 mM	0.114	302	0.0002201	-0.0212978	-1	-0.10490905	0.0144766	0.04028172	0.009204816	-0.007583968	-0.00528946	-0.004245351	0.025731936	0	0.041043922	-0.003200382	0.049628723	-0.000370291	0.212950825	0	0.00403804	-0.006020971	-0.015127218	-0.010512175	0.053995093	0	0.5	-0.015399508	-0.184889887	-0.133535658	0.240918943	0	-0.012786875	0.014380909	-0.005290717	0.116723295	0.001276997	0	0.00059125	-0.0070195
122	2.1	d	13	1	g22	519	46.49729	52.93652	10 mM	0.118	149	0.0224177	-0.1025884	-0.0081491	0.005550825	-0.00425576	0	0.000347378	-0.034910952	-0.000983923	0.183012482	0.000657228	0	0.32792341	-0.268583447	0.074873787	-0.003996837	0.170086764	0	0.010969116	-0.028325612	-0.01519834	-0.002395579	0.004544712	0	0.338245696	-0.034042903	-0.054861524	-0.001043346	0.015824912	0	0.010439916	0.004739555	0.056592964	-0.000574639	0.041764251	0	0.00427055	-0.0543083
123	2.1	e	13	1	j13	433	21.18512	13.27661	10 mM	0.106	515	0.01359915	-0.2652969	0.01441873	-0.08926265	-0.02313228	0	0.002993247	-0.002077635	0.387885292	-0.000676571	0.093090007	0	-0.00335427	-0.133913245	-0.006559271	-0.001495115	0.541473368	0	0.003002042	-0.013489505	0.111210496	-0.009229389	0.071487021	0	0.003893762	-0.065352864	-0.004425917	-0.043797151	0.274134938	0	0.009102133	0.151028057	-0.048698184	-0.004812418	0.004927141	0	0.00025545	-0.0128649
124	2.1	f	13	1	m20	516	23.71995	29.05355	10 mM	0.102	112	0.00177745	-0.0464813	-1	-0.07013445	-0.0382622	0	0.007763919	0.018692335	-0.004014574	-0.005717197	-0.024094659	0	0.04201999	-0.044460666	-0.011567308	-0.00211142	0.083188371	0	0.008115009	0.004286872	-0.022203987	-0.010225474	0.002547435	0	0.014617254	0.005769513	-0.026460527	-0.043418438	0.06282842	0	0.001935848	0.029228423	0.057950208	0.009242665	0.012755551	0	0.0065319	-0.0044572
125	2.1	g	13	2	f15	699	42.62087	89.86028	10 mM	0.628	929	0.01206805	-0.8537101	-0.0102973	-0.05554525	-0.00118272	0	-0.004115074	0.006602628	0.239867929	0.318374008	0.001551355	0	0.034144404	-0.107395824	-0.016628926	-0.001085544	0.103920669	0	-0.004216712	-0.004481749	0.19586437	-0.00159125	-0.029859415	0	0.005065288	-0.023763178	0.022255922	-0.001714343	0.012901424	0.023010486	0.076174069	-0.004118755	0.003441824	-0.015948683	0.049207108	0	-0.000646355	-0.0027403
126	2.1	h	13	2	j7	674	34.71154	91.86796	10 mM	0.317	688	0.0098838	-1	-0.0023218	0.014752155	0.0011584	0	0.001708627	-0.038155253	-0.013405715	-1.00271E-05	0.057180625	0	0.037650198	-0.113907787	-0.001464309	-0.001599422	0.472682974	0	-0.001122499	-0.05796555	-0.035753603	-0.004779639	0.058848436	0	0.066419985	-0.16259535	-0.022691224	0.000612778	0.206167558	0.105351547	-0.000397756	0.020495273	0.040234089	-0.000764852	-0.01505787	0.063556657	0.0013964	-0.0258761
127	2.1	i	13	3	d15	963	53.1351233	2.198563	10 mM	1.063	7255	0.0780586	-1	-0.054648	-0.05226105	0.018095	0	-0.001007836	-0.005248384	0.036734344	0.087441215	0.003022123	0	0.049257105	-0.173579935	-0.013447327	-0.004268641	0.296649422	0	0.005971238	-0.018009848	-0.003479272	-0.003393555	0.002630617	0	0.5	-0.044963371	-0.042579077	-0.046643929	0.060545129	0	-0.001210725	0.014362001	0.056777152	0.011280598	-0.018565792	0.038947116	0.00604785	-0.0139284
128	2.1	j	13	3	i12	1016	74.64674	32.5422023	10 mM	0.137	1930	0.00997115	-1	-0.0555949	-0.09805145	-0.00996404	0	0.018775917	-0.002160905	1	0.058663987	0.012521731	0	0.028513553	-0.027666832	-0.018134181	-0.001000847	0.043539547	0	0.009141866	-0.014921819	0.119928058	-0.004801577	0.012252837	0	0.162583642	-0.008949592	-0.000802425	-0.036784954	-0.000766954	0	0.073331545	0.036852394	-0.030459856	-0.000936643	0.022648289	0	0.0017621	-0.0088309
129	2.1	k	13	4	d7	1196	18.95731	13.8541427	10 mM	0.244	3596	-0.0036497	-1	-0.0246294	-0.015551	-0.02980282	0	-0.175522134	-0.092687162	-0.111704891	-0.001635553	-0.093531897	0	0.301342089	-1	-0.247161124	-0.5	2	0	-0.030206178	-0.20844976	-0.2220145	-0.012855565	-0.034375929	0	-0.008383757	-1	-0.601374332	-0.037550203	0.0012343	0	-0.004560882	0.019279658	0.033491145	0.000332244	0.009390512	0.042794864	-0.00636632	-1
130	2.1	l	13	4	h7	1198	50.2647133	26.43641	10 mM	0.119	1414	0.00671245	-0.0039951	-0.1696684	-0.0610109	0.0168718	0	0.006331962	0.007937128	-0.001998742	-0.006670593	0.042158992	0	0.006534552	-0.031812658	-0.002122028	-0.001542982	0.686317707	0	0.015157527	0.004278516	-0.020942261	-0.014406582	0.041913368	0.01007589	0.083797089	0.004112089	-0.442612832	-0.158857159	0.318274585	0	0.038077298	0.025043611	-0.008664995	-0.000688977	0.044317744	0	0.0062849	0.00685215
131	2.1	m	13	4	n12	1358	28.7763567	53.7510067	10 mM	0.114	1194	-0.00036435	-1	-0.0204166	-0.01541305	0.0325768	0	-0.5	-0.017269806	-0.14363314	-0.008369751	-0.092747981	0	0.046123388	-1	-0.193138187	-0.5	0.490216815	0	-0.099066326	-0.102281892	-0.13015248	-0.020778227	-0.028853732	0.03006439	-0.00067429	-1	-0.492015877	-0.068671924	-0.000677269	0.09505806	0.000638201	-0.000419232	0.032541615	0.00092364	0.005771348	0.057554083	-0.01539594	-0.4749103
132	2.1	n	13	5	i13	1433	74.53097	81.2920633	10 mM	0.111	763	0.00619315	-0.0174769	-0.1748341	-0.07770265	-0.03008748	0.05288358	-0.002167535	0.002530574	0.032398664	0.123767756	0.004356132	0	0.001239183	1	-0.006778644	-0.000158315	0.025460695	0	0.000608339	-0.004710328	-0.002044262	-0.001462313	-0.02271004	0	0.089619845	-0.012858962	-0.015930332	-0.033126411	0.040442662	0	-0.000922083	0.004917963	0.088585312	-0.008738206	0.007472913	0	0.00179625	0.02014009
133	2.1	c	14	1	e9	351	27.90189	10.60151	10 mM	0.257	118	0.00841785	-0.0275327	-0.0067768	0.25145985	-0.04157414	0.12806814	-0.081014995	0.106695548	1	0.317565823	-0.070260653	2	-0.01417029	-0.009276575	-0.002091167	-0.000903479	-0.008979134	0.020350257	-0.012913335	0.016099645	1	0.406142547	-0.021963923	0.265171237	7.54761E-05	-0.011594997	0.072222642	0.213860252	-0.086455312	2	0.006180414	-0.002057895	0.021383501	-0.003045154	0.068107869	0	-0.002798265	0.0182118
134	2.1	d	14	1	h3	397	20.81861	33.60692	10 mM	0.113	282	0.00050925	-0.0242993	0.02112616	0.04652692	0.014368	0	-0.060870758	0.072480991	0.15152978	0.213925	-0.007031585	0	-0.038565627	-0.045867967	-0.012414214	-0.000734169	0.128075695	0.075018013	-0.012312089	0.032457873	0.071925633	-0.001708798	0.007370998	0.00568763	-0.007636476	0.000309566	0.074692608	0.227998464	-0.042605578	2	0.194897516	-0.047914096	-0.005398732	-0.008495684	-0.043155219	0	-0.009249975	0.19209546
135	2.1	e	14	1	j16	569	27.84187	11.33721	10 mM	0.095	230	0.0087402	-0.4181333	-0.1111124	-0.0738895	0.0120004	0	0.001389117	0.001793428	0.061156152	0.032757226	0.007828298	0	0.010595808	-0.025959626	-0.016583138	-0.00226633	0.09587466	0	0.002126657	-0.010027529	0.012156831	-0.004477534	0.006964058	0	0.014929568	-0.019977634	-0.014371869	-0.035922187	0.092841211	0	-0.002452435	0.003082952	0.1029137	-0.000151245	-0.01755067	0.002445285	0.00122905	-0.0021697
136	2.1	f	14	1	m22	522	29.70908	15.49299	10 mM	0.102	105	0.0029148	-0.053847	-0.0103825	-0.0117527	-0.013298	0	-0.293384929	0.032703196	0.003951899	0.376894469	0.008149862	0	-0.100150464	-0.028665325	-0.031432235	-0.002054913	0.055525234	0	-0.095587497	0.008631798	0.013122642	0.131498686	0.000364431	0.035287745	-2.75505E-06	0.001227113	-0.00673275	-0.012836991	0.094112276	0.217168515	0.003170216	0.050982617	-0.008036916	-0.002263141	0.043366629	0	-0.5	0.0415857
137	2.1	g	14	2	f16	830	72.62899	53.96717	10 mM	0.943	1842	0.0013653	-1	-0.0320913	-0.0798677	0.0118258	0	-0.005557543	-0.002566707	-0.00211739	0.029833049	0.007261927	0	0.014991186	-0.024472135	-0.014449167	-0.0038209	0.149149155	0	-0.003035775	-0.014300002	-0.002824785	-0.004588784	0.007743185	0	0.01309168	-0.229372914	-0.12311269	-0.057931161	0.026264774	0	-0.011945064	0.035329674	-0.001066261	-0.003969265	0.012464561	0.055945438	0.0000795	-0.0079323
138	2.1	h	14	2	j10	813	62.38076	2.992925	10 mM	0.434	703	0.03731105	-1	-0.0761594	-0.118215	-0.00439424	0	0.005400669	-0.446831735	-0.111320729	-0.009864813	0.037155846	0	0.5	-0.742870702	-0.143483527	-0.5	0.542922692	0	0.012021794	-1	-0.249491186	-0.078858523	0.077581863	0.17378301	0.027909995	-1	-1	-0.209293674	0.058572367	0	-0.003251266	0.006786825	0.000350207	0.021446192	0.056587651	0	0.0155355	-1
139	2.1	i	14	3	d18	1100	56.0216767	77.12906	10 mM	0.143	1015	0.05153935	-1	-0.0163395	-0.0964607	-0.03190056	0	0.021456035	-0.028885579	0.104088248	-0.002098996	0.076499177	0	0.160978358	-0.014804904	-0.016078927	-0.000468822	0.006881907	0.027031952	0.016673755	-0.031466972	-0.003772091	-0.00991815	0.102826887	0	0.5	-0.014619408	-0.026558177	-0.058919434	0.111023489	0	0.023947002	0.002157365	-0.000137953	0.062287691	-0.007803743	0	0.03623405	-0.1567353
140	2.1	j	14	3	i14	1024	85.6780567	84.19892	10 mM	0.232	853	0.0084634	-1	-0.1233839	-0.0929059	0.009879	0	4.87342E-05	0.007687174	-0.003765725	0.041721641	0.001868114	0	0.15822527	-0.114639347	-0.006315686	-0.002930459	0.184142189	0	0.00458974	-0.015366577	-0.007197355	-0.005505647	0.003033242	0	0.055369419	-0.00894169	-0.09367851	-0.058389054	-0.004094369	0	0.040051404	0.017566331	-0.004115242	-0.003095278	0.028934232	0	0.01066035	-0.0002177
141	2.1	k	14	4	d11	1209	51.05701	2.7707283	10 mM	0.122	1066	0.1023316	-1	0.0038276	-0.07998385	-0.00353396	0	0.00014761	0.003319841	0.35496631	0.078244982	0.005387405	0	0.03849578	-0.052976998	-0.01411992	-0.006505246	0.22038443	0	0.001729242	-0.001908837	0.124944096	-0.002393297	0.004029804	0.005330911	0.16686104	0.00151115	-0.000337863	-0.011975735	0.010817904	0	-0.004814723	0.041818847	0.038381865	0.015325374	-0.01146553	0	0.0030851	-0.0028578
142	2.1	l	14	4	i9	1142	59.64709	73.5522267	10 mM	0.106	1470	0.006072	-1	-0.0365734	-0.0565705	0.0149038	0	-0.003769492	0.005918716	0.020957387	0.034936586	-0.003996789	0	0.044945536	-0.028218668	-0.011893725	-0.001205088	0.159010392	0	0.002209811	-0.007879755	-0.003880931	-0.005672273	-0.012338844	0	0.001071768	0.010549883	-0.001023111	-0.010576661	-0.00893658	0	-0.00462294	0.094651113	0.016863756	0.004147023	-0.035664205	0.003069141	-0.00060221	-0.002651
143	2.1	m	14	4	n13	1221	25.5702267	54.1245967	10 mM	0.485	1696	-0.00386871	-1	-1	-0.0321648	0.0191078	0	-0.015675256	-1	-0.104748425	-0.008028025	0.014707263	0	0.321040146	-1	-0.191185823	-0.5	0.996261032	0	-0.043216563	-1	-0.486221417	-0.009353693	-0.058296909	0.014284027	-0.003166	-1	-0.611939442	-0.035547424	0.032164895	0.013465694	0.000459019	0.024546508	0.035189314	-0.00145209	0.000911501	0.018297128	0.00560795	-1
144	2.1	n	14	5	i14	1569	52.6680833	21.7339297	10 mM	0.1	939	0.00515215	-0.0205526	0.00089218	-0.04754255	0.03022	0	0.001638761	0.019723936	1	0.222155853	-0.008780687	0.411709766	0.046177215	-0.015133957	0.26725383	-0.000575984	0.115129737	0	0.000624719	0.001609923	1	-0.000406256	-0.023013756	0.112783564	0.5	-0.031916503	-0.006901436	-0.036221606	0.040522043	0	0.001790727	-0.001147581	0.051454601	0.003982519	0.005857228	0.014704378	0.0022038	0.00514334
145	2.1	c	15	1	e11	357	24.86997	13.36457	10 mM	0.108	212	0.00610845	-0.0137951	-0.008785	-0.09821985	0.0148394	0.0329536	0.230114732	-0.042937151	0.120872338	-0.005169355	0.266099756	0	0.258915289	0.117910073	-0.001515341	-5.7793E-05	0.05820091	0.020101521	0.097560283	-0.020155576	0.070277133	-0.008960717	0.302544083	0	0.054209493	-0.003116055	-0.040551015	-0.017948812	0.445529669	0	-0.000221186	0.011010064	-0.003704219	-0.002163025	0.002540052	0.068641648	0.0591879	-0.2997951
146	2.1	d	15	1	h4	525	33.6791	4.395896	10 mM	0.11	688	0.0061477	-1	-0.0438877	-0.1972576	-0.00042268	0	-0.002853014	-0.218785268	-1	-0.008909487	0.038082342	0	0.5	-1	-0.150592857	-0.5	2	0	0.016895537	-0.678461817	-0.331341739	-0.0344872	0.103248647	0	0.5	-1	-1	-0.422538813	0.06167906	0	-0.000970648	0.037455932	0.047201835	0.007312887	-0.015008663	0	-0.004203575	-0.367304
147	2.1	e	15	1	k5	340	17.85238	1.391636	10 mM	0.1	238	0.00070765	-1	-1	-0.021038	0.0105504	0	-0.00289757	-1	-0.062211916	-0.007721576	0.029184915	0	0.056539225	-1	-0.10195938	-0.5	0.152955165	0	-0.023427736	-1	-0.398749272	-0.008003088	-0.050587923	0	-0.005094997	-1	-0.350521973	-0.022513786	0.023869202	0.026151968	0.003612571	0.065605063	0.003124263	-0.002862845	0.004253181	0	0.00994095	-1
148	2.1	f	15	1	n5	406	27.31225	41.04704	10 mM	0.101	259	0.00891635	-0.7826231	-0.0452099	-0.08153565	0.071032	0	0.143151328	-0.039303307	-0.004868285	-0.003702486	0.201100079	0	0.36746853	-0.028463266	-0.013803697	-0.000513123	0.001550881	0	0.014398368	-0.028262239	-0.029201577	-0.00915807	0.087126301	0	0.003660712	-0.067224337	-0.182901829	-0.057664405	0.026589551	0	-0.005252784	0.05595029	0.10255419	0.000210776	-0.079859229	0	0.02918905	-0.1255999
149	2.1	g	15	2	f18	838	55.51115	2.375027	10 mM	0.611	859	0.0000517	-0.1896342	-0.0171951	-0.01682795	0.0299772	0	-0.5	0.00907672	0.373741724	0.438989777	0.002614241	0	-0.010233702	-0.073794653	-0.018669722	-0.002743027	0.084435286	0	-0.018540428	-0.00671435	0.365877214	0.1084971	0.002216615	0.002064965	0.046402563	-0.10086252	-0.017194901	-0.016662138	0.022524082	0	0.011571824	-0.000141344	0.01066492	8.84663E-05	0.036496933	0.01347407	-0.034792025	-0.0011705
150	2.1	h	15	2	k6	736	73.29811	5.520924	10 mM	0.176	340	0.5	-1	0.00019308	-0.07325305	0.069833	0	0.001577526	-0.000903916	0.037391399	0.081568076	0.011393835	0	0.035201938	-0.046576992	-0.013621979	-0.00319877	0.173573684	0	0.006929315	-0.011490043	-0.001663981	-0.001870715	0.004233561	0	0.008692618	-0.020201414	-0.007285074	-0.029812975	0.029892569	0	-0.00819177	0.059287893	0.019532823	-0.001359399	-0.018287965	0.018510018	0.0043015	-0.0028353
151	2.1	i	15	3	d19	977	57.7865467	74.69396	10 mM	0.095	2224	0.009058	-1	-0.0160935	-0.0500585	0.0026964	0	0.003878192	-0.617003856	-0.097865491	-0.011177258	0.043189187	0	0.196010395	-1	-0.176267815	-0.5	1.543356484	0	0.000876689	-0.356916969	-0.118523303	-0.023482282	0.03344785	0	-0.004324683	-1	-0.063177111	-0.030238497	0.003289551	0.005568447	-0.000100961	0.005907899	0.028282163	0.001700128	0.002853756	0.030482084	0.0043644	-1
152	2.1	j	15	3	j7	940	69.0699867	72.9482367	10 mM	0.124	936	-0.033801495	-0.0034644	-0.0053108	0.330758465	-0.0200782	0	-0.051413297	-0.012826302	-0.047597343	-0.001717632	0.032658571	0	0.026445288	-1	-0.075133385	-0.3750737	1.739007234	0	-0.044717427	-0.076082862	-1	-0.010678546	0.053176841	0	-0.083730672	-0.269627877	0.025095032	0.098277227	-0.009218112	0	4.7443E-06	-0.029240801	0.07952296	-0.001319433	0.0106429	0.009118178	-0.01520624	-0.0361733
153	2.1	k	15	4	d13	1216	43.99887	60.7507467	10 mM	0.14	1028	0.005432	-1	-0.0990516	-0.07114645	0.0727308	0	-0.01004753	-1	-1	0.016028369	0.013383269	0	0.086957178	-1	-0.095343145	-0.5	0.316675121	0	-0.009220143	-1	-0.278935476	-0.010199286	0.026931723	0	-0.00312798	-1	-1	-0.024270641	0.025193524	0	0.001897841	-0.002534729	0.003539526	-0.000294163	0.06578017	0	-0.001031245	-1
154	2.1	l	15	4	i10	1277	80.22667	86.23845	10 mM	0.128	902	0.0080872	-0.161222	-0.0220521	-0.07498035	0.0098164	0	0.000115037	-0.005065358	-0.005954164	0.064168474	0.004997854	0	0.01929834	-0.028746849	-0.022771181	-0.000790102	-0.214969866	0	0.000220405	-0.009343317	-0.011799806	-0.003341237	0.003445139	0	0.5	-0.041866938	-0.015081515	-0.032547074	0.023113607	0	-0.001292104	0.004061909	0.077077635	0.010589413	-0.043852859	0.021530617	0.00371355	-0.0068367
155	2.1	m	15	4	n14	1368	47.83642	41.9461581	10 mM	0.167	8216	0.00539175	-0.1347117	0.01296233	0.184239775	-0.00526434	0	0.00085287	-0.001825207	0.079012112	0.361700087	-0.13450596	0	0.136372489	-0.084194496	-0.014544586	-0.004544917	-0.010050883	0	0.003924569	-0.03675886	-0.006066884	0.028051451	-0.195555975	0.000974342	0.006736872	-0.01666585	-0.010477397	0.008047033	-0.006963075	0	-0.000168109	-0.011659966	0.023375883	-0.026533482	0.032848729	0.047627347	0.00749855	-0.0154984
156	2.1	n	15	5	j5	1472	42.94266	57.7188467	10 mM	0.101	722	0.0336275	-0.0282241	-0.0539984	-0.0818662	0.0217434	0.01519808	-0.005459434	0.006291885	-0.00182675	0.042577621	0.032650879	0	-0.000537666	-0.002535277	0.313746638	-0.000516497	0.027564203	0.123312294	0.001620114	-0.038883555	-0.003332923	-0.007559876	0.065197316	0.001992428	0.056549952	-0.030236876	-0.018728827	-0.020098138	0.068992221	0.015937663	-0.003207401	0.030902714	0.015317943	0.001495417	0.020734422	0	0.00051555	-0.0190167
157	2.1	c	16	1	e13	365	25.76841	7.683157	10 mM	0.116	371	0.00056665	-0.0260411	-0.0277953	-0.08010475	-0.007681	0.01615928	0.007517342	0.016559271	-0.001047397	-0.003923996	-0.004460223	0	0.167312563	-0.240880767	-0.06505167	-0.007632385	0.244683346	0	-0.009028719	0.002060986	0.058677818	-0.007542453	-0.022527631	0	0.052329111	-0.046598457	0.033739566	-0.020712092	0.015713311	0.006443871	-0.013545185	0.049296737	0.004375591	0.050811007	-0.027222166	0	0.0002185	0.05175947
158	2.1	d	16	1	h5	403	25.91045	23.85578	10 mM	0.105	96	0.0000732	-0.079233	-0.005305	-0.09775475	0.0017508	0	-0.001215847	0.007431672	0.028425402	0.098647612	-0.010570735	0	0.050142387	-0.01662866	-0.022045424	-0.001045872	0.00415881	0	0.002925501	-0.011463509	-0.005674213	-0.006137783	0.000587811	0	0.059534	-0.106029251	-0.345457435	-0.074505364	2	0	-0.001188949	0.056712107	0.030515441	0.002721691	-0.025608731	0	-0.00069499	-0.0025378
159	2.1	e	16	1	k7	347	23.24328	17.07072	10 mM	0.109	169	0.01493745	-1	-0.0035948	-0.12064785	0.0814236	0	0.002130934	0.00309023	0.136873144	-0.003234626	-0.011187915	0	0.076064111	-0.069614597	-0.016854842	-0.002307559	0.210419388	0	0.033654678	-0.012595311	0.10473619	-0.009022833	-0.038714558	0	0.053465341	-0.040018123	-0.001176644	-0.054505574	0.076330562	0	-0.001989227	0.022410186	0.008448116	-0.001541345	0.035737444	0	0.01479995	-0.0123339
160	2.1	f	16	1	n7	413	8.855918	6.48779	10 mM	0.126	509	-0.00870127	-1	-0.016277	0.265389695	-0.04059388	0	-0.17680813	-0.164161057	-0.007739254	0.276030392	-0.337979222	2	0.056699371	-1	-0.023639716	-0.5	0.356779622	0	-0.139058069	-1	-0.143565293	0.029723961	-0.167328755	0	-0.071071221	-1	-0.037852929	0.145036851	-0.266119261	0.113209165	0.013547461	0.023197621	0.040508311	-0.003109419	-0.057223259	0.045006322	-0.01373395	-1
161	2.1	g	16	2	f20	845	73.53481	91.82753	10 mM	0.607	1119	-0.00110743	-1	-1	0.037032425	0.0296848	0	-0.5	0.005582618	0.000214981	0.357559291	-0.016438872	0	-0.011000325	-0.107910323	-0.015124684	-0.001943757	0.037195623	0	-0.019796666	-0.002006014	-0.005736099	0.0662228	-0.008977722	0	-2.42892E-05	-0.024364017	-0.023447124	-0.006354431	0.030492256	0	-0.010367927	0.019573041	0.052059192	-0.002385628	-0.046216242	0.048606412	-0.5	0.00113715
162	2.1	h	16	2	k8	742	41.46409	89.82204	10 mM	0.287	1013	0.00497815	-1	0.00197588	-0.0282931	0.0083498	0	0.007030409	-0.01144378	-0.008617036	0.042629355	-0.109066168	0	0.088840254	-0.082421078	-0.000802457	-0.001231166	-0.243803853	0.078198907	0.003744859	-0.016206671	-0.004154318	-0.003232559	-0.178064634	0	0.075427436	-0.002544062	-0.004199671	-0.009123708	-0.0588817	0	8.85601E-05	-0.004643699	-0.015377859	-0.002000163	0.082628589	0	0.0055431	-0.0423475
163	2.1	i	16	3	d20	1106	93.7037633	88.22429	10 mM	0.319	2585	0.0100431	-1	-0.0313049	-0.13356155	0.0188472	0	0.001863396	-0.00202401	0.117724218	-0.000599062	0.012208608	0	0.007842857	-0.018181523	-0.015641847	-0.000679443	-2	0.018744711	0.003339463	-0.004821348	0.054946315	-0.006388653	0.00219419	0	0.42197407	-0.001345023	-0.014276669	-0.037459547	0.035689386	0	0.005192643	-0.009035127	0.002144905	0.04960325	0.008345251	0	0.0078042	-0.0095558
164	2.1	j	16	3	j10	1077	90.4991567	87.9470967	10 mM	0.129	927	0.02033085	-1	-0.0529619	-0.1755475	0.1271344	0	-0.001830527	-0.025941581	-0.000813061	-0.00067775	0.033209813	0	0.083803607	-0.091157681	-0.013379845	-0.002441616	0.21106706	0	0.00632477	-0.186711839	-0.007420755	-0.011559681	0.038652563	0	0.00307707	-0.086301071	-0.006459994	-0.030063261	0.019616861	0	-0.005252189	-0.010271734	-0.00674153	0.009122685	0.069206225	0	0.00467565	-0.0295576
165	2.1	k	16	4	d14	1359	50.98594	48.1566847	10 mM	1.139	370	0.5	-1	-0.0164209	-0.0414446	0.0070708	0	-4.88956E-05	0.001607109	0.049459681	0.126700513	0.004863958	0	0.003512082	-0.074829517	-0.016054438	-0.005697315	0.311580634	0	0.007537544	-0.006391838	-0.000362408	-0.003334573	0.001127709	0	0.056450246	-0.014437446	-0.000556074	-0.010831497	0.042532606	0.023594054	0.005292073	0.070961574	-0.022704838	-0.001172809	0.003554174	0	-0.00245518	-0.0051348
166	2.1	l	16	4	i12	1283	26.19655	45.3876133	10 mM	0.131	1755	0.03826755	-1	-0.0565319	-0.12780705	0.0294848	0	0.5	-0.549025716	-0.060905437	-0.005922994	0.504018985	0	0.5	-1	-0.127686712	-0.5	2	0	0.5	-1	-0.267745813	-0.03981482	0.544069372	0	0.271481303	-1	-0.499134648	-0.117682287	0.199629336	0	0.005307123	0.006887161	0.029370134	0.008546674	0.00489899	0	0.05997245	-1
167	2.1	m	16	4	n17	1235	47.1670333	49.262546	10 mM	0.12	1059	-0.000056065	-1	-0.0674233	-0.50003435	0.0018364	0	0.000956225	-0.002787903	-0.021592005	-0.003212052	0.017408733	0	0.002353872	0.031942815	-0.017789568	-0.000704747	0.014064272	0	0.005028642	-0.036655702	-0.058579649	-0.010382054	0.029819814	0.001498323	0.008896713	-0.673323219	-0.854378437	-0.499959503	0.424443404	0	-0.000828182	-0.000715629	0.069698399	0.015355838	-0.029116133	0	-0.002392085	-0.0034809
168	2.1	n	16	5	j12	1631	56.9831033	53.37742	10 mM	0.102	542	0.01634515	-0.0716107	-0.0030896	-0.06125215	0.013422	0	-0.000370921	-0.007067394	1	0.073409653	-0.007810013	0.469104772	0.051296533	-0.033324637	0.056492957	-0.002032003	0.11412312	0	-0.000230069	-0.010683324	0.101861961	0.051274972	-0.091658555	0.034299426	0.000884096	-0.028193755	-0.027887495	-0.006387731	0.025892787	0	-0.00115551	-0.00322363	0.002863734	-0.000324584	0.055549251	0	0.001881	-0.0023004
169	2.1	c	17	1	e14	494	32.39339	45.26592	10 mM	0.277	205	0.00160105	-0.1232961	-0.0127284	-0.07311665	0.0095642	0	0.021861881	-1	-0.162812756	-0.412702982	1.281407446	0	0.5	-1	-0.71433671	-0.392877094	2	0	0.013366538	-1	-0.440736911	-0.234475127	2	0.006109527	0.045124509	-1	-1	-0.282638572	0.30945051	0	-0.002261389	0.000723696	-0.000522524	0.021607662	-0.040271145	0.074127777	0.11838725	-1
170	2.1	d	17	1	h6	532	27.27539	58.8452	10 mM	0.11	110	0.1089948	-1	-0.0038654	-0.03579775	-0.00498288	0	0.033007623	-0.189098526	1	-0.004501489	0.247461725	1.367007418	0.170899961	-0.631839445	-0.021001893	-0.003709776	0.258394043	0	0.5	-1	-0.004924395	-0.062794165	0.78455049	0.012843972	0.000245453	-1	-0.030121921	-0.078256052	0.075242735	0.00228299	0.009001141	0.06826258	-0.030534534	-0.001084696	0.00208473	0.005187625	0.1663005	-1
171	2.1	e	17	1	k10	484	30.00232	43.27202	10 mM	0.102	189	0.0024651	-1	-0.0083682	-0.0766539	0.1592958	0	-0.000345869	-0.550274532	-0.234558737	-0.022889682	0.231295331	0	0.5	-1	-0.872330813	-0.5	2	0	0.000799299	-0.101489685	-0.247413063	-0.080284259	0.247978162	0	0.017150247	-1	-0.779611712	-0.250190292	2	0	0.000726078	0.026594084	0.002172549	-0.000278439	0.021169965	0	0.05609585	-1
172	2.1	f	17	1	n14	564	4.535278	7.468109	10 mM	0.091	64	0.0057429	-0.038387	-0.0019517	0.03655211	0.0258728	0	-0.007650228	0.328878847	1	0.353015838	0.029115137	2	0.318351332	-1	-0.08094656	-0.073251862	2	0	-0.006681577	0.091437078	1	0.038149697	0.072074754	0.343708421	-0.002374122	0.061900675	0.040193799	0.022590839	0.03365107	0.255734392	-0.016277012	0.077004575	-0.014979355	-0.001282312	0.005396192	0	0.00246185	0.00458316
173	2.1	g	17	2	g4	727	90.27821	90.73071	10 mM	0.575	1286	-0.00111718	-0.1987215	-0.0430999	-0.027472	2	0	0.020065101	-0.001172393	0.096208579	0.105233296	0.027783737	0	0.120740719	-0.045444968	-0.011730074	-0.00223607	0.324000145	0	0.006381476	-0.010307893	-0.009220656	-0.002772413	0.01818249	0	0.04444389	-0.002795268	-0.004266052	0.003992003	0.005168562	0	-0.007169327	0.027735895	0.008222481	-0.002730247	-0.01130964	0.034508299	0.02046015	-0.018107
174	2.1	h	17	2	k11	620	89.47102	87.57573	10 mM	0.535	1204	0.0055653	-1	-0.0311019	-0.125387	0.0200942	0	-0.00184143	-0.005191082	0.061055579	0.123539144	0.005646322	0	0.005091136	-0.038440966	-0.026176866	-0.001439332	0.024515346	0	0.003223825	-0.010253938	-0.008137562	-0.002490413	0.002904751	0	7.28282E-05	-0.003116574	0.005500474	-0.001096999	0.015594153	0.009355358	-0.003507651	0.015823117	0.004303616	-0.000682884	-0.006184263	0.039366257	0.00086215	-0.0080102
175	2.1	i	17	3	e5	866	68.9362467	85.0920533	10 mM	0.193	1817	0.0173261	-1	0.00117033	0.20446202	0.0367662	0	-0.108463139	0.16096031	1	0.291659671	-0.086548688	2	0.005500083	-0.035505026	-0.022684882	-0.001391951	0.013612056	0	-0.010573866	0.017912179	1	0.38217818	-0.064234814	0.346527845	0.002405417	-0.035760557	0.062000619	0.213421336	-0.030113631	2	0.014358799	-0.000376021	0.003558441	0.00272644	0.028721498	0	-0.004051475	-0.0001517
176	2.1	j	17	3	k5	869	75.43066	69.3001267	10 mM	0.139	1525	0.02314885	-1	-0.0987039	-0.114172	0.0100432	0	0.010789602	0.004138217	-0.000149249	0.137860244	0.012071064	0	0.015011828	-0.006453945	-0.015348828	-0.000636636	0.007113773	0.082763141	0.013326206	-0.014890357	-0.006362985	-0.00196351	0.008349082	0	-0.000838726	-0.046793268	-0.007812705	-0.036212116	0.041239662	0	0.042903521	-0.000176778	-0.004461129	-0.000461183	0.011104729	0	0.0084105	-0.002467
177	2.1	k	17	4	d21	1246	91.57554	91.8621567	10 mM	0.128	1563	0.00352025	-0.0759035	-0.0134285	-0.02335735	0.103077	0	-0.003558057	0.018097386	0.196188049	0.14238225	0.007331258	0	0.011990293	-0.084135318	-0.014463816	-0.001775568	0.235533253	0	0.003859475	0.002586243	0.039239293	-0.005981543	0.001217704	0	0.003712419	0.002031103	-0.003898293	-0.03201293	0.016676681	0.001273229	0.00206086	0.013196401	0.004562929	-0.030212857	0.003060779	0.053505824	0.00250345	-0.0002939
178	2.1	l	17	4	j11	1213	74.2950767	53.6981401	10 mM	0.121	2098	0.00820235	-1	-0.0224163	-0.0562051	0.0158894	0	-0.001854505	0.030516021	0.029312623	0.14634019	-0.009829231	0	0.010730175	-0.018274324	-0.020193929	-0.002429493	0.116037365	0	0.001974265	0.015564326	0.087784849	-0.000713292	-0.022914741	0.004691434	0.001725042	0.011165933	-0.003720965	-0.012117124	0.010787392	0	-0.006669509	0.025194572	-0.00222948	0.024501528	0.005365018	0	0.0010601	-0.000385
179	2.1	m	17	4	n21	1252	68.1366733	78.4528133	10 mM	0.139	1061	-0.000782355	-0.2936849	-0.0295682	-0.05729505	0.0183546	0	-0.0050653	-0.000875642	-3.17258E-05	0.090322144	0.012968051	0	0.004994681	-0.009900586	-0.016984773	-0.000867972	0.073464087	0	6.73142E-05	-0.00486012	-0.005762934	-0.001965646	0.004233116	0	0.039272801	-0.007894412	-0.020858024	-0.01623461	0.142223462	0	0.001514671	-0.049629403	-0.0104618	0.011774918	0.03838351	0.053970524	0.0007389	-0.0024849
180	2.1	n	17	5	k5	1407	78.2125433	82.5510033	10 mM	0.11	546	0.00167015	-0.0220089	-1	-0.0383274	-0.0193399	0	-0.003757476	0.011528498	0.193145359	0.126554053	0.003112153	0	0.010620109	-0.005722062	-0.003491554	-0.000248493	0.018896669	0	0.004647618	-0.004512603	0.08489703	-0.000181223	0.003846181	0.004489263	0.002109395	-0.007503316	-0.004805807	-0.005897322	0.020906794	0	0.5	0.028200671	-0.03757276	-0.5	0.05436685	0	0.00266765	-0.0009562
181	2.1	c	18	1	e16	500	11.21217	5.846263	10 mM	0.12	318	-0.007879515	-0.0650818	-0.0043223	0.018415215	-0.0636431	0.00747402	0.00770613	-0.597779103	-0.027623061	-0.006320161	0.032561116	0	0.25241342	-1	-0.091140145	-0.163144027	0.141787235	0.050339884	0.000136813	-0.149646009	-1	-0.008381237	0.029201059	0	0.007778442	-0.144230695	-0.242097582	-0.009887617	-0.010274053	0	0.004461609	-0.002119383	-0.019092951	0.017639316	0.043784821	0	0.05953305	-1
182	2.1	d	18	1	h8	538	37.15254	58.48489	10 mM	0.12	110	0.011256	-1	-0.0526182	-0.14550065	0.0241868	0	0.5	-0.973782457	-0.218334827	-0.013911621	0.637685662	0	0.5	-1	-0.384137885	-0.5	2	0	0.098357842	-1	-0.637800007	-0.142247513	2	0	0.006230105	-1	-1	-0.396682648	0.143641868	0	-0.006816236	0.021868557	0.023668921	-0.00139175	0.000446498	0.005789504	0.5	-1
183	2.1	e	18	1	k12	491	68.25461	65.59052	10 mM	0.107	184	0.02447245	-0.0366843	-0.0064792	-0.0128468	0.0221374	0	0.001136912	0.022402293	0.518701409	0.108333507	0.002815646	0	0.043584299	-0.025337162	-0.019925678	-0.000645765	0.010815847	0	-0.001863572	0.072978591	1	-5.80905E-05	0.004433563	0.075383247	0.001658751	0.019106954	0.057457799	0.031471652	0.016756309	1.167923594	-0.004806209	0.073702348	0.001400779	0.010912439	-0.037979521	0	0.0065517	-0.0023843
184	2.1	f	18	1	n15	442	33.4338	50.51819	10 mM	0.095	66	0.0075285	-0.0011366	-0.0103752	-0.0313114	0.0067866	0	-0.002406018	0.004168917	0.585602257	-0.002745512	0.000350342	1.064063681	0.068411558	-0.164773856	-0.000320085	-0.001623469	0.112963543	0	0.004376764	0.016058854	0.148336795	-0.00954899	0.007346258	0.0892861	0.016270945	0.023381162	-0.004253678	-0.006017847	-0.007474258	0	0.005224602	0.014806953	0.014876707	0.004938402	0.002296319	0	0.0177255	-0.1033656
185	2.1	g	18	2	g5	599	96.56461	66.44892	10 mM	2.132	2918	0.0101807	-1	-0.0040177	-0.08726985	-0.00836062	0	0.005513012	-0.031067807	-0.011212702	-0.002851126	0.025278197	0	0.5	-1	-0.095400303	-0.208051064	2	0	-0.000350582	-0.089380331	-0.028788639	-0.011028864	0.02662605	0	0.009594625	-0.034641239	-0.007046785	-0.012176685	0.044566825	0	-0.007586897	0.01604971	0.015706392	-0.008268669	0.004255536	0.021931852	0.0030045	-0.0553452
186	2.1	h	18	2	k19	650	95.20363	89.98259	10 mM	0.479	1435	0.0023715	-1	-0.0223348	-0.10175155	-0.00057226	0	-0.000913854	-0.005073909	-0.000916958	0.04234516	0.000195171	0	0.005234808	-0.021547879	-0.018846458	-0.001542511	0.056471523	0	-0.002689002	-0.009667468	-0.018144921	-0.002891282	-0.008260977	0	0.017773486	-0.014622433	-0.020687474	-0.019210382	0.052387903	0	0.001937035	0.010791705	0.084157003	0.000422876	-0.055272182	0	-0.00085307	-0.0026022
187	2.1	i	18	3	e14	1021	53.3581167	6.10643	10 mM	0.393	11432	0.01549795	-0.4686881	-1	-0.0619282	-0.00080512	0	0.002412919	0.003085421	0.027399596	0.057586475	0.007643675	0	0.023524053	-0.06652921	-0.015355266	-0.000973032	0.112903248	0	0.003901508	-0.008619618	0.018852182	-0.003186484	0.007617176	0	0.013328312	-0.007820339	-0.003748319	-0.029222159	0.104215939	0	0.002194067	0.008113144	0.014522388	0.017971245	-0.000784912	0	0.0033241	-0.0012287
188	2.1	j	18	3	k7	876	49.84928	76.0313933	10 mM	0.159	1401	0.02108305	-1	-0.002958	-0.0941153	0.0029276	0	0.040638363	-0.030802636	0.045744998	-0.002971994	0.099616376	0	0.150981604	-0.020518193	-0.018113444	-0.000517231	0.017127666	0	0.03112698	-0.028567852	-0.001884523	-0.008987069	0.098101372	0	0.03393912	-0.037444342	-0.030840477	-0.051715734	0.379286768	0	0.001625459	-0.00103191	0.020082729	-0.00153207	0.004608437	0.017478312	0.01669475	-0.1413517
189	2.1	k	18	4	e6	1260	34.1102133	59.5784833	10 mM	0.127	1066	-0.008900685	-1	-0.0937588	-0.0014711	0.0004772	0	-0.089713629	-0.047068505	-0.109009478	-0.007775202	0.033274491	0	0.054920444	-1	-0.161564872	-0.5	2	0	-0.045776874	-0.500150746	-0.443815974	-0.018359637	0.107964886	0	-0.028538864	-0.152112096	-0.243446355	-0.025165682	0.054077279	0	-0.007958971	0.063806953	-0.00913057	-0.004119807	-0.050170451	0.048014726	-0.01378748	-0.388501
190	2.1	l	18	4	j15	1225	54.72451	66.7955933	10 mM	0.112	999	0.0136136	-0.0320373	-0.1557554	0.189454705	0.5691542	0	-0.00857534	0.003738957	0.307132004	0.372887008	0.016133197	0	0.03214708	-0.061999694	-0.006504635	-0.001375666	0.026432709	0.11097102	-0.01067357	0.003074665	1	0.273144045	0.012310232	0.182744964	0.00335509	-0.002846015	0.027121997	0.095780318	0.005726874	1.112768315	-0.001703224	-0.002797409	0.037345241	-0.002954744	0.010272842	0	-0.00210902	-0.01843
191	2.1	m	18	5	c13	1430	63.6137567	74.65055	10 mM	0.108	438	0.01726955	-1	-1	-0.06154695	0.140162	0	0.001249435	-0.053536816	0.004935937	0.18333734	0.006583203	0	0.165202582	-0.264783185	0.070156362	-0.001813561	0.19831452	0	0.009237156	-0.03987654	-0.003173512	-0.000709514	-0.026469895	0.00523224	0.00513272	-0.122510387	-0.002959713	-0.020217311	0.049515575	0	-0.000504426	0.032268984	0.000227743	0.023958795	-0.015850164	0	0.00564765	-0.2384826
192	2.1	n	18	5	k17	1447	52.17873	56.6112333	10 mM	0.101	577	0.0208765	-0.0084924	-0.0334817	-0.08379705	-0.01251628	0	0.00337295	0.01852418	0.005994409	-0.00655736	0.016670501	0	0.043095539	0.030783252	0.400886298	-0.00228272	0.228824933	0	0.058781573	0.012051956	-0.006309824	-0.008550123	0.01433519	0.017140082	0.004263293	0.020125147	-0.006796022	-0.029951182	0.012219681	0	-0.004710435	0.029299177	0.010497923	-0.000848474	0.005521518	0	0.00969125	0.00597404
193	2.1	c	19	1	e17	378	28.56404	10.63422	10 mM	0.184	944	0.0283651	-0.0179951	-0.0422326	-0.02809475	-0.00185408	0	0.009832853	-0.006778701	1	0.024663957	0.033523286	0	0.038081073	0.026779229	-0.000670455	0.497376695	0.014890792	0.037485937	0.016562352	-0.003128076	0.471268203	-0.002942777	0.042485739	0.017146949	0.000232336	0.001825558	0.008063574	0.002146407	0.031579925	0	0.002200207	-0.00696785	-0.006803012	0.022298158	0.027836263	0	0.00995645	-0.02956
194	2.1	d	19	1	h9	417	33.87334	54.10279	10 mM	0.093	86	0.0077095	-0.0067713	-0.0282449	-0.08932705	0.0743262	0	0.00033691	0.03954656	-0.002684452	-0.002980938	-0.022404367	0	0.004694779	-0.053401152	0.050078894	-0.002759137	0.074221979	0	0.002070553	-0.00264855	-0.249963044	-0.008627263	0.002482907	0	0.018339577	0.023001614	-0.009264763	-0.018478441	-0.009024721	0	0.022104748	-0.12903136	-0.034041544	0.025698384	0.153660997	0	0.0040033	0.0140364
195	2.1	e	19	1	k14	497	14.74603	25.08311	10 mM	0.116	546	0.0036916	-0.189669	-0.0050881	0.051616	-0.00674894	0	-0.007611558	0.030854822	0.018262602	0.453776182	-0.002885142	0	0.012638669	-0.031700322	-0.017318852	-0.001110181	0.049332884	0	-0.006547398	-0.002602355	-0.005588683	0.050653527	-0.021841334	0	0.000412942	-0.018746655	0.070289758	0.211680985	-0.022440115	2	-0.004289624	0.083449222	-0.010174778	-0.005035519	-0.025913075	0	-0.003506965	0.01528897
196	2.1	f	19	1	n18	578	25.74894	40.6799	10 mM	0.094	153	0.0084581	-1	0.00136004	-0.06508195	0.0536562	0	0.026547939	-0.510762118	-0.119523443	-0.036496102	0.51120606	0	0.394908715	-1	-0.233919967	-0.136839934	2	0.018797517	0.011810975	-0.069054488	-0.657990562	-0.119599135	0.676626422	0	0.036897591	-0.057396552	-0.576429763	-0.156382583	0.192583378	0	0.000533591	0.00852516	0.003745316	0.0001052	-0.017695661	0.042706989	0.10398065	-1
197	2.1	g	19	2	g9	612	96.00346	92.7201	10 mM	0.467	1464	0.5	-1	-0.044307	-0.08508895	0.0280456	0	0.006885574	-0.010863261	-0.004390528	-0.000704338	0.004404447	0	0.006417727	-0.017807444	-0.010904738	-0.001651623	0.106133905	0	0.004370952	-0.010915946	-0.023287118	-0.004991085	0.000747793	0	0.007576473	-0.007603908	-0.028259299	-0.010749675	0.02001813	0	-0.00180506	0.011679475	0.007313858	-0.001331076	0.00033441	0.021153402	0.00041525	-0.0045059
198	2.1	h	19	2	l10	814	92.63869	91.54577	10 mM	0.652	885	0.0320168	-0.0179818	-0.0070342	-0.1258355	0.0240394	0	0.087328446	-0.006331572	-0.022560303	-0.005550582	0.018145014	0	0.114069816	-0.345092725	-0.009927865	-0.008956628	1.113182303	0	0.022737336	0.000543513	-0.04128151	-0.02365661	0.022159916	0	-0.00082364	0.017730487	-0.109181262	-0.045018896	0.051656938	0	0.5	-1	-1	0.000936481	1.536202383	0	0.0328362	-0.0627044
199	2.1	i	19	3	e20	1041	44.7944167	69.0931167	10 mM	0.351	1446	0.0149524	-1	-0.2429417	-0.10769035	-0.00073206	0	1.47619E-05	0.000163159	0.10525238	0.061177446	0.006349811	0	0.027335551	-0.02266834	-0.004116283	-0.001260138	0.040318993	0	-0.001120153	-0.012359431	-0.0009414	-0.005369949	0.008317754	0	0.030582813	-0.011032137	-0.005694122	-0.031380474	0.072898601	0	-0.002078457	-0.003293956	-0.00586593	0.002258526	0.013868239	0.03165486	-0.000926275	-0.0060789
200	2.1	j	19	3	k9	884	85.43694	90.52454	10 mM	0.391	2185	0.0133194	-0.0601091	-0.0544717	-0.04897985	0.0304158	0	0.098094133	-0.112360814	-0.017119735	-0.007761309	0.149412882	0	0.5	-1	-0.109147008	-0.022921553	2	0	0.004351025	-0.054823564	-0.023488866	-0.017343199	0.085515298	0	0.044614946	-0.033571479	-0.104400247	-0.137141796	2	0	-0.003275609	0.011416895	0.056243882	-0.000121395	-0.029665972	0	0.0220636	-0.63313
201	2.1	k	19	4	e9	1140	15.4293433	14.2800487	10 mM	0.124	159	-0.00219195	-1	-0.0074095	0.011646665	-0.01226172	0	-0.220944659	-1	-0.128911515	0.28721959	-0.148845328	0	0.003231999	-1	-0.044349959	-0.5	0.077088724	0	-0.326037824	-1	-0.486910336	0.156475584	-0.292484438	0	-0.052870366	-1	-0.594316306	0.027479067	-0.036420467	0	0.000263915	0.019654163	-0.001629335	0.013481139	0.002592983	0	-0.046261515	-1
202	2.1	l	19	4	j20	1388	15.3855467	12.1978337	10 mM	0.11	1375	0.01335375	-0.456623	0.000088817	-0.06359	0.0079452	0	-0.000717858	0.000517793	0.371538492	0.141444599	0.005073181	0	0.00474348	-0.02149533	-0.013503223	-0.001432714	0.047921086	0	-0.001081693	-0.013382441	0.052784605	-0.002209425	0.004901458	0.000976464	0.00920091	-0.008487867	0.01793873	-0.003819039	0.004105545	0.003280758	0.035752857	-1	-1	-0.003044893	2	0	-0.000235545	-0.0094418
203	2.1	m	19	5	c16	1573	47.32397	4.73134233	10 mM	0.113	164	-0.002207845	-1	-0.0036712	-0.01496735	0.0138916	0	-0.437202265	0.00659542	0.165944259	0.325713209	-0.000400157	0	-0.037496656	-0.037204535	-0.018700641	-0.002055313	0.044097265	0	-0.012517002	-0.004322694	0.43429859	0.104392953	0.000447797	0.032533264	0.011992022	-0.018197099	-0.004875319	-0.010997561	0.05459795	0	0.003444872	-0.025814969	-0.054109489	0.002267183	0.106789186	0	-0.02967309	-0.0011933
204	2.1	n	19	5	l12	1632	32.47004	21.405364	10 mM	0.096	372	-0.01013155	-0.0029194	-0.0466695	0.17531859	-0.01830942	0.00747168	-0.050045244	-0.019177735	-0.035826072	-0.004913225	0.018276289	0	0.044110068	-1	-0.085133723	-0.388982409	1.052940763	0	-0.039508633	-0.04405327	-0.216634496	-0.009880755	0.036107782	0.006161437	-0.049151377	-0.05461172	0.035690302	0.10415194	-0.006839328	0.004153062	-0.001375987	0.013046966	-0.001567492	-0.000573783	0.01937696	0.003576871	-0.030387825	-0.0288776
205	2.1	c	20	1	e19	384	36.36943	7.863171	10 mM	0.103	208	0.0021558	-0.0638908	-0.008613	0.1349079	0.0012158	0	0.001457916	-0.014536221	-0.00042624	0.23418247	0.002046576	0	0.082969468	-0.116444968	0.394797574	-0.004468684	0.206745508	0	0.00202016	-0.02944889	-0.012078102	0.068917313	0.001124113	0.000563672	0.070189794	-0.056585529	-0.007282999	0.014569848	0.016084984	0	-0.003523784	0.030664532	0.006958931	0.004799711	-0.006778116	0	0.00335265	-0.0074659
206	2.1	d	20	1	h11	425	22.54043	15.25193	10 mM	0.112	253	0.00172995	-1	-0.0553202	-0.0275462	0.0065196	0	-0.050652314	-0.005418228	-0.020223085	0.032076689	0.004469821	0	-0.5	-0.193898065	-0.002384585	-0.016084505	0.016278926	0	-0.032743694	-0.017302244	-0.011134574	-0.005434271	0.023601976	0.000414442	-0.000449156	-0.075704376	-0.006754858	-0.00441603	0.030967016	0.009910037	0.008644943	-0.001465606	-0.00186779	-0.00042427	0.024983114	0.001450807	-0.022339685	-0.0122097
207	2.1	e	20	1	k15	375	13.02222	16.98058	10 mM	0.114	112	0.0094726	-1	-0.0107228	-0.0540954	2	0	0.005517776	-0.016914623	-0.00109649	-0.00269071	0.001262907	0	0.008184329	-0.033606407	-0.012489253	-0.002434712	0.089482599	0	0.008436399	-0.025475118	-0.002743521	-0.006035336	0.000247435	0	0.026531811	-0.052362722	-0.001715857	-0.02428473	0.034606316	0	-0.01087503	0.016640134	0.006323215	-0.001942196	-0.010387475	0.030718795	0.0071498	-0.0074532
208	2.1	f	20	1	n22	590	29.77164	22.71511	10 mM	0.087	109	0.01519785	-0.1052481	-1	-0.05209695	0.0192312	0	0.002163006	-0.002500143	0.022991649	0.006233628	-0.000330056	0	0.011524568	-0.023245157	-0.015936915	-0.001553644	0.059203212	0	0.002719091	-0.004242318	0.012827599	-0.003457916	0.002797099	0	0.000639942	-0.003905216	0.008757154	-0.00304671	-0.016190138	0.084875411	-0.001245611	0.008779201	0.026985009	-0.000927586	-0.003912714	0	0.0016584	-0.0026748
209	2.1	g	20	2	g11	618	94.28485	92.8913	10 mM	0.6	1491	0.0574869	-1	-0.0034385	-0.0491835	0.082549	0	0.002943756	-0.004786685	-0.000318348	0.087913103	0.0001922	0	0.001234605	-0.036484557	-0.010488137	-0.001075861	0.135778443	0	0.000129083	-0.013808287	-0.004217379	-0.002535879	0.001727016	0	0.001029321	-0.000550581	0.034132816	0.010929582	-0.007818075	0	-0.002015371	0.002023483	0.039787392	-0.001079479	-0.017179333	0.00801862	0.0033936	-0.0142591
210	2.1	h	20	2	l21	722	58.27018	90.91222	10 mM	0.426	1148	0.0115759	-1	-0.0950296	-0.06257965	0.0016862	0	0.000902632	-0.039544686	-0.013373456	-0.006712912	0.004309327	0	0.115139063	-0.159966929	-0.080380399	-0.005620363	0.260948776	0	-0.0095851	-0.006293225	-0.189615068	-0.010402436	-0.074794958	0	-0.005351907	0.004365904	-0.002835947	-0.004446532	-0.097630272	0	-0.007697105	-0.031864134	-0.261878677	0.006273527	0.32412176	0	0.00010635	-0.007582
211	2.1	i	20	3	f17	971	44.12296	72.4825567	10 mM	0.157	1215	0.01040525	-1	-0.1874861	-0.1844099	0.0060124	0	0.5	-1	-0.076074054	-0.008719235	0.944509782	0	0.5	-1	-0.292832026	-0.5	2	0	0.5	-1	-0.290648887	-0.183970758	0.524960711	0	0.5	-1	-0.462839882	-0.418984118	0.104917762	0	0.005455424	0.016554437	0.022845713	0.004911594	-0.020897871	0	0.5	-1
212	2.1	j	20	3	k13	896	84.55858	86.4274433	10 mM	0.122	1829	0.01288495	-1	-0.0249762	-0.09865655	0.0070688	0	-0.0040422	-0.013946636	0.052962684	-4.39564E-05	0.002062433	0	0.002650329	-0.006413751	-0.017502289	-0.000767267	0.037368947	0.008066965	-0.010267581	-0.005576591	0.073068883	-0.002246241	-0.017470595	0	0.000175916	-0.139587936	0.05594768	0.003905833	0.001887183	0.038508229	-0.025240787	0.122721561	-0.02485836	5.12274E-05	-0.04425419	0	0.00043145	-0.0174991
213	2.1	k	20	4	e13	1153	62.73756	75.2193867	10 mM	0.202	1383	0.0152077	-0.0308979	-0.0051217	-0.0433488	0.015483	0	0.019720488	-0.000954853	-0.006208821	-0.0019734	0.008620772	0	0.033254736	-0.733853316	-0.031741271	-0.075496488	2	0	0.003769603	-0.007319176	-0.013534029	-0.006039974	0.013653897	0	0.00639335	0.01144865	0.010430431	0.005439105	0.005019023	0.380466572	0.006300617	-0.001640664	0.001756404	-0.002762258	0.024530463	0	0.00094545	-0.0125418
214	2.1	l	20	4	k10	1278	74.2225467	80.2141333	10 mM	0.231	322	0.00165025	-0.077237	0.00057977	0.04598228	-0.02365956	0	0.000388285	-0.034852984	-0.001821063	0.165927042	0.001124647	0	0.5	-0.210983582	0.199863511	-0.005397255	0.200843262	0	0.00825643	-0.016002903	-0.012758912	-0.000667345	-0.008024882	0.013954376	0.02173861	-0.00379156	-0.009800622	0.019745375	-0.029048297	0	0.014104569	0.014579445	0.014562965	0.000398379	-0.021897406	0.006012367	0.00504035	-0.0531163
215	2.1	m	20	5	c20	1587	79.3066567	79.5581333	10 mM	0.104	349	0.04137945	-0.0172341	-0.0174063	-0.04884675	0.0027744	0	-0.002532083	-0.002521433	-9.67655E-05	0.056888507	0.004029225	0	0.000600265	-0.005793662	-0.011085928	-0.000715608	0.034060068	0	0.000831579	-0.000168464	-0.009476192	-0.001046949	0.004239681	0	0.00206625	0.005558392	-0.003126932	-0.002264694	-0.016406621	0.01258805	0.011621173	0.02578774	-0.017884934	-0.001664163	0.009767698	0	-0.00038879	-0.0015825
216	2.1	n	20	5	m5	1408	85.8241533	86.1726633	10 mM	0.103	682	0.00709805	-0.0304715	-0.0237177	-0.0610194	-0.0115009	0	0.002664663	-0.002039476	-0.000755314	-0.000627583	0.006069698	0	0.00143705	1	-0.004433535	-8.92957E-05	0.029055015	0.007736528	0.003252384	-0.00018744	-0.005817434	-0.002498289	-0.005676058	0.044628452	0.038033145	-0.002873121	-0.003851926	-0.006684172	0.044619055	0	0.006514999	-0.015890319	0.002557134	0.004725221	-0.017957194	0.046348759	0.0010083	0.00817628
217	2.1	c	21	1	e21	390	23.58009	15.37034	10 mM	0.109	225	0.00507105	-0.0117907	0.008073	-0.04614065	0.0036886	0.0701581	-0.000260969	-0.004897961	0.150569302	-0.002017783	0.09798981	0	-0.5	-0.037637722	0.036314468	-0.000552845	0.175435129	0.009248935	0.002453655	-0.005822692	0.147519948	-0.00628827	0.074829284	0.022581745	-0.001400756	-0.000695627	-8.15434E-05	-0.008462754	0.057071392	0.001389866	-0.004156147	0.116651418	-0.092801509	0.005452406	0.001139556	0	-0.000466385	-0.0008654
218	2.1	d	21	1	h14	561	29.60875	7.076594	10 mM	0.09	58	-0.26870829	-0.0048491	-0.0240963	0.5	-0.0377362	0	-0.069361131	-0.003509239	-0.046973564	-0.001705123	0.022537901	0	0.007005179	-1	-0.045440088	-0.107927743	0.88839098	0	-0.060188999	-0.029528951	-0.160900711	-0.008268359	0.020219663	0	-0.205145763	-0.039372517	0.060294054	0.220703678	-0.011703124	0.031879923	0.001680236	-0.002539789	-0.002343917	-0.001247516	-0.003965667	0.034262205	-0.03117977	-0.0070071
219	2.1	e	21	1	k18	509	28.37283	40.55118	10 mM	0.095	214	0.05185815	-1	-0.002885	-0.0961536	0.692685	0	0.00111269	0.000426281	0.109935173	0.037645362	0.003146784	0	0.007819568	-0.0081308	-0.017174972	-0.001020566	0.106065018	0	-0.00096417	-0.005269559	0.109103702	-0.002499698	0.005651155	0.005929962	-0.000759656	-0.007929425	-0.011278289	-0.02379582	0.017400679	0	-0.001860703	-0.009695188	-0.00951667	0.007928508	0.038844435	0	0.00133295	-0.0016077
220	2.1	f	21	2	c9	609	82.47787	Empty	10 mM	0.792	1159	0.0740888	-1	-1	-0.236191	0.4120764	0	0.009068954	-0.028528274	-0.012537907	-0.006848879	0.030597211	0	0.04170295	-0.028719601	0.014178809	-0.001742656	0.662864731	0	0.025015803	-0.011565088	-0.044104694	-0.019697912	0.09822806	0	0.009760666	-0.023829155	-0.311663347	-0.24941802	0.078668943	0	-0.035376204	0.055764867	0.085033559	-0.00049875	-0.142496307	0.062537366	0.0021098	-0.0285012
221	2.1	g	21	2	g17	642	56.25935	90.03128	10 mM	0.512	1439	0.01020515	-1	-1	-0.0067226	-0.00090186	0	-0.031439285	0.005916641	-0.004661121	0.214945455	0.013547627	0	0.009961491	-0.040033424	-0.006441278	-0.002673478	0.013739299	0.010207757	-0.026268875	0.015100829	0.003831976	0.071184925	0.013204777	0.001283238	-0.004626336	0.00020716	0.061610627	0.175133997	0.035095513	1.316019265	0.035044474	0.07931961	-0.029883549	-0.000458759	-0.059693483	0	-0.01696273	0.01578523
222	2.1	h	21	2	m6	737	57.38752	76.6019	10 mM	0.454	1085	-0.00250941	-0.2514257	-0.1519015	0.079842465	0.0025008	0	-0.5	0.004499592	-0.001246376	0.264977584	-0.005719856	0	-0.073791576	-0.124208395	-0.001984147	-0.001823238	0.091927936	0	-0.109557325	0.001497702	-0.00942399	0.087131539	0.000129477	0	-0.03929201	-0.000186932	-0.001244035	0.033592673	0.009335716	0	0.001500607	-0.000790859	-0.003385092	0.024481245	0.002444768	0	-0.5	0.01415423
223	2.1	i	21	3	f20	1107	46.776227	50.7312797	10 mM	0.156	914	0.00024305	-0.5682937	-1	-0.076655	0.0082112	0	0.017225426	-1	-0.457061884	-0.278721388	0.453508507	0	0.5	-1	-0.763486872	-0.5	2	0	0.002753677	-1	-0.715086773	-0.300034034	0.177053495	0	0.029626184	-1	-0.717132912	-0.26228161	0.055001598	0	0.02308839	-0.00124946	-0.010162136	0.004147536	0.008424504	0	0.1445732	-1
224	2.1	j	21	3	k14	1025	92.9665367	61.4834367	10 mM	0.102	872	0.0067662	-1	-0.030556	-0.0380213	0.0102758	0	0.00116283	0.003179929	-0.004623382	0.060963504	2.66116E-05	0	0.200399646	-0.148073031	0.043697532	-0.002603819	0.242256364	0	0.001689231	-0.01178912	-0.007270983	-0.00315239	-0.023375524	0	-0.000272701	0.001444689	-0.004150756	0.007513121	-0.039563536	0	-0.001305846	-0.000576139	-0.000515555	0.000157243	0.004061747	0.021909317	0.0057468	-0.0009159
225	2.1	k	21	4	e15	1159	80.45746	87.56917	10 mM	0.134	1300	0.01717515	-0.0491437	-0.4641217	-0.10217725	0.0028038	0	0.000725288	-0.004095036	-0.01231826	-0.003603737	0.021141988	0	0.001498997	-0.031387998	0.092650468	-0.002387665	0.429417081	0	-0.000421806	-0.003916651	-0.120443863	-0.008605794	0.021436562	0	0.00773608	0.003885857	-0.044162432	-0.037150368	0.003513312	0	0.098418135	0.005284233	-0.073134025	0.005596209	-0.012548178	0	0.0006836	-0.011011
226	2.1	l	21	4	l5	1194	71.96485	29.0353648	10 mM	0.112	1054	0.0138617	-0.0794333	0.01077315	-0.03754185	0.0032686	0	-0.00363819	0.006854434	0.405087144	0.180444638	0.001134192	0	0.00853914	-0.008247302	-0.02155	-0.000844352	0.040677961	0	0.000640408	-0.002475453	0.055355699	-0.001105561	-0.042036701	0	-0.004892797	0.00647007	0.04431044	0.01507443	-0.006532022	0.053096252	-0.002378847	0.011043001	0.004893217	0.006930116	0.001227466	0	0.0043712	-0.0040997
227	2.1	m	21	5	d13	1498	52.1788033	45.833536	10 mM	0.102	514	0.010089	-1	-0.0313051	-0.1006048	0.0349168	0	0.001842985	0.000941924	0.03153762	0.034225464	0.004680399	0	0.009319682	-0.002350962	-0.012165109	-0.001247657	0.069261681	0	0.004939894	-0.000913931	0.053727234	-0.001212998	0.003607851	0.006508516	0.00374627	0.000651995	-0.001536085	-0.012217598	0.164765846	0	-0.00950302	0.0015767	-0.002327446	-0.000687433	0.001295458	0.030574962	0.0005649	-0.0011071
228	2.1	n	21	5	m10	1558	71.5587433	79.2810033	10 mM	0.095	447	0.00511845	-0.0013007	-0.0006029	-0.0134453	-0.01874682	0	0.01094196	0.002675367	-0.001686002	0.006782313	-0.006943843	0	0.000930525	-0.003064425	-0.005643982	0.296185847	-0.108126992	0.005427795	0.002983587	-0.002948711	-0.001209879	-0.002779829	0.000736297	0.016228051	0.001900262	0.01988483	0.000903161	0.002188583	-0.026466567	0	0.002402224	0.040249466	0.002647914	-0.006050409	-0.018384271	0	0.00424945	-0.0067113
229	2.1	c	22	1	f7	408	28.63104	9.431545	10 mM	0.12	535	0.00286555	-0.0008158	-0.1167835	-0.0502088	-0.01525774	0	0.015783073	-0.021833151	-0.002091347	-0.005265367	0.037498365	0	0.5	-1	-0.116031478	-0.088257522	2	0	0.011857693	-0.014655345	-0.003502184	-0.005253977	0.026258289	0.002042718	0.5	0.003703638	-0.010153629	-0.002577597	0.024992888	0	0.02196744	-0.005576728	-0.024625578	-0.001559195	0.030507749	0	0.0025484	-0.0092007
230	2.1	d	22	1	h16	568	31.00456	6.169894	10 mM	0.099	173	0.00172045	-0.2484317	-0.0285743	-0.06000925	-0.00391052	0	-0.00470922	0.007215748	0.05561083	0.090438311	0.001273655	0	0.080895818	-0.155260389	0.01005117	-0.001552156	0.004634416	0	0.026536866	-0.004850438	0.019959952	-0.002178619	-0.001134144	0	0.003875591	0.004998533	0.020514104	0.018087998	0.003123953	0.022797379	0.000617529	0.020254041	0.001192212	-0.00189821	0.000347996	0	0.00808315	-0.0022998
231	2.1	e	22	1	k19	387	10.39862	23.69461	10 mM	0.102	969	0.0030264	-0.0792546	0.00148872	-0.05821435	-0.00204952	0	-0.00039429	0.041768457	1	-0.000199599	0.011887849	0.991480741	0.5	-0.43655542	-0.100449656	-0.035244224	2	0	0.001208318	-0.015196228	0.609895743	-0.008732055	0.02226028	0.032414646	0.497246908	-0.01856735	0.033868027	-0.033032009	0.052601303	0.023935075	0.006379241	-0.014900871	0.005499991	-0.000893275	0.023719113	0	0.00509845	-0.0046086
232	2.1	f	22	2	c16	762	59.83795	Empty	10 mM	0.238	983	0.0101002	-1	-0.0784292	-0.08024745	0.0200976	0	-0.005080083	-0.000253944	0.072750111	-0.000710524	0.007719134	0	0.031416344	-0.044179616	-0.004184513	-0.003187241	0.1465091	0	-0.004088672	-0.01321397	0.044380671	-0.004595703	0.00770849	0	0.008279779	-0.02473126	-0.0018577	-0.022246347	0.00953344	0	0.04888405	0.003984751	0.004423655	0.00044276	-0.061778025	0.023272022	-0.00034787	-0.0070848
233	2.1	g	22	2	h5	666	63.60816	90.74355	10 mM	0.568	735	0.00079345	-0.0033397	0.08851153	0.300275075	-0.01483434	0	-0.047223852	0.530465861	0.022634812	0.358721448	-0.054656524	0	0.012599336	-0.039158283	-0.006608786	-0.000624102	0.211972791	0	-0.016023701	0.401023477	0.047262427	0.187465968	-0.078927417	0	-0.028461636	0.037584947	0.060897457	0.212128751	-0.094951001	2	-0.000168547	0.01420921	0.009394458	-0.000529147	-0.004009377	0	-0.007733745	1.00006033
234	2.1	h	22	2	m9	615	52.16544	91.56188	10 mM	0.126	279	0.0144424	-0.2502152	-0.0348834	-0.09836085	0.0007198	0	0.0890337	-0.033711352	0.03390605	-0.005322771	0.142281504	0	0.15466441	0.053536258	-0.018961148	-0.000435199	0.011006947	0	0.049999226	-0.024438085	-0.003581065	-0.009028201	0.127390517	0	0.029531564	0.001126761	-0.0093383	-0.011193234	0.260398352	0	2.038E-05	-0.001610985	0.008037374	0.003117932	0.00901263	0	0.02708385	-0.1529297
235	2.1	i	22	3	g9	882	46.6973267	54.9812646	10 mM	0.139	1566	0.2204412	-1	-1	-0.1719319	0.014657	0	-0.014652592	-0.103584579	-1	-0.009997626	0.041269654	0	0.228314328	-1	-0.112087175	-0.5	1.887059596	0	-0.002967119	-0.136740499	-0.118489261	-0.01731764	0.118740493	0	0.012093887	-0.02082108	-0.532107593	-0.143414115	0.113705823	0	0.003448758	0.00162763	-0.000827096	-0.001255023	0.014731025	0	-0.006661045	-0.5479544
236	2.1	j	22	3	k15	902	58.98879	68.5715533	10 mM	0.108	1395	-0.01088998	-0.0288184	-1	0.412468395	0.0297088	0	-0.037370185	-0.009818427	-0.013667516	0.034636384	0.037713791	0	0.032015572	-1	-0.080086618	-0.5	2	0	-0.023468088	-0.179179373	-0.288262588	-0.011031942	0.065120386	0	-0.018527359	-1	0.046955287	0.21933297	0.022130841	0.058174285	0.001864907	0.022325709	-0.034091916	0.005329323	0.022093281	0	-0.01169073	-0.0526971
237	2.1	k	22	4	f4	1326	66.6513433	27.4069865	10 mM	0.119	288	0.00815795	-0.1316418	0.01070613	-0.0465808	-0.0048154	0	0.002397941	-3.38641E-05	0.11420307	0.062857913	0.006400146	0	0.01853619	-0.015946872	-0.005333639	-0.002735931	0.15158258	0	0.006228183	-0.006222162	0.035324343	-0.001517981	0.000339037	0.008661161	0.047148184	-0.00816318	-0.001970071	-0.005063306	0.009610453	0	0.004646413	-0.033707855	0.018740378	-0.010863429	0.006294176	0.031366507	0.00289355	-0.001454
238	2.1	l	22	4	l7	1200	31.6875367	34.6552653	10 mM	0.116	1021	-0.001489815	0.01172689	-0.0364182	-0.0199324	0.0259198	0	-0.019046698	0.073446479	-0.032183277	-0.008402201	-0.040317547	0	0.105627957	-0.372495183	-0.159433083	-0.048624454	0.477652986	0	-0.009866681	0.112674374	-0.031039687	-0.010824572	-0.008005185	0	-0.010282638	0.053931338	-0.037683273	-0.012697193	-0.019316433	0	0.00443638	-0.002024907	-0.002475951	0.012204109	0.004210837	0	-0.00057772	0.07303397
239	2.1	m	22	5	d14	1634	81.4557833	84.8915733	10 mM	0.115	499	-0.00190149	-0.1513967	-0.0084101	-0.123165	0.0086518	0	0.007261559	0.018610001	0.010668057	-0.004720495	-0.006645781	0	0.016194887	0.349788681	0.190443277	-0.000440033	0.009760378	0	0.02954118	0.011280596	0.030323736	-0.005307664	0.000591694	0.016683915	0.5	0.022425469	-0.004699626	-0.025959278	0.011226527	0	0.003951009	0.01542147	-0.064956255	-0.006706252	0.007133046	0.061248148	0.0037656	-0.0026637
240	2.1	n	22	5	m11	1429	60.15147	1.2709196	10 mM	0.096	613	0.003192	-0.0090494	-0.0255004	-0.0487771	0.0104398	0	-0.000361343	0.002647633	0.052887136	0.108613323	-0.013897595	0	0.003661624	1	-0.005341721	-9.17169E-05	0.00135408	0	0.001212963	-0.000275747	0.027511822	0.01927931	-0.045717574	0.028981019	-0.002069681	0.011343603	0.038240925	0.016740672	-0.012941379	0.016727618	-0.000319882	-0.001437858	-0.015442774	0.028232473	0.005056612	0	0.00132005	-0.0023997
241	2.2	c	3	6	c4	1797	75.9680933	81.07435	10 mM	0.099	394	-0.00169996	-0.049854	0.00025972	-0.0154699	-0.0052904	0.00743054	0.193078134	-0.173723138	-0.068570448	-0.012083308	1.286253371	#DIV/0!	0.5	-1	-0.270997484	-0.5	2	0	0.029907687	-0.154688362	-0.09249129	-0.047011941	0.196972476	0	0.006855559	-0.057077828	-0.206017881	-0.052763522	0.195158013	0	0.031627105	-0.019324836	-0.010052255	0.004469046	0.009136416	0	0.28350215	-1
242	2.2	d	3	6	k12	1827	70.0057867	77.4190067	10 mM	0.097	782	-0.002521	-0.1109532	0.00109704	-0.0427244	-0.01042336	0	0.002372917	0.012378587	-0.053776379	-0.006000938	0.008306724	#DIV/0!	0.041309961	-0.021509693	-0.051926443	-0.5	0.166886134	0	-0.003377915	0.00187539	-0.236938121	-0.006085144	0.004554345	0	-0.002184903	0.019294748	-0.278577057	-0.020567338	0.021534812	0	0.003318366	0.006058554	0.001815309	0.000288852	0.003481219	0	-0.00052926	0.00233422
243	2.2	e	3	7	e16	2089	71.3455167	80.0566567	10 mM	0.127	2697	-0.003489775	-0.0211371	-0.0199748	-0.03473605	0.0433038	0	0.5	-0.008271837	-0.016955271	-0.008546867	0.0053558	#DIV/0!	0.5	-0.175295298	-0.040093286	-0.013089892	0.274957816	0	0.015335496	-0.001085295	-0.054708858	-0.016602156	0.011947055	0	0.003272673	0.075225792	-0.033928899	-0.035990025	0.018396471	0	-0.000529608	0.001991766	-0.000828441	0.001744472	0.012262967	0	0.03911285	-0.0562352
244	2.2	f	3	7	k18	2098	19.5981067	46.86801	10 mM	0.108	257	-0.0015912	-0.2683019	-0.009693	-0.02905745	-0.00755992	0	0.069459523	-0.146189932	-0.043434807	-0.008582233	0.242722967	#DIV/0!	0.5	-1	-0.309077379	-0.5	2	0	0.099166843	-1	-0.051844849	-0.237791518	1.002486559	0	-0.007547614	-1	-0.237019229	-0.192914235	2	0	-0.0204959	0.144250686	0.018330047	-0.001827467	-0.125695845	0	0.5	-1
245	2.2	g	3	7	n22	2175	60.3569733	59.5481633	10 mM	0.092	117	-0.007935045	-1	-0.006547	-0.02131685	0.1483144	0	0.004575256	-0.073265028	0.307868609	-0.001243322	0.072632408	#DIV/0!	-0.000977723	0.041724379	-0.015060305	-0.00074516	-0.229172941	0	0.004998222	-0.026209956	0.013221021	-0.005432151	0.057101181	0	-0.004988395	-0.044387123	0.208717857	0.019074745	0.047905104	0.075167869	0.004098154	-0.00923884	0.009393405	-0.003206813	0.013430536	0	0.0075846	-0.0430784
246	2.2	h	3	8	e13	2209	74.17525	85.48479	10 mM	0.117	132	-0.006920345	-1	-0.0053433	-0.03999385	0.01572	0	-0.001104163	-0.00912608	-0.001146385	-0.002872838	0.02230732	#DIV/0!	-0.000139786	-0.009530167	-0.016699922	-0.000845443	0.128782649	0	-0.003713517	-0.001430749	-4.02094E-05	-0.0058153	0.011279142	0	-0.00596812	0.002204812	0.168897332	0.003717104	0.002170892	0.082155017	-1.50533E-05	0.003329674	0.003544976	-0.003289107	0.000143766	0.010663783	0.00075015	-0.005204
247	2.2	i	3	8	g22	2366	34.31982	58.3606	10 mM	0.134	144	0.00659785	-1	-0.0344812	-0.0143784	0.0173772	0	0.005668188	-1	0.160193658	0.117097615	0.019677878	#DIV/0!	0.054587835	-1	-0.010290862	-0.002812298	0.289223963	0	-0.002807169	-1	0.1731961	-0.000902731	0.002728821	0	-0.003370892	-1	0.028060706	0.039858097	-0.010185881	0	-0.000587552	-0.001446169	0.00741787	0.005682595	0.002891068	0	0.0062117	-1
248	2.2	j	3	8	j9	2260	73.73312	74.94495	10 mM	0.487	228	0.0035627	-1	-0.014482	-0.0233998	0.1397088	0	-0.001317802	-0.004174092	-0.018509832	0.258575663	-0.043974794	#DIV/0!	0.01735594	-0.031003224	0.017867681	-0.001677112	0.105654977	0	0.001476768	-0.035928568	-0.047756454	0.148712138	-0.200720207	0	0.000793174	-0.041340272	-0.001332602	0.025962827	-0.017954427	0	-0.004643747	0.079599573	-0.04075436	0.001082762	-0.023018804	0	0.0064683	-0.0263321
249	2.2	k	3	8	m5	2188	60.24714	75.77066	10 mM	0.119	133	0.0028024	-0.0037802	-0.0030987	-0.0083816	0.0493414	0	0.03252636	-0.021223259	0.011861426	-0.003216651	0.114987952	#DIV/0!	0.199134796	-0.01222905	-0.01027097	-0.000539958	0.015224886	0	0.053227954	-0.009053975	-0.001066802	-0.005673022	0.07716237	0	-0.007594862	0.001608421	-0.013197204	0.002586749	0.188200574	0	0.033763142	-0.022489201	-0.153311989	0.000204353	0.153470382	0	0.04455335	-0.093292
250	2.2	l	3	11	c19	2999	71.9138967	81.2936333	10 mM	0.325	781	0.00248205	-0.0113019	-0.005858	-0.02527415	0.0055102	0	0.002220738	0.061846641	0.182096613	-0.003165977	0.006735276	#DIV/0!	-0.002911882	1	-0.020102136	-0.000822554	-2	0	0.003166157	0.012446232	0.002980023	-0.006857179	0.010017303	0	0.011224274	0.014923415	-0.050856619	-0.057907376	0.085945738	0	-0.001086646	0.013988106	-0.000775588	-0.000587047	7.70408E-05	0	0.0056482	0.00563478
251	2.2	m	3	11	h10	3033	56.4669833	67.6374933	10 mM	0.493	200	-0.001954105	-0.1274258	-0.0043022	0.131560145	-0.0178363	0	-0.019855517	-0.015280078	-0.013887824	-0.001803034	0.011642299	#DIV/0!	0.001338896	-0.120942714	-0.00590517	-0.007856423	0.29325102	0	-0.021071913	-0.019281106	-0.086486318	-0.00338493	0.008027085	0	-0.062792404	-0.008400364	0.143609808	0.123738437	-0.052327642	0.018191006	-0.000556696	0.020869167	0.004005025	0.000455107	-0.013370861	0	-0.005938025	-0.0067401
252	2.2	n	3	11	l11	1742	65.1521467	71.93901	10 mM	0.295	632	0.00057055	0.04043387	0.01922962	0.14365605	-0.02733788	0	0.010796458	-0.015269994	-0.026691017	-0.00447504	0.015604697	#DIV/0!	0.029234601	-0.005825296	-0.003757319	-0.000245099	-2	0.022554837	0.001069157	0.001646261	-0.014574725	-0.003082461	0.000782022	0.002574613	-0.00984157	0.048175763	-0.003664301	0.041707409	-0.214442021	0	-0.006283459	0.010241232	-0.007503023	-0.002352282	-0.000162011	0.015338084	0.00733205	-0.0143855
253	2.2	c	3	14	c3	358	77.6854933	83.91811	10 mM water	0.14	163	-0.03436802	-0.0111085	-0.0007499	-0.00254305	0.0227174	0	-0.008562297	-0.005699403	0.023989426	0.191697292	0.003720517	#DIV/0!	-0.023321919	-0.012961074	-0.015879345	-0.001308288	-2	0.013010953	-0.000991616	0.000724141	0.012023411	0.085059822	-0.01942502	0.006478436	-0.005372182	0.008211561	0.1516217	0.037852573	-0.028208631	0.067151494	-0.009012941	0.020651723	0.079356828	-0.001835443	-0.079995858	0	0.00016975	-0.0183377
254	2.2	c	4	6	c6	1804	51.8986067	63.0920533	10 mM	0.119	341	-0.00267805	0.02040913	0.1133533	0.170558895	-0.02171268	0	-0.012143323	0.14025569	1	0.458701028	-0.146796461	2	0.009044774	-0.00622903	-0.016501381	-0.001727647	0.078172509	0	-0.005993552	0.200083691	1	0.338192996	-0.208203861	0.211457021	-0.018760317	0.153312793	0.303598357	0.296227672	-0.194406843	2	-0.004209877	-0.00169455	0.009307238	0.001900317	0.003798404	0	0.00208205	0.02774478
255	2.2	d	4	6	k16	1840	52.7389867	24.5400327	10 mM	0.098	517	-0.003491455	-0.0292238	0.01619105	0.06092631	-0.0155915	0	-0.008413636	0.041394936	1	0.395572669	-0.148058694	#DIV/0!	0.003658497	-0.004020753	-0.022727108	-0.000689139	0.012653837	0	-0.004656612	0.037247988	1	0.254574788	-0.258376755	0.043077515	-0.024973779	0.069142459	0.260711811	0.077450108	-0.139312008	0.412700222	0.002429006	0.025473315	-0.026666473	-0.002484728	0.010346446	0	-0.00030897	-0.00006866
256	2.2	e	4	7	e19	1976	84.54574	85.9492633	10 mM	0.112	197	-0.003271505	-1	-1	-0.0411257	0.0116452	0	-0.038990261	-0.023263932	-0.085287719	-0.003538552	0.015577748	#DIV/0!	0.005805311	-1	-0.044600589	-0.5	2	0	-0.029476986	-0.060283247	-1	-0.004535705	0.033575016	0	0.001471325	-0.037148546	-0.316989198	-0.018642085	0.003728535	0	0.00104291	-0.010051837	0.010704905	-0.003175684	0.010535476	0	-0.029130655	-0.0639295
257	2.2	f	4	7	k20	2105	73.1869167	81.4510933	10 mM	0.109	226	0.0029981	-0.0365967	-0.0019896	-0.01819035	0.0089442	0	0.006846469	-0.022692223	-0.034627622	-0.006400515	0.019056337	#DIV/0!	0.025025273	-0.154347079	-0.012780077	-0.005461568	0.474032895	0	0.002355044	-0.027245102	-0.192234917	-0.022693105	0.020556067	0	-0.005592909	0.002219924	0.230663873	0.104598496	-0.047950955	2	-0.002927024	0.017856054	0.00280157	0.00158999	-0.010521122	0	0.00962995	-0.1248311
258	2.2	g	4	8	c11	2201	80.99247	89.5324	10 mM	0.105	516	-0.00869067	-0.198949	0.00596882	0.00891697	-0.00245584	0	-0.004255533	0.015950363	-0.014520375	-0.000569014	0.009558524	#DIV/0!	0.019821522	-0.068205182	-0.004229124	-0.015713706	0.811579915	0	-0.004788745	0.014617433	-0.01364698	-0.005684915	0.012878014	0	-0.010742291	0.036868398	0.092792027	0.033050396	0.001563417	0.259905711	-0.003497746	0.008196096	0.027383733	-0.003734837	-0.019840779	0	-0.003565615	0.07028148
259	2.2	h	4	8	e15	2215	96.76068	96.08637	10 mM	0.141	251	-0.032691685	-1	-1	-0.02779165	-0.01334894	0	-0.011040343	-1	-1	-0.037948149	0.115626271	#DIV/0!	0.114728087	-1	-0.211856639	-0.033253551	0.739186207	0	-0.009597421	-1	-1	-0.043308282	0.023900513	0	-0.003928885	-1	-0.576842153	-0.127745604	-0.014285079	0	-0.001649396	-0.00066387	0.001635285	0.004170907	0.004142502	0	0.0004651	-1
260	2.2	i	4	8	h3	2240	57.75513	72.23305	10 mM	0.132	236	0.04954925	-0.8422639	-0.0288009	-0.03972335	0.6517814	0	0.107938637	-0.045883601	-0.06341424	-0.005669536	0.295891792	#DIV/0!	0.5	-0.329590766	-0.027123432	-0.002526913	0.926491361	0	0.010511927	-0.135601269	-0.86888515	-0.025340096	0.190136766	0	-0.001861332	-0.070804157	-0.147059806	-0.039152663	-0.011473797	0	-5.04936E-05	0.005150961	-0.001004141	-0.000567254	0.003664955	0	0.03256855	-0.1859732
261	2.2	j	4	8	j11	2266	51.88989	72.17097	10 mM	0.092	91	0.0005088	-0.007525	0.00750361	-0.0149875	0.013809	0	0.071291599	-0.044522518	-0.018555509	-0.003617147	0.015013127	#DIV/0!	0.5	-1	-0.142555155	-0.002322255	1.885372095	0	0.007377612	-0.031800698	-0.167782123	-0.008480377	0.014154396	0	0.003329858	0.001948063	0.009910046	0.004304963	0.001370469	0	0.01026468	-0.005618938	-0.069957283	0.030696262	0.041429746	0	0.02691135	-0.1558247
262	2.2	k	4	8	m6	2315	37.95673	61.99205	10 mM	0.11	241	0.0023295	-0.0237948	0.00074523	0.5	0.011974	0	-0.05885579	0.008198432	-0.00050572	0.274153758	0.001027031	#DIV/0!	0.5	-1	-0.295498684	-0.5	2	0	-0.039501196	0.017033905	0.028147686	0.186077397	-0.049238921	0	-0.027815992	0.00687632	0.272715318	0.276606384	-0.141375505	2	0.001718951	-0.00028275	-0.01141687	-0.002110965	0.018476436	0	-0.016431345	-0.0006779
263	2.2	l	4	11	c21	3005	43.8391	60.56834	10 mM	0.314	647	-0.004794915	-0.019963	-0.1354658	0.002985875	-0.02749226	0	0.001054763	-0.005274587	-0.018372768	-0.00205594	0.053683061	#DIV/0!	0.002235675	-0.076516701	-0.006669177	-0.001876302	0.390277744	0	0.000283275	-0.002876379	-0.007969904	-0.00462732	0.040902987	0	0.014735271	0.014043721	-0.00111805	0.005230631	0.069446073	0	-0.00079012	-0.007451922	-0.047450324	0.036100969	0.024750257	0	0.00095655	-0.0195263
264	2.2	m	4	11	h13	3044	94.74149	90.17796	10 mM	0.309	557	0.0008109	-0.039599	-0.0142546	-0.01371525	-0.00735704	0	0.054823845	-1	-0.130357963	-0.011153046	0.078989309	#DIV/0!	0.5	-1	-0.356376918	-0.5	2	0	0.011761425	-1	-0.085596274	-0.107638946	0.340095604	0	0.012921408	-1	-0.564309573	-0.159301194	0.030582111	0	-0.002245167	-0.001105152	0.001468574	0.002511478	0.004446189	0	0.5	-1
265	2.2	n	4	11	l19	3140	48.4318767	67.1289667	10 mM	0.339	308	0.0011198	-0.0035859	0.00195064	-0.01622645	0.0090824	0	-0.001356786	0.001550044	0.030356291	0.013900063	0.001119617	#DIV/0!	0.004452034	0.005600443	-0.008157255	-0.000385968	0.014247835	0	-0.000325478	-0.002376561	0.011048614	-0.000605677	0.002146848	0	-0.001215956	-0.002130333	0.061356609	-0.00265082	0.007865092	0	0.003394252	-0.000176464	-0.004457302	-0.015630543	0.021653236	0	0.00024435	-0.0065781
266	2.2	c	4	14	d9	2385	60.55782	72.5836767	10 mM water	0.14	190	0.01176605	-0.0386648	0.0089335	0.000014718	-0.00872266	0	-0.001174814	0.002476352	-0.000125465	0.082662545	0.001849656	#DIV/0!	0.001429849	1	-0.01457776	-0.000759549	0.042993666	0	-0.001038469	0.007739246	-0.002864299	0.077210827	-0.06589236	0	-0.001707852	-0.000835435	0.010354767	0.013196436	0.001759597	0	0.010082443	0.017776151	0.007765132	-0.006760484	-0.024736797	0	-0.00081325	0.00758535
267	2.2	c	5	6	d12	1886	43.82182	2.54265933	10 mM	0.106	425	0.00035285	-1	-0.0153461	-0.0158207	-0.0029126	0	0.002092428	-0.001673032	-0.004125603	0.041858067	0.008359964	#DIV/0!	0.021143668	-0.003221963	-0.016798588	-0.00086386	0.138294014	0	0.00184714	-0.001035906	-0.012318981	-0.000483227	0.000570649	0	0.0105427	-0.00158835	0.014281642	-0.002168251	-0.002536325	0	0.005432174	-0.002504454	-0.0131556	-0.000771316	0.009626576	0.005165487	0.00395605	-0.0034259
268	2.2	d	5	6	l10	1883	67.1583733	0.40014017	10 mM	0.101	676	-0.0062042	-1	-0.0181054	-0.0154088	-0.00507566	0	-0.012374454	-1	-0.256292348	-0.08862472	0.523400504	#DIV/0!	0.157334347	-1	-0.375902919	-0.5	2	0	-0.018652373	-1	-0.112732205	-0.097813132	0.176750816	0	-0.005373241	-1	-0.977758347	-0.146264132	0.168417113	0	0.001050471	-0.013477995	0.004101139	-7.39101E-05	0.011623673	0	-0.002694595	-1
269	2.2	e	5	7	e21	1983	87.26651	87.15733	10 mM	0.107	233	-0.001963805	-0.3004024	-1	-0.04625225	0.0242764	0	0.005770402	-0.03499317	-0.006174675	-0.002892237	0.046188368	#DIV/0!	0.013617304	-0.023163842	-0.008793646	-0.001349051	0.233093949	0	0.002809651	-0.024113592	-0.01155855	-0.005182456	0.036963881	0	0.018347095	-0.002556897	-0.007763668	-0.005031921	0.00205384	0	-0.002521698	-0.001348526	-0.002049211	0.004328162	0.004405683	0	0.00764945	-0.0622333
270	2.2	f	5	7	k22	2111	42.95327	66.6998967	10 mM	0.103	159	-0.01807641	-0.0217567	-1	0.5	-0.09527098	0	-0.209881316	-0.024813103	0.283856268	0.305305935	-1.013172277	2	0.009898618	-1	-0.022992996	-0.5	0.132820692	0	-0.183911228	-0.057424433	0.024697541	0.314073546	-0.365891441	0.124156157	-0.316159864	-0.006597911	0.121171774	0.275022125	-1.107697016	0.160233925	-0.001225512	-0.001369329	-0.000124357	0.006836063	-0.001589458	0	-0.00809994	-1
271	2.2	g	5	8	c14	2338	84.33627	90.61701	10 mM	0.141	126	-0.04526795	-1	0.06219925	0.35885546	-0.02976778	0	-0.40527884	0.004780748	-0.004861362	0.051830567	-0.033671013	#DIV/0!	-0.5	-0.063970172	-0.01270898	-0.004647783	0.064161701	0	-0.12099031	-0.002471772	-0.002088043	0.02643976	-0.191610873	0	-0.196318897	0.009901702	0.292161929	0.288808771	-0.515768956	2	0.002074475	0.012131747	-0.024387318	0.004294113	0.00790566	0	-0.03088687	-0.0090636
272	2.2	h	5	8	e19	2227	18.08095	0.4820667	10 mM	0.103	265	0.0020765	-0.0061127	-0.0005822	-0.00186095	0.0348768	0	0.00343097	0.003916878	0.01067331	0.106729225	0.003405365	#DIV/0!	0.041545242	-0.002090424	-0.016183187	-0.001199787	0.068103144	0	0.005634313	0.004559902	0.026477436	0.022244007	-0.052322843	0	0.039349574	0.019960827	0.183605327	0.041066058	-0.080088502	0.128436508	0.033825183	-0.026919368	-0.040202224	-0.001367166	0.036169689	0	0.0110563	-0.002437
273	2.2	i	5	8	h5	2247	78.66559	87.07755	10 mM	0.117	283	-0.003470275	-0.0013297	0.00491229	0.00109664	0.2842282	0	-0.000967427	-0.000458617	0.015791266	0.12734215	0.00082803	#DIV/0!	0.003567564	-0.014459544	-0.00303968	-0.001302934	0.050168443	0	-0.001196508	-0.003568279	0.028629268	0.022682556	-0.027855605	0	-0.009247856	-0.004000441	0.081905388	0.012562346	0.005933784	0	-0.001844246	-0.001806907	0.000245999	0.003056888	0.00161753	0	0.00011085	-0.0011406
274	2.2	j	5	8	j13	2273	93.73326	93.7444	10 mM	0.097	263	0.00538125	-1	-0.0132457	-0.02382555	0.0038946	0	0.00147494	-0.009314832	-0.008065219	0.064401526	0.009531974	#DIV/0!	0.046936048	-0.004836845	-0.017219857	-0.000645785	0.001621209	0	0.004964194	-0.006732037	-0.037615497	-0.003137406	0.010350326	0	-0.005125605	-0.006269626	-0.009486694	0.003541163	-0.004345131	0	-0.007259556	0.023486124	0.053263376	-0.00018092	-0.068150169	0	0.01118645	-0.0157237
275	2.2	k	5	8	m10	2328	86.92873	85.5298	10 mM	0.185	94	-0.00533178	-0.1220779	0.00548119	0.02470177	-0.07583258	0	-0.000812124	-1	-0.298900626	-0.017948563	-0.028024238	#DIV/0!	0.027720951	-1	-0.043370576	-0.08323641	0.051819958	0	-0.017279069	-1	-0.085492758	-0.010187663	-0.1396937	0	-0.051560054	-1	-0.30123595	-0.015789694	-0.155799631	0	-0.001808159	-0.002622428	-0.000225312	-0.003281514	0.009047454	0	0.0056723	-1
276	2.2	l	5	11	d10	3034	94.2663967	89.6769333	10 mM	0.319	772	0.00614235	-0.1391946	-0.0180708	-0.0369924	-0.01896584	0	0.282750519	-0.217125726	-0.117683983	-0.005739907	0.334101037	#DIV/0!	0.5	-1	-0.172472024	-0.382565523	2	0	0.5	-0.161549132	-1	-0.057011785	1.255365222	0	0.00046722	-1	-0.363328482	-0.095125031	0.009018248	0	0.00045227	-0.002009206	-0.005530513	0.0022648	0.005673523	0	0.18007175	-1
277	2.2	m	5	11	h15	3051	61.4808433	68.29397	10 mM	0.309	704	-0.39749861	1	1	0.5	-0.18666626	0.02006538	-0.039591748	0.014197073	-0.002823424	-0.000698858	0.048912732	#DIV/0!	0.005485848	-0.141131933	-0.015558784	-0.00684442	0.966042716	0	-0.032883141	0.193614899	0.228975038	0.026480078	0.049349341	0.015525285	-0.143303484	0.2023973	0.217355508	0.140830891	-0.065466106	0.146971285	-0.000358551	0.002437633	0.000653853	0.005294273	-0.007179549	0	0.0007794	-0.0088647
278	2.2	n	5	11	l20	3141	41.7210233	45.3084693	10 mM	0.312	161	0.0128327	-0.0919343	-1	-0.0273652	-0.01287606	0	0.000405267	0.00033101	-0.000279251	0.040539964	0.001308519	#DIV/0!	0.011347202	-0.006807767	-0.006581261	-0.001766957	0.308499368	0	-0.001918975	-0.001849796	-0.00233666	-0.001699645	0.004851614	0	0.001271374	0.013844777	0.05178832	0.023840162	-0.00190453	0	0.001207996	0.000331504	-0.003239978	0.001670137	0.000875205	0	0.00205735	-0.0018009
279	2.2	c	5	14	d13	2961	81.7156733	85.5705	10 mM water	0.146	145	0.00504145	-1	-1	0.001273025	-0.00111934	0	0.005330218	-0.07051384	-0.007392437	-0.000618525	0.013054631	#DIV/0!	0.064411774	-0.030323196	-0.006151525	-0.000915387	0.165052007	0.021847538	0.000333957	-0.015242809	-0.027497565	-0.005944672	0.015840319	0	0.007377714	-0.27079471	-0.00642723	-0.014358274	0.021209371	0	-0.002763742	-0.002781288	0.012354121	0.021598878	-0.027704904	0	0.01156805	-0.1468276
280	2.2	c	6	6	e10	1817	67.9058667	77.08886	10 mM	0.106	687	0.01654435	-1	-1	0.254863825	-0.00101626	0	0.00825487	-0.031180917	-0.005465178	0.274035567	-0.040155614	#DIV/0!	0.5	-0.274698266	-0.007559952	-0.006055082	0.190488936	0	0.004572574	-0.04860644	-0.031870966	-0.001183006	-0.049128597	0	0.5	-0.00758407	-0.027370613	0.034435264	-0.023499546	0	-0.007437195	0.156164989	-0.071717722	-0.003916466	-0.07265901	0	0.021009	-0.3127005
281	2.2	d	6	6	m21	1731	58.96728	64.2479733	10 mM	0.093	456	-0.00738541	-1	-0.0315965	0.022115455	0.1719814	0	-0.138036416	-1	-1	0.315642437	-0.494365862	#DIV/0!	-0.018914348	-1	-0.021546744	-0.349581939	-2	0	-0.086198314	-1	-0.123734285	0.366133333	-0.668320977	0	-0.148649032	-1	-0.260332339	0.14774253	-0.409739877	0	-0.007340522	0.018825862	-0.008283703	0.001702051	-0.01542069	0.010564618	-0.00527888	-1
282	2.2	e	6	7	e22	2108	62.53079	75.6217633	10 mM	0.105	296	0.0013101	-1	-0.0664893	-0.01922195	0.0865222	0	-0.000581693	-0.006134307	0.003917076	0.084938037	0.008417392	#DIV/0!	0.00508396	-0.01577402	-0.012308429	-0.001294438	0.019158028	0	-0.000712477	-0.004447477	-0.012331481	-0.001692832	0.002273213	0	-0.001368355	-0.012579031	0.005923651	0.011785676	-0.006709976	0	-0.005129571	-0.00177764	0.004096358	0.000289614	-0.009196561	0.011703519	0.000014145	-0.0095002
283	2.2	f	6	7	l4	2118	80.31297	87.1780967	10 mM	0.098	362	0.0015844	-0.4386519	0.00321738	0.113032165	-0.00647006	0	-0.010445654	-0.001287525	-0.02708017	-0.001075657	0.031116524	#DIV/0!	0.007882299	-0.578957139	-0.050443827	-0.079056116	1.329250551	0	-0.021316993	-0.055723968	-1	-0.010650579	0.027929253	0	-0.051998367	-0.070333853	0.233718622	0.224660773	-0.006693546	0.336919537	-0.003382765	0.031097591	0.000346202	0.001586537	-0.059200303	0.029277108	-0.003821425	-0.029891
284	2.2	g	6	8	c17	2220	46.47112	55.7596	10 mM	0.1	192	0.0155856	-0.0699845	0.00154465	-0.016973	-0.00622906	0	0.066150529	-0.009390035	-0.002838679	-0.000404645	0.021219587	#DIV/0!	0.048398037	-0.002983484	-0.000885969	-0.000950091	0.08998157	0	0.00850387	-0.014094009	-0.008862807	-0.004505699	0.010362407	0	-0.000287129	-0.0096948	0.086469887	0.019385333	0.023006464	0.308597168	0.239484682	-0.082935833	-0.030283232	0.008035657	-0.134782642	0	0.0131328	-0.0229519
285	2.2	h	6	8	e20	2359	41.6706	61.87814	10 mM	0.277	171	0.5	-1	-0.0051928	-0.01980645	0.0572496	0	-0.001459314	-0.002339325	-0.001568872	0.031326378	0.008909065	#DIV/0!	0.00686717	-0.008387543	-0.005387694	-0.001219199	0.164679296	0	0.000286671	-0.012006123	-0.016123539	-0.002670449	0.00756591	0	0.0089701	-0.000595473	-0.010516346	0.00708101	0.010972507	0	0.001867146	-0.002411545	-0.006394276	-0.000824216	0.006238242	0	0.002763	-0.0165404
286	2.2	i	6	8	h8	2386	51.28811	68.99522	10 mM	0.132	502	0.0019225	0.00292159	0.00640726	0.018154175	-0.01038634	0	-0.001461718	0.094888092	1	0.272646083	-0.006431176	2	0.029468694	-0.017009551	-0.010633685	-0.000671996	0.232750912	0	0.000543359	0.097982579	1	0.060340705	0.000361667	0.035204909	-0.018045272	0.055701291	0.249694281	0.041073083	-0.000760988	0.101588548	-0.000505834	-0.005568459	0.001148062	0.009903089	-0.006549107	0	0.00466745	-0.0039983
287	2.2	j	6	8	j16	2414	62.88127	80.63647	10 mM	0.121	182	0.0093098	-0.4369725	0.01217932	-0.01161005	-0.02709086	0	-0.000509314	-0.018946234	-0.001499415	-0.001236645	-0.005727598	#DIV/0!	0.055306989	-0.348223748	-0.011212379	-0.004442044	0.373686767	0	-0.003890336	-0.039270715	-0.017049026	-0.003744314	-0.005756648	0	-0.00317408	-0.00465102	0.14800697	0.025453558	-0.10344895	0	-0.003332248	0.006208905	0.001189859	-0.002317411	-0.003633354	0	0.00076815	-0.060958
288	2.2	k	6	8	m16	2349	84.35362	87.55163	10 mM	0.1	171	-0.00373424	0.00443858	0.01976827	0.073348815	0.0065638	0	-0.153569617	0.051347793	1	0.372243163	-0.032304795	2	-0.5	0.00220417	-0.009943455	-0.000257508	-2	0.017344027	-0.059364357	0.032585648	0.692814455	0.117985228	-0.007470859	0.095924691	-0.04750796	0.009644219	0.247835834	0.075985572	-0.057714856	0.848753905	-0.001543637	0.004703568	0.018328707	0.001113375	-0.025017224	0	-0.04382949	0.17031808
289	2.2	l	6	11	d11	3035	77.70364	82.2760933	10 mM	0.332	767	-0.004974835	-0.0018311	0.00614736	0.0071134	-0.01148698	0.0196319	-0.003447235	0.013022102	0.14263521	0.081541164	-0.002995531	2	-0.000405647	1	0.085974064	-0.000209657	-0.242108573	2	-0.002030411	0.008907026	0.139944337	0.039457603	-0.025902978	0.017989389	-0.007573814	0.004838615	0.139006593	0.025870808	-0.005939993	0.038149979	-0.000860969	0.001707838	-0.000355365	-0.005492968	0.001911804	0	-0.000470205	0.00033216
290	2.2	m	6	11	h17	3059	47.8376733	67.3614133	10 mM	0.33	149	0.0152142	-1	-0.0030383	-0.0185148	-0.00839716	0	0.003198718	-0.003718147	-0.001030915	0.03716785	0.004417985	#DIV/0!	0.055758212	-0.046713163	-0.010027108	-0.000652254	0.016615111	0	0.009679225	-0.009596888	6.12111E-05	-0.002544468	-0.026545155	0	0.005495912	-0.043773917	-0.01357154	-0.017182742	0.052171036	0	0.002972376	0.037149741	-0.051907914	-0.000423044	0.0089037	0	0.00901605	-0.008109
291	2.2	n	6	11	m22	3139	65.3660833	74.18298	10 mM	0.334	56	-0.00295223	-0.0006436	-0.0039138	0.041568115	-0.0175033	0	-0.07075021	0.037311341	0.115838472	0.305856511	-0.041904157	#DIV/0!	-0.5	-0.014645413	-0.012370523	-0.001752937	-0.059907112	0	-0.055187423	0.051450812	0.230269977	0.136502322	-0.150081779	0.028358527	-0.0138525	0.048433539	0.121866631	0.035604691	-0.129044461	0.079348179	-0.012610272	0.017334858	-0.02897851	0.014459837	0.006086557	0	-0.012508935	0.00557694
292	2.2	c	6	14	f7	2204	32.8298033	36.0229497	10 mM water	0.143	142	-0.00672227	-0.6469654	-0.0005089	0.111068615	-0.02774458	0	-0.138628118	0.032523128	1	0.376441309	-0.006618762	2	-0.5	-0.026389167	-0.013804899	-0.0012601	-2	0.006611599	-0.077040331	0.029201211	0.49667619	0.095378524	-0.030598509	0.038735969	-0.040745883	-0.007287243	0.21739686	0.069670537	-0.027390307	1.018670739	0.005524266	-0.006599567	-0.005760105	-0.000751987	0.00342188	0	-0.012048485	0.03363384
293	2.2	c	7	6	e13	1702	55.6618967	0.499572	10 mM	0.105	504	-0.001468005	-1	0.00834015	-0.01164365	0.026276	0	-0.000435973	0.004372999	0.324899534	0.092494261	0.003846012	#DIV/0!	0.005638861	-0.00474588	-0.015658831	-0.001184078	0.118000085	0	0.001825365	-0.001539487	0.11388773	-0.000545111	0.002633362	0	0.008162842	-0.009664973	0.017451438	-0.002422833	-0.017934092	0	0.005417481	-0.002915252	-0.00609298	-0.014521202	0.012842917	0.000986959	0.002598	-0.0019582
294	2.2	d	7	6	n9	1758	81.0216067	83.6654233	10 mM	0.093	562	0.00423675	-1	0.00564221	-0.04628165	0.0064548	0	0.002807931	-0.117030448	-0.093346098	0.040930703	0.021738398	#DIV/0!	0.264895295	-0.502741886	-0.09782292	-0.036026151	1.657315121	0	-0.001394916	-1	-1	-0.009311027	0.023083788	0	0.022702178	-1	-0.049280812	-0.041901827	0.06875466	0	-0.003843274	0.04868344	0.004405612	0.006392619	-0.06014873	0	0.0081416	-0.6942709
295	2.2	e	7	7	f9	2007	76.3200867	58.2007803	10 mM	0.106	391	-0.004009475	-1	-0.0222509	-0.00458915	0.0039566	0	-0.020958541	-0.000347152	0.006484448	0.158474903	0.001763894	#DIV/0!	0.011775648	-0.231482098	-0.030287796	-0.006346225	0.037691989	0	-0.003543971	-0.004512585	-0.00468542	-0.0006414	-0.104101857	0	-0.00365466	-0.047734719	-0.004857839	0.003224876	0.069659929	0	-0.013717521	0.089055505	-0.017777682	0.002702925	-0.078020471	0.012984465	-0.001066425	-0.0309165
296	2.2	f	7	7	l5	1998	58.4278033	73.51102	10 mM	0.157	118	-0.00354541	-1	-0.0499063	0.01947043	0.005694	0	-0.007786579	0.001134106	-0.006476285	0.040503905	-0.074725183	2	0.325154048	-0.316554876	-0.074240671	-0.009221807	0.162594942	0	0.002183467	-0.016616695	-0.010672174	-0.007873878	-0.013672865	0	0.00151425	0.006233128	-0.00915036	0.01787213	-0.045879665	0	0.002489289	-0.008268137	-0.015462694	-0.001309309	0.017689145	0	0.0098664	-0.302149
297	2.2	g	7	8	c19	2226	48.19657	0.9523191	10 mM	0.112	370	-0.0006184	-1	0.00245959	-0.02857115	-0.04762408	0	0.014716602	-0.132847454	-0.002952792	-0.002185207	0.033001128	#DIV/0!	0.5	-1	-0.096089361	-0.00557079	2	0	0.016776961	-0.008064944	-0.003969657	-0.004879741	0.016375821	0	0.009120101	-0.00241992	-0.025728901	-0.019196827	0.009160948	0	-0.003468072	-0.001269392	-0.010767972	0.015003834	-0.004533547	0	0.02406255	-0.5602115
298	2.2	h	7	8	e21	2233	50.41254	69.65685	10 mM	0.134	111	-0.010829945	0.00382079	0.00335188	0.030685175	-0.04031844	0	0.002880944	-1.32666E-05	0.01544927	0.061169894	0.002729937	#DIV/0!	0.002840902	-0.004337742	-0.002465617	-0.000747194	0.05759961	0	-0.003202987	0.000400533	0.004813961	-0.000132549	0.004021755	0	-0.00081293	0.019179284	0.127091916	0.035564824	-0.034264013	0.033475883	0.018220887	-0.010445367	-0.01996583	0.00980479	-0.003510682	0	0.00156	0.01247175
299	2.2	i	7	8	h10	2393	66.58865	83.07439	10 mM	0.104	243	-0.011414725	-1	0.01644807	-0.0145902	0.0031562	0	0.00230916	-0.003153425	0.074269087	0.048562391	0.028456572	#DIV/0!	0.052561275	-0.030625334	0.054729043	-0.002037734	0.13934245	0	-0.00043973	-0.012428833	0.083021896	-0.002192958	0.006400817	0	0.00455033	-0.00169827	0.022590922	0.004391128	0.013329103	0	0.003049152	-0.004248035	-0.183047495	-0.001021054	0.179333545	0	0.00392375	-0.0093716
300	2.2	j	7	8	k3	2180	65.39274	65.67812	10 mM	0.105	105	0.0098694	-0.0034493	-0.0005153	0.05378854	0.0019052	0	-0.032622344	-0.012095062	-0.012331201	-0.001480114	0.005942444	#DIV/0!	-0.006523571	1	-0.006484431	-0.000232777	0.034400531	0	-0.008526058	-0.004003299	-0.025702877	-0.004051687	-0.064391326	0	-0.009495372	-0.012267637	-0.016742563	-0.000127093	0.026021551	0	-0.001400576	-0.007988191	0.008764021	-0.000441445	-0.026354346	0.021061806	-0.01015992	-0.014707
301	2.2	k	7	8	m18	2357	41.73985	64.75817	10 mM	0.107	252	-0.064861075	-0.0245183	-1	-0.00383325	-0.00416794	0.06034504	-0.002658379	0.017504326	-1	0.020763459	0.003085204	#DIV/0!	0.011890334	1	-0.002482467	-0.5	0.145114426	0	0.001620499	-0.000198461	-0.180911161	-0.002322115	0.002519437	0	0.002660816	0.006867664	-0.195033003	0.01007649	0.000918357	0	0.002726079	-0.020257881	-0.024674762	-0.000331536	0.002226905	0.03387241	0.00083475	0.02843727
302	2.2	l	7	11	d18	3062	98.3959067	92.9989233	10 mM	0.318	604	-0.00345678	0.00706072	0.01896405	0.11800996	-0.01187776	0	-0.00103773	0.008485977	0.011905406	0.116965691	-0.004253787	#DIV/0!	0.080955255	-0.091685754	0.091319298	-0.009451659	0.557255113	0	0.002625065	0.003256401	0.047317339	0.028512253	-0.068673461	0	-0.003143516	0.024664319	0.071618036	0.037306511	-0.047135648	0.000250451	0.036558077	-0.000654815	-0.023217803	-0.002176876	-0.017409191	0	0.00053235	-0.0012381
303	2.2	m	7	11	h18	3060	80.1345333	83.10214	10 mM	0.343	752	0.0000793	-1	-0.012969	-0.0166991	0.0490714	0	0.000423561	0.005068859	0.074000043	0.111382913	0.002380293	#DIV/0!	0.006610512	0.254018354	-0.024603932	-0.001327215	0.02703115	0	0.002788446	0.002389533	0.050657182	0.013589207	-0.003074601	0	0.010374938	-0.002990152	0.00290637	0.002119739	0.011492843	0	0.000471751	-0.005553646	-0.018804251	0.012962732	0.004008402	0	0.00129375	-0.0030535
304	2.2	c	7	14	g13	1290	93.84767	92.4264467	10 mM water	0.139	154	-0.001598305	-1	-0.1223977	-0.04269365	-0.02456042	0	0.062536263	-0.214369373	-0.010526491	-0.002825309	0.017185519	#DIV/0!	0.5	-1	-0.158396562	-0.029324681	2	0	0.011654087	-0.022918143	-0.126672118	-0.006814506	0.015199084	0	0.027154099	-0.01460248	-0.068167538	-0.051480549	0.230133051	0	-0.003811138	0.004073498	-0.033791984	0.03940706	-0.013510814	0	0.0304413	-1
305	2.2	c	8	6	f13	1766	87.57607	87.388	10 mM	0.102	665	-0.014739435	-0.5155355	-1	-0.036694	0.0180294	0	0.161124488	-0.123358239	0.033711723	-0.003463625	0.009543838	#DIV/0!	0.5	-1	-0.128364409	-0.003249927	2	0	0.009470605	-0.007245681	-0.011587447	-0.007206864	0.014068109	0	0.004107592	-0.144656307	-0.062430787	-0.088557613	2	0	0.000127348	-0.001432325	-0.00745099	-0.000685611	0.001760166	0	0.0526461	-0.761656
306	2.2	d	8	6	n12	1892	61.6941833	51.7702427	10 mM	0.133	1093	0.00190225	-0.0855881	-0.0096751	-0.01035575	-0.00177028	0	0.011069785	-0.032285295	-0.05566497	-0.002700876	0.19693052	#DIV/0!	0.236711966	-0.781747536	-0.075439952	-0.021169265	2	0	-3.98188E-05	-0.042679633	-0.271440549	-0.00936216	0.079265249	0	0.00107369	-0.011954079	-0.007106244	0.019365541	0.106456064	0	-0.003823244	-0.002475732	-0.010611181	-0.000616998	0.009812629	0	0.0089065	-0.069895
307	2.2	e	8	7	f15	2025	66.70646	56.8004919	10 mM	0.107	202	-0.001823735	-1	-0.0059596	0.027094615	-0.02337856	0	-0.01291744	-1	-0.014584572	-0.002339419	0.003208402	#DIV/0!	0.020180836	-0.056969884	-0.022250667	-0.00219373	0.071146896	0	-0.014718865	-1	-1	-0.014302736	0.004698097	0	-0.035249428	-1	0.124081562	0.044812796	-0.131972407	0.563110523	-0.02193139	0.039822202	0.069569891	0.008034829	-0.104051177	0	0.0030024	-1
308	2.2	f	8	7	l10	2137	33.1190633	58.4250267	10 mM	0.096	155	0.00855855	0.00984134	9.9757E-06	0.10563537	0.0066198	0	-0.005206074	0.046989747	0.69583624	0.10307301	0.021221741	2	0.089418099	-0.114692824	-0.016921282	-0.002795419	1.764395633	0	-0.007449172	0.027513682	0.206862396	-0.001585865	0.030695307	0	-0.016580746	0.02357233	0.044951204	0.040028955	-0.000932801	0	-0.004845994	-0.00475888	-0.009338986	-0.000652276	0.011030281	0	-0.000445065	-0.0250442
309	2.2	g	8	8	c20	2358	41.40502	66.46107	10 mM	0.173	8087	-0.00604966	-0.2040989	-0.0024998	-0.0083176	0.005675	0	-0.000339346	0.005380918	-0.004342014	0.079514119	0.002687882	#DIV/0!	0.020857042	-0.009434971	-0.016833758	-0.002442939	0.319874998	0	-7.29652E-06	-0.005124974	-0.002579726	-0.004527901	0.002480549	0	-0.003299261	0.006232101	0.073238006	0.028683363	-0.010824895	0	0.005700043	-0.005151784	-0.002614565	-0.027456872	0.020771586	0	0.0008992	-0.0018349
310	2.2	h	8	8	f5	2245	62.43395	75.11166	10 mM	0.106	290	-0.012666465	-1	-0.0907453	-0.0208371	-0.06230048	0	0.001481943	-0.015405056	-0.006760304	0.022452895	0.048508342	#DIV/0!	0.170722315	-0.231208133	-0.042064816	-0.009671227	0.458634916	0	0.006783836	-0.017567786	-0.017457782	-0.005132875	0.037863622	0	0.01713787	-1	-0.200777877	-0.054026361	0.111150799	0	6.78606E-05	0.002310156	-0.010541138	-0.003034089	0.001679368	0	0.0115052	-0.0600491
311	2.2	i	8	8	h13	2272	22.52561	47.01042	10 mM	0.105	180	0.00098385	-0.1081472	-0.015155	0.00656656	-0.00301152	0	-0.003587637	-0.00242564	-0.004154714	0.280208423	-0.001735578	#DIV/0!	0.041601901	-0.031719378	-0.018641666	-0.001682805	-2	0	-0.000535382	-0.044312122	-0.009242688	0.041519507	0.002545225	0	0.01910449	-1	-0.024552253	-0.006933206	-0.006956742	0	0.002850757	0.015058249	-0.010676592	0.005709997	-0.022637091	0	0.00935765	-0.0268504
312	2.2	j	8	8	k4	2307	86.6609	92.7862	10 mM	0.117	203	-0.14390461	-0.0048279	-0.0002366	0.11642449	-0.01340328	0	-0.5	-0.001100126	-0.001707484	-0.001775336	-0.014718332	#DIV/0!	-0.000631076	-0.924071401	-0.083805325	-0.034312421	1.29392915	0	-0.5	-0.022154167	-0.019460466	-0.004371179	0.001798523	0	-0.359548673	-0.006636649	0.215954847	0.05773256	-0.105646257	0.549100408	-0.002265337	-0.001804521	-0.025839185	0.030370942	-0.010484538	0	-0.1292323	0.00134183
313	2.2	k	8	8	m19	2231	54.93539	72.42542	10 mM	0.496	300	0.001646	-0.0410734	-0.0131361	-0.02738395	-0.0008029	0.01437332	0.001931377	-0.013137264	0.024357236	0.013697265	0.003844351	#DIV/0!	0.008779244	-0.010788943	-0.003830906	-0.002022575	0.146453291	0	0.00234335	-0.007302244	0.019800894	-0.001062278	0.004260852	0.00040652	0.255644135	-0.024335817	-0.005718371	-0.015927308	-0.008103838	0	0.024499256	-0.020376964	-0.106640446	-0.018235051	0.110506434	0	0.00267435	-0.0079812
314	2.2	l	8	11	e4	3081	74.8723633	83.5107033	10 mM	0.323	583	0.00557495	-1	-0.0022261	-0.031704	0.0212284	0	0.016734967	-0.083025787	-0.010640694	-0.005025406	0.126544653	#DIV/0!	0.20338389	-0.656470857	-0.08750206	-0.010535123	2	0	0.007526004	-0.058648304	-0.012823116	-0.005801133	0.045023463	0	0.001769784	-0.061223733	-0.034472105	-0.004714094	0.179648287	0	-0.004970805	-0.007431813	-0.002661645	0.001974956	0.002823329	0	0.00075345	-0.2253813
315	2.2	m	8	11	i3	2950	60.38789	52.2795299	10 mM	0.301	652	0.00420665	-0.0114002	-0.0122995	-0.0061361	0.0134834	0	-0.00164722	0.001084376	0.006255999	0.069797198	0.004257535	#DIV/0!	0.005102749	-0.008301786	-0.007394735	-0.00166876	0.061663614	0	0.003624796	-0.002682779	-0.001734678	-0.00061813	0.000411066	0	-9.81567E-05	0.008601526	0.01105632	0.010829215	0.046800337	0	-0.038140599	0.046933211	-0.029624789	0.000113944	-0.002267204	0.012460824	0.00145825	-0.0026363
316	2.2	c	8	14	h7	2269	63.4038067	59.397166	10 mM water	0.135	224	0.0036857	-0.0176701	0.00546213	0.07055626	0.001556	0	-0.014039894	-0.015243235	-0.281234587	-0.0042096	0.082166117	#DIV/0!	0.010863791	-0.069727877	-0.007367821	-0.004231213	1.803409236	0	-0.001922312	-0.0101427	-0.314609812	-0.014623652	0.146571447	0	-0.008970688	-0.004614914	0.109435956	0.021055965	0.056308362	0.464743382	-0.016071271	0.000494663	0.005410333	-0.001508698	0.000911401	0	0.00009625	-0.1401104
317	2.2	c	9	6	f14	1894	62.4317033	0.63956873	10 mM	0.1	507	-0.005895375	-1	-0.0069963	-0.0117391	0.017008	0	-0.017332684	-0.035061012	-0.061640999	0.385098302	-0.122083446	#DIV/0!	0.004192926	-0.55847156	-0.006723133	-0.003480843	0.001653663	0	-0.025664341	-0.126872091	-0.04678017	0.363614107	-0.389848435	0	-0.029035648	-1	0.005077058	0.081450801	-0.140601019	0	0.000412785	-0.000403477	-0.005701137	-0.00707619	0.001986821	0	0.0044928	-1
318	2.2	d	9	6	n19	1790	47.0776067	13.9054513	10 mM	0.094	814	0.00687405	-1	-0.0073085	-0.0458105	-0.02340562	0	0.01231685	-0.013616151	-0.002541084	-0.002463296	0.055584188	#DIV/0!	0.008019778	-0.005498853	-0.025143359	-0.000968332	0.080043682	0	-0.009181704	-0.009647862	-0.013189201	-0.008680384	0.032781322	0	0.013234508	-0.006244195	-0.049337154	-0.074000355	0.4508091	0	0.013398644	-0.003188918	-0.026764999	0.011828693	-0.006098276	0	0.0107553	-0.0170125
319	2.2	e	9	7	f21	2044	81.73402	84.4555367	10 mM	0.103	220	0.00352855	-0.0090674	0.00233976	-0.01217025	2	0	0.048948826	-0.046734751	-0.024477913	-0.003102356	0.01262753	#DIV/0!	0.5	-1	-0.194912282	-0.008079922	2	0	0.004231805	-0.043139386	-0.031557864	-0.007851072	0.013636138	0	0.007410607	-0.003143611	-0.003689932	0.00340371	-0.048942211	0	-0.012612905	0.027048185	-0.038935578	-0.009615403	0.006825284	0.016347528	0.0317745	-0.2022298
320	2.2	f	9	7	l14	2149	80.9036033	83.00993	10 mM	0.097	231	-0.00055136	-0.0008798	-0.1867397	-0.0219393	0.0083802	0	0.003390398	-0.017233404	-0.006194755	0.088687998	0.024981412	#DIV/0!	0.000172978	-0.043502796	-0.009553273	-0.002383169	0.118379593	0	0.005950117	-0.010728583	-0.032295892	-0.002645347	0.011100154	0	-0.001343795	-0.00196941	-0.061245481	-0.003396335	0.008229678	0	-0.003927433	0.039229033	-0.026638546	-0.000569076	-0.019455092	0	0.0066309	-0.028834
321	2.2	g	9	8	c21	2232	67.70181	71.33605	10 mM	0.112	239	0.00122295	-0.0262566	-0.1817311	0.42922069	0.0581968	0	-0.5	0.099171632	-0.043016743	0.419304617	-0.016918449	#DIV/0!	-0.003929945	-0.066208589	-0.019848526	-0.00636849	0.263828421	0	-0.000930365	-0.002159802	-0.042911684	0.128195006	0.023775443	0	-0.014178667	-1	0.253471056	0.211389227	0.003113622	2	0.001229802	-0.000932919	0.0005473	0.003578018	-0.015833172	0	-0.02708213	0.01045988
322	2.2	h	9	8	f7	2252	58.60604	76.74293	10 mM	0.106	261	0.00006305	-0.4028705	-0.005047	-0.06017385	0.0433392	0	0.023907832	-0.020760147	-0.020455406	-0.006855957	0.094770453	#DIV/0!	0.058564913	-0.018807732	-0.001911066	-0.002058649	0.792670836	0	0.06156876	-0.021653908	-0.027912289	-0.030396973	0.203297784	0	0.5	-0.012102916	-0.025044163	-0.092332492	0.354173053	0	4.08262E-05	0.004264715	-0.002644168	-0.00665665	-0.006740355	0	0.0164096	-0.0626692
323	2.2	i	9	8	h14	2406	36.58204	61.17733	10 mM	0.149	56	0.00398525	-0.0478914	-0.0164759	-0.02317845	-0.00198508	0	-0.003912139	0.007784028	-0.020057286	-0.008007384	-0.062288107	#DIV/0!	0.0678755	-0.137396501	-0.110262413	-0.002674472	0.300291646	0	-0.001276407	-0.005742157	-0.060796431	-0.011667435	-0.034300213	0	0.006435412	0.011508069	-0.011895801	-0.050712113	0.00846761	0	-0.032694407	0.037458066	0.019857726	0.000798961	-0.046874369	0.009319579	0.0013961	-0.0100556
324	2.2	j	9	8	k6	2314	84.69645	88.95105	10 mM	0.102	146	-0.00038583	-0.0232582	-0.0005724	-0.0355253	-0.00215046	0	0.001790876	0.011310797	-0.00239108	-0.001263826	0.002273426	#DIV/0!	0.007973159	0.144834443	-0.000770695	-0.000538528	-0.14143848	0	0.000591996	-0.000960561	-0.004969316	-0.004152999	0.006890594	0.02193315	0.168942308	-0.010427829	-0.015989208	-0.026312921	0.035688436	0	-0.003779145	-0.003229433	-0.017738612	-0.001012087	0.01313941	0	0.0019362	0.0049991
325	2.2	k	9	8	m20	2363	74.13208	78.05773	10 mM	0.301	227	0.00597595	-0.006023	0.02822599	0.5	-0.00968564	0.11710512	-0.105639338	0.182216867	1	0.34844595	-0.179241559	2	-0.0003169	-0.009910816	0.039089319	-0.000597151	0.005644095	0	-0.014998686	0.038636648	1	0.500045471	-0.105417601	0.364799243	-0.005621334	-0.002714115	0.282602875	0.339356475	-0.336984294	2	-0.012520105	0.031603843	-0.013991775	-0.001470296	-0.016307667	0	-0.00525904	0.01692208
326	2.2	l	9	11	e9	2968	94.7130367	90.8766233	10 mM	0.317	716	0.0108962	-1	-0.0084255	-0.0511463	0.0091364	0	0.001312249	-0.000724372	-0.000282281	0.074196607	0.003999633	#DIV/0!	0.018238809	-0.029076037	-0.005294342	-0.003497282	0.315665533	0	0.004462485	-0.007150647	-0.005261759	-0.002411604	0.000678927	0	-0.003728413	-0.05707336	-0.034426652	-0.040516943	0.101367769	0	0.003806571	0.018213785	-0.020754928	-0.014475698	0.000255367	0	0.00296765	-0.0042854
327	2.2	m	9	11	i9	2970	44.6527133	42.4777576	10 mM	0.317	390	0.0007739	-0.0643501	-0.0873668	-0.0142459	0.0169756	0	-4.45674E-05	-0.006309107	0.123977638	0.179681547	0.00797137	#DIV/0!	-0.001389161	0.040271483	-0.023811931	-0.001975399	0.029733861	0	0.002974753	-0.007430116	-0.001518865	0.018971052	-0.041401606	0	-0.00672422	-0.028714692	0.038872692	-0.003653101	0.013475943	0	-0.001054372	-0.002068295	-0.015231309	-0.000244772	0.004734099	0	-0.00078848	-0.0137743
328	2.2	c	9	14	h11	2870	51.6833367	54.0276037	10 mM water	0.132	174	0.00026325	-0.0369855	-0.0162961	-0.01130535	0.0099866	0	-0.001227204	-0.000594328	-0.000424811	0.073343163	0.007345356	#DIV/0!	0.004754006	0.173699967	-0.02108363	-0.000892208	0.057637414	0	0.002990939	-0.00262739	-0.00100941	-0.001369717	-0.013648134	0	-0.003310846	-0.00655523	0.033690709	-0.011554154	0.016593622	0	0.087447385	-0.074967291	-0.092260882	9.08055E-05	0.058869424	0.006533507	0.00141595	-0.0015979
329	2.2	c	10	6	g12	1825	46.2071567	23.1913755	10 mM	0.2	602	0.00680015	-1	-0.0068226	-0.0142728	0.3833122	0	0.002339663	0.000635635	0.044950711	-0.001228664	1.9597E-05	#DIV/0!	0.086380647	-0.016540519	-0.008660702	-0.001671137	0.022988006	0	0.011509417	-0.004035924	-0.000929529	-0.006622238	0.007564963	0	0.001423516	-0.110623385	0.014549287	-0.031245437	0.067207232	0	0.018715881	-0.194580046	-0.03006501	0.004904235	0.18456285	0	0.0086349	-0.015329
330	2.2	d	10	7	c9	1944	89.0549	88.12151	10 mM	0.104	438	-0.00919033	-0.7545883	-0.00809	-0.00553955	0.0188948	0	0.007009777	-0.006026537	-0.007153226	0.048800763	0.006976443	#DIV/0!	0.052333649	-0.034673066	-0.023261224	-0.001194778	-0.083935359	0	0.00263197	-0.005933229	-0.011394254	-0.002795387	0.003606675	0	0.002488728	-0.000869286	-0.005482788	0.011667288	0.006810073	0	0.005238025	-0.010257362	-0.0002399	-0.007676201	-0.003608473	0	0.00978705	-0.015663
331	2.2	e	10	7	g9	1946	51.7763633	50.201346	10 mM	0.106	527	-0.001272985	-1	-0.0143197	-0.0113567	-0.00786308	0	-0.064502705	0.016520422	0.974954197	0.278556864	0.020188837	2	0.5	-1	-0.226455686	-0.432468883	2	0	-0.020565905	-0.039770838	-0.003470794	-0.006523719	0.043415626	0	-0.021688488	-0.005257305	0.20672775	0.051614944	0.009185683	1.277507598	0.007879258	-0.009273338	-0.006300115	0.010480368	-0.019517775	0	-0.00607628	-0.0542882
332	2.2	f	10	7	l16	2155	89.59965	87.5237867	10 mM	0.1	196	-0.01568541	-0.1625482	-0.0158836	0.12438021	0.0192108	0	-0.000151006	-0.02023221	-0.009522076	0.0634474	-0.004789708	#DIV/0!	0.108822587	-0.119439161	-0.010701825	-0.003467033	0.14318711	0	-0.000610182	-0.016530438	-0.026110245	-0.004828479	0.001089894	0	-0.007413683	-0.007257958	-0.004844827	0.026982334	-0.000551223	0	-0.027691819	0.091910034	-0.033683573	0.004163539	-0.052111953	0	0.0039822	-0.0814815
333	2.2	g	10	8	c22	2364	39.91683	63.90693	10 mM	0.214	161	-0.000644305	-1	-0.0065925	-0.01290595	0.0105184	0	0.00019105	-0.000907899	0.231383534	0.172594029	-0.002079374	#DIV/0!	0.013527327	-0.017378167	-0.020599886	-0.000779487	-0.387068959	0.009715619	0.002340134	-0.00371798	0.126352656	-0.000265022	0.001086951	0	0.004980842	-0.004279494	-0.007095712	-0.008691363	0.010219876	0	0.000697073	-0.000700707	-0.003917896	-0.000937501	-0.013466167	0	0.0023857	-0.0146812
334	2.2	h	10	8	f10	2391	84.49949	90.11712	10 mM	0.101	282	-0.000522715	-1	0.00531757	-0.01339185	-0.00805516	0	-0.002767896	-0.015861933	0.140638884	-0.000505541	-0.023966872	#DIV/0!	0.022567667	-0.011222104	-0.015178706	-0.002551584	0.010323204	0	0.012221179	-0.004605266	0.039046204	-0.00483811	-0.079498407	0	0.000375393	-0.002460092	0.144205381	0.015859209	-0.029583144	0.153390462	0.002568007	-0.00495131	-0.026345293	0.000159783	0.009909461	0	0.00873065	-0.0228896
335	2.2	i	10	8	h15	2278	32.50252	1.09013	10 mM	0.165	130	0.00716665	-1	-0.0169699	0.075934975	-0.03349332	0	0.004778126	-0.205435716	-0.126925995	-0.001299552	0.023122732	#DIV/0!	0.234494521	-1	-0.03616167	-0.015492855	0.177019236	0.023500654	-0.000211325	-0.094069553	-0.11070447	-0.007056213	0.021255314	0	-0.001344825	-0.11418852	-0.021063227	0.01482759	-0.022733485	0	-0.005335823	0.029555962	-0.001730838	-0.000784378	-0.040765978	0	0.05236155	-1
336	2.2	j	10	8	k9	2199	81.17952	80.95525	10 mM	0.176	785	-0.004610915	-0.0012876	-0.017232	0.27993998	-0.01451894	0.02622356	-0.023944998	-0.001883731	-0.012831173	0.047150169	0.01671884	#DIV/0!	0.073743635	-1	-0.0791148	-0.131887574	2	0	-0.042000099	-0.028757011	-0.231605923	-0.008468809	0.053802716	0	-0.028372746	-0.050181934	0.228646188	0.195504698	0.005200929	0.050110089	-0.007878233	-0.001929731	0.033346541	-0.00059239	-0.060658344	0.018613258	-0.01835489	-0.0146384
337	2.2	k	10	8	m21	2237	62.3027	77.58085	10 mM	0.106	196	-0.00088636	-0.1991282	0.00381772	-0.0377116	-0.0113055	0.12256566	0.009433159	-0.106102676	-0.035967219	-0.007350764	0.103691446	#DIV/0!	0.5	-1	-0.160935528	-0.42937912	2	0	0.00801524	-0.021407737	-0.068539181	-0.015010189	0.091116415	0	0.030892515	-0.620423965	-0.076260983	-0.221039986	-0.03087564	0	-0.0115865	0.032726441	0.009822467	-0.002828467	-0.059120383	0.01112973	0.00768685	-0.5564942
338	2.2	l	10	11	e10	3105	69.7533233	25.8124574	10 mM	0.332	404	0.00190245	-0.0976877	-0.0547063	-0.01339655	0.031239	0	-0.041099766	0.000840761	0.057261168	0.050396957	-0.005713728	#DIV/0!	0.017757995	-0.041660345	-0.017786363	-0.002213277	0.15659241	0	-0.007870571	-0.013085245	-0.005048441	-0.003855907	0.013096116	0	0.000531951	-0.032981009	0.07772772	-0.001725656	2	0	0.004445634	-0.002252094	-0.007530381	-0.002991614	-0.012030043	0	-0.002878175	-0.005954
339	2.2	m	10	11	i10	3108	45.71088	28.2160743	10 mM	0.367	254	0.0003832	-0.019979	-0.0107744	-0.01359955	0.0059018	0	-0.004025175	0.00420117	0.063846887	0.113761619	0.001261768	#DIV/0!	0.004941784	-0.009287523	-0.018767698	-0.002299072	0.115643259	0	-0.002167657	-0.001031727	0.012457285	-0.00082703	0.00173229	0	-0.001345928	0.003674149	0.050522647	-0.003417104	-0.003877045	0.026459104	0.013544276	-1	1	-0.038666755	0.004746727	0	-0.002046635	-0.0023273
340	2.2	c	10	14	i5	627	90.6227667	90.9966133	10 mM water	0.134	201	0.00474815	-1	-0.0381727	-0.02721635	0.1613616	0	-0.003740254	-0.11712643	-0.027276925	0.158810826	0.004572395	#DIV/0!	0.06112889	-0.798283104	-0.026141613	-0.01257192	0.328371666	0	-0.002090182	-1	-0.016058705	-0.002077188	0.002981514	0	-0.010123784	-1	-0.014956782	0.001985545	-0.027930761	0	0.007355749	-0.021633235	-0.009391797	0.003905167	-0.001150645	0	0.00304695	-1
341	2.2	c	11	6	h5	1740	60.58728	5.63613067	10 mM	0.099	611	0.5	-1	-0.0105793	-0.03418325	0.0042048	0	0.026681393	-0.150541427	0.006591586	-0.002245221	0.020263237	#DIV/0!	0.5	-1	-0.129116694	-0.005710109	2	0	0.007475006	-0.007650239	-0.016394003	-0.007037437	0.010429502	0	0.004194946	-0.004673677	-0.003693156	-0.027801151	0.01864544	0	-0.014149766	0.006528515	-0.013289781	0.002526115	-0.002559422	0	0.0290728	-0.7048361
342	2.2	d	11	7	c12	2075	18.21799	22.696382	10 mM	0.138	368	-0.004283825	-1	-0.0011987	-0.0132794	0.0352604	0	0.002705135	-0.106233673	-0.005684108	0.243827862	-0.015741798	#DIV/0!	0.070100038	-0.221144404	-0.01526745	-0.002832951	0.254026351	0	-0.002231373	-0.465477648	-0.039849522	0.125490799	-0.177596838	0	-0.002543739	-1	-0.04147231	0.011043236	0.009882894	0	-0.005319278	-0.003719519	-0.000725053	-0.0004908	-0.010912527	0	0.0145295	-0.5983778
343	2.2	e	11	7	g15	1964	82.8441567	59.314719	10 mM	0.121	164	0.0021334	-1	-1	-0.03497475	0.005089	0	0.160714122	-1	-1	-0.005691428	0.601825025	#DIV/0!	0.5	-1	-0.937174021	-0.5	2	0	0.5	-1	-1	-0.216297123	1.584295445	0	-0.000817345	-1	-1	-0.183011468	2	0	0.005244162	-0.033738277	-0.0053414	0.007873007	0.004678941	0	0.5	-1
344	2.2	f	11	7	l17	2035	47.96483	65.3556367	10 mM	0.1	282	0.01775835	-0.3917161	-0.0851213	-0.03324675	0.0957778	0	0.001084886	-0.019924125	-0.001030319	0.244155371	0.002755337	#DIV/0!	0.00697674	-0.048915264	-0.008693673	-0.005715631	0.168462295	0	0.014756661	-0.014107388	-0.014201337	-0.003004088	0.008205806	0	-0.000991032	-0.017221909	-0.00171966	0.008899799	0.027431878	0	-0.009253643	0.004043306	-0.014949036	-0.003219105	0.001792464	0	0.00187715	-0.0373966
345	2.2	g	11	8	d7	2251	49.83692	72.79597	10 mM	0.098	223	-0.00155289	-1	0.02821083	0.13337627	0.0246714	0	-0.124552214	-0.00764253	0.073791814	0.287129864	0.007123772	2	0.02318442	-1	-0.052726976	-0.047739177	0.276662859	0	-0.075991058	-0.013226073	0.017677306	0.040404532	0.016791645	0.013834905	-0.022784408	-0.079193634	0.054747743	0.036008031	-0.015392453	0.717876693	-0.00516883	0.015989021	0.018800766	0.007412783	-0.058664944	0	-0.003934365	-0.0960265
346	2.2	h	11	8	f12	2398	62.27102	75.83629	10 mM	0.105	234	-0.07588322	-1	-0.0191873	0.327334025	-0.01303286	0	-0.022360883	-0.113941579	-1	-0.005679329	0.035399941	#DIV/0!	0.042668874	-0.992828054	-0.113676898	-0.074763615	2	0	-0.016580849	-1	-0.205125903	-0.019502636	0.101845518	0	-0.023521705	-0.114356975	-0.073557504	0.024313393	-0.002871348	0	-0.001159902	-0.003231897	0.003703161	0.00441264	-0.025672978	0	-0.00424268	-0.4544249
347	2.2	i	11	8	h16	2413	39.89286	66.59821	10 mM	0.271	3525	-0.035939	-0.0014129	-0.0303793	0.5	-0.03635886	0	-0.041668545	-0.003161919	-0.044415687	0.08377155	0.024861847	#DIV/0!	0.034869027	-1	-0.079756633	-0.328492954	2	0	-0.03630742	-0.061097138	-0.089549951	-0.005528499	0.033064498	0	-0.079499741	-1	0.240879251	0.331418459	-0.010047929	0.244429026	0.015287836	-0.02960734	-0.036598256	0.001261621	0.027458365	0	-0.009640595	-0.0465028
348	2.2	j	11	8	k10	2327	91.32075	88.13435	10 mM	0.121	165	-0.00331915	-0.0002442	0.00870705	0.075623845	-0.00332882	0.03644634	-0.003125485	-0.000735719	0.006886358	0.023335941	-0.00458098	#DIV/0!	-0.021327834	1	-0.001533832	-0.000131392	0.030072809	0	-0.002220153	-0.002414711	0.014061483	-0.000570749	0.002322615	0	0.003804761	-0.003500113	0.03625217	0.010609159	0.018876492	0.014078612	-0.021281617	-0.082154083	-0.019091588	0.040053342	0.060255091	0	-0.00070528	0.00830833
349	2.2	k	11	8	n5	2250	52.82745	68.82552	10 mM	0.099	397	0.0101117	-0.0274077	0.00830207	-0.02004835	-0.06495326	0.11604046	0.007265997	-0.002338617	0.108860546	0.023572364	0.009572415	#DIV/0!	0.006218437	-0.005760487	0.065949255	-0.000894632	0.135860332	0	0.00218911	-0.004173979	0.04299573	-0.000151281	0.00057093	0	0.012597718	-0.002976424	0.065216133	-0.005035501	-0.017683139	0.011715263	0.000826864	-0.001228073	-0.003509931	-0.00059003	-0.017719485	0	0.00191475	0.00321775
350	2.2	l	11	11	e11	2975	47.6566133	43.372731	10 mM	0.321	1723	0.0121931	-1	0.00646327	-0.03268215	0.011777	0	0.000937136	-0.002689975	-0.007148766	-0.001491406	0.015637219	#DIV/0!	0.007271508	1	0.048619447	-0.000904411	0.015964658	0	0.001773246	-0.003749901	-0.014123318	-0.004815274	0.015470159	0	0.5	-0.019362602	-0.142712714	-0.072670031	0.031804536	0	0.002819181	-0.006620025	-0.004376199	-0.000227549	-0.013945331	0	0.0029785	-0.0073227
351	2.2	m	11	11	i21	3008	46.63045	29.3618887	10 mM	0.319	47	-0.00436109	-0.0155628	-0.003444	-0.01503955	-0.00646618	0	0.005011854	-0.018311886	0.087045982	-0.00136747	0.07538049	#DIV/0!	0.139442765	0.00728242	-0.018952893	-0.001291384	0.012519976	0	0.045404045	-0.020271999	0.008634333	-0.005995271	0.060335725	0	0.007123504	-0.064588506	-0.035003159	-0.040077587	2	0	-8.01031E-05	-0.011807223	-0.007143541	-0.004706593	0.001375102	0	0.0528705	-0.1639209
352	2.2	c	11	14	k4	1968	92.70464	92.34796	2 mM water	0.13	161	-0.01039092	-1	-0.0204935	-0.0206521	0.006759	0	0.017497925	-0.000682801	1	0.061069279	0.042574117	#DIV/0!	0.155458478	-0.201992755	-0.009070173	-0.006336887	1.175488727	0	0.028521028	-0.006391399	0.149174214	-0.005165059	0.064798116	0	0.5	-1	-0.055023181	-0.139373016	0.337862537	0	0.0008417	-0.023696327	-0.011100891	-0.019087106	0.030645593	0	0.0300517	-0.0251434
353	2.2	c	12	6	h10	1881	69.6842233	50.5440546	10 mM	0.099	588	-0.0026646	-0.003985	0.05164283	0.036461365	0.0377848	0	0.000387788	-0.047245466	0.215597414	0.29477345	-0.012397952	#DIV/0!	0.14563698	-0.20826021	-0.016020613	-0.003226756	0.285415719	0	0.003974548	-0.03738011	0.011732218	0.124828321	-0.038284151	0	0.002065364	-0.0173094	0.069540519	0.02287621	-0.01297434	0	-0.001142288	0.002098506	-0.006463797	0.000942827	-0.018017686	0	0.0062172	-0.1581873
354	2.2	d	12	7	c16	2087	94.41046	91.84176	10 mM	0.11	171	-0.00127175	-1	-0.0158864	0.00507817	0.1435362	0	0.000100289	0.026191935	0.086131152	0.132835338	0.007819597	#DIV/0!	0.026142123	-0.069369068	-0.014841218	-0.009298106	0.47677448	0	0.000689518	0.003623591	0.014594805	-0.001962195	-0.013521653	0	0.002489983	-0.011736651	0.081635948	0.009159174	0.01756544	0.030398177	-0.021003555	0.019290942	0.005610818	0.004811422	-0.032219777	0	0.00306885	0.02946692
355	2.2	e	12	7	g16	2090	53.3956333	48.6315323	10 mM	0.103	302	0.0007986	-1	0.0009005	0.195538185	-0.01736712	0	-0.017129645	0.018296406	-0.022310598	0.075047759	-0.103586257	#DIV/0!	0.026957046	-0.096667298	-0.014639471	-0.050528705	0.083421353	0	-0.013590331	-0.017323943	-0.161040969	-0.005153539	-0.181645067	0	-0.021767732	-0.025737238	0.22635897	0.113435809	-0.148391229	0.851784594	0.001422385	-0.001672141	-0.009259116	-0.000503686	-0.013645075	0	-0.00138273	-0.0073268
356	2.2	f	12	7	l18	2162	52.49533	31.2910887	10 mM	0.1	93	0.000065	-1	0.00901346	-0.04018155	0.0024288	0	0.026495053	-0.02763972	-0.022579311	-0.003481337	0.047190117	#DIV/0!	0.094018128	-0.062186232	-0.011553004	-0.002312986	0.429761178	0	0.009190724	-0.026492451	-0.076641314	-0.009628989	0.032939897	0	0.01497891	-0.052316404	-0.154476413	-0.129876236	0.029777052	0	0.003885018	-0.002418834	-0.002596638	-0.002515666	-0.020122043	0	0.00522105	-0.0597105
357	2.2	g	12	8	d9	2257	63.50627	76.38563	10 mM	0.105	112	-0.008357755	-1	0.008199	0.173179205	0.0049638	0	-0.041697409	-1	-0.123458683	0.33500668	-0.314078531	#DIV/0!	0.019648688	-1	-0.013912039	-0.10867484	0.069851282	0	-0.039193505	-1	-1	0.390788074	-0.526162817	0	-0.050711702	-1	-0.040436286	0.132824665	-0.244416035	0	-0.007892796	0.022557792	-0.00052593	-0.000261059	-0.037684789	0	-0.00080625	-1
358	2.2	h	12	8	f17	2283	89.86723	90.4697	10 mM	0.127	71	-0.00450883	-1	-0.0160029	-0.0251986	0.1117222	0	-0.000176987	0.0058522	0.332075641	0.258235763	0.002082637	#DIV/0!	0.022975385	-0.005715955	-0.016497061	-0.001649411	0.098034199	0	0.005895736	-0.003261473	0.110222745	0.012941876	0.000727811	0	-0.011428914	0.005904783	0.064715579	0.015687884	0.005396231	0	-0.002217569	-0.010616461	-0.003491986	-0.000341412	-0.010537322	0.00331847	0.00074275	-0.002544
359	2.2	i	12	8	h18	2419	51.19373	67.90749	10 mM	0.111	239	-0.00240634	-1	-0.0182952	-0.0132031	0.0006272	0	0.008856239	-0.023424319	-0.054908124	-0.00400391	0.063917629	#DIV/0!	0.5	-0.233171963	-0.051518795	-0.027618847	2	0	0.001783924	-0.00891016	-0.060765144	-0.007740499	0.025236655	0	0.5	0.012878668	-0.016104335	0.000126407	0.002742587	0	0.001399965	0.009760903	-0.020002171	-0.00715939	-0.008327348	0	0.0665799	-0.0560487
360	2.2	j	12	8	k11	2206	61.26234	74.44984	10 mM	0.101	137	-0.00219205	-0.0150035	-0.0149491	-0.02124295	-0.01221382	0.0395373	-0.000789913	-0.051056613	-0.018911521	-0.004518477	0.004943192	#DIV/0!	0.050222143	-0.053508267	-0.012939276	-0.001170038	0.162755027	0.001826913	0.00591927	-0.052526609	-0.091231867	-0.009729226	0.037265932	0	-0.005395198	-0.008281174	-0.091781182	-0.030462162	0.013954568	0	0.004492008	0.00052821	-0.000729063	-0.012085921	-0.017614973	0	-0.00207884	-0.064483
361	2.2	k	12	8	n11	2268	55.12825	70.5462	10 mM	0.103	230	-0.001409715	-0.0051922	-0.0016351	0.00393934	-0.00629404	0.17756414	0.000369107	0.008451637	0.033399242	0.109036463	-0.018680947	#DIV/0!	0.000244633	1	0.116823043	-0.000315108	0.039526907	0	-0.000634177	0.003125846	0.000632376	0.032093124	-0.015178316	0	-0.009509721	0.006947477	0.059062909	-0.000527269	0.018130558	0.001565354	-0.001815887	0.006541019	0.000864146	-0.034450149	0.002937612	0	0.0004643	0.00823709
362	2.2	l	12	11	e13	2981	66.7451267	25.8137572	10 mM	0.321	805	0.00526725	-0.0031421	-1	-0.04581075	0.0084112	0.01540638	0.051526655	-0.012934458	-0.016914038	-0.006706107	0.124736131	#DIV/0!	0.010724784	-0.117793583	-0.012412104	-0.00313141	1.565706799	0	0.005690535	-0.005686705	-0.062121858	-0.011458433	0.084404219	0	0.004045244	0.004953638	-0.183951959	-0.18285175	2	0	-0.001337091	0.009228118	-0.002256978	0.010251012	-0.042024876	0	0.0108771	-0.0279178
363	2.2	m	12	11	j3	2952	62.06177	65.6098833	10 mM	0.298	677	-0.001260415	0.00164774	-0.0056028	-0.03253535	0.056681	0	0.049383112	0.013495691	0.102779376	-0.009933773	0.014537177	#DIV/0!	0.306073183	-0.069479839	-0.081450043	-0.002339104	0.821838975	0	0.046487233	0.014793342	-0.010351921	-0.02329197	0.011307548	0	-0.009670033	0.027280516	-0.031881289	-0.137219853	2	0	0.005094673	-0.007978478	-0.019901915	-0.003904519	0.000290354	0	0.0108737	-0.0088662
364	2.2	c	12	14	m4	2678	80.20683	62.2960773	2 mM water	0.127	156	-0.015873525	-0.0317032	0.02980436	0.09922622	-0.01336184	0	-0.164197856	0.041662791	1	0.307333317	-0.034138558	2	-0.5	-0.028597159	-0.017966962	-0.001158108	-2	0.023374185	-0.039789375	0.031509714	0.443435799	0.07515878	-0.022776863	0.015357721	-0.043414712	-0.001721056	0.242383663	0.050366424	-0.03390986	0.766964917	0.006344835	0.001533699	-0.022557256	-0.001469246	-0.010637164	0	-0.015807505	0.05303992
365	2.2	c	13	6	h12	1888	78.2827833	81.3960067	10 mM	0.107	765	-0.08246727	-0.0434775	0.01106453	0.5	0.0017456	0	-0.356571705	0.030406424	0.054038573	0.300074714	-0.03467589	#DIV/0!	0.004912567	-0.319130169	-0.039993148	-0.05842415	0.238080908	0	-0.149219416	0.050474172	-0.013032663	0.217192718	-0.00849614	0	-0.094158883	0.014558685	0.119225478	0.257920442	-0.141187745	2	-0.0005005	0.017796279	-0.034272198	-0.003103484	-0.006841055	0	-0.022584415	-0.0258878
366	2.2	d	13	7	c17	1969	62.10892	74.7351967	10 mM	0.103	157	-0.01022898	-1	-1	0.5	-0.20171276	0	-0.344379195	-0.099056746	-0.098656497	0.320737633	-1.999795204	2	0.073273064	-1	-0.063797605	-0.5	0.343637533	0	-0.16783787	-0.567686269	-0.149853392	0.185548574	-0.944159858	0.056566447	-0.087705327	-1	-0.074381704	0.064679024	-0.776381566	0.926629036	-0.006533189	0.009461726	0.009064764	0.002012494	-0.041010113	0	-0.00755531	-1
367	2.2	e	13	7	g18	2096	57.42262	52.5715655	10 mM	0.101	220	0.0005963	-0.0145445	0.01388829	0.046441095	-0.01120304	0	-0.028547859	0.931083314	-0.003079078	0.285485208	-0.04558952	#DIV/0!	0.048030587	-0.082976195	-0.010895372	-0.001404867	0.121586075	0	-0.017039572	0.613420377	-0.010148257	0.120529519	-0.055138595	0	-0.013152619	0.008221097	0.199426551	0.047660043	-0.02611772	0	0.019281728	-0.00486855	-0.105910292	-0.00490707	0.069120936	0	0.00367865	0.14312151
368	2.2	f	13	7	m3	1930	58.78096	73.35573	10 mM	0.098	419	-0.00051121	-1	-0.0111476	-0.0055851	0.000636	0	0.5	-0.775754545	-0.085956911	-0.144750571	0.63530208	#DIV/0!	0.5	-1	-0.649844218	-0.5	2	0	0.180530555	-0.441696364	-0.724472496	-0.191027575	1.100807761	0	-0.002651043	-1	-1	-0.223291187	0.136265012	0	-0.005134971	0.008911558	0.001149944	0.007407485	-0.04359294	0.003275604	0.5	-1
369	2.2	g	13	8	d10	2390	57.95447	74.58499	10 mM	0.11	185	-0.00993801	0.01980177	-0.0289677	0.282170765	0.2083428	0	-0.044013268	-0.093490254	-0.00680388	0.259729041	-0.016283376	#DIV/0!	0.01951567	-1	-0.025184298	-0.034433328	1.936538976	0	-0.025434111	-0.064832466	-0.079393477	0.004868121	0.001313965	0	-0.012796906	-0.019400465	0.004235596	0.055435147	0.004258454	0	0.013222512	-0.05672229	-0.011096291	0.013108184	0.013125922	0	-0.00813128	-1
370	2.2	h	13	8	f19	2289	11.16183	0.8659308	10 mM	0.102	196	-0.00376149	-0.0302148	-0.0075961	0.016385245	-0.08905686	0.53023688	-0.026029645	0.01818524	-0.002771446	0.170050069	-0.013164839	#DIV/0!	0.5	-1	-0.16860896	-0.454223682	2	0	-0.008834341	-0.011969928	-0.008574346	-0.005699959	0.015012854	0	-0.008631513	0.005174736	0.006985292	0.000817882	0.006934964	0.003438914	0.025153352	-0.036732308	-0.002169853	-0.022272966	0.006585914	0	-0.000160395	-0.0081653
371	2.2	i	13	8	h19	2290	62.11169	75.96323	10 mM	0.126	128	-0.004694035	0.01617069	-0.0048085	0.16137672	-0.02012656	0	-0.202048199	0.02030043	-0.009213424	0.023632551	-0.285635017	2	0.009793151	-0.008063179	-0.012033997	-0.000716574	0.054046708	0	-0.099274453	-1	-1	-0.019788701	0.003502654	0	-0.073983089	-1	-0.204630252	-0.043972496	-0.04356307	0.076055102	0.005574555	0.001651418	-0.021001412	0.000583884	-0.016451023	0	0.0132623	-1
372	2.2	j	13	8	k14	2342	21.63817	51.79544	10 mM	0.105	204	-0.009876785	-0.0529553	-0.1396582	-0.0375447	-0.01827406	0.03729024	0.004396931	-0.202372775	-0.255690914	-0.00704759	0.049283532	#DIV/0!	0.23478801	-0.240919126	-0.072021384	-0.042929064	2	0	0.09191177	-0.294756548	-0.152280449	-0.144598574	1.017646277	0	0.025409391	-0.080361198	-0.207048988	-0.327190716	0.0387746	0	0.00327702	-0.010593964	-0.082958145	0.008096007	0.05252493	0	0.00133335	-0.0561447
373	2.2	k	13	8	n16	2416	23.65473	7.383153	10 mM	0.113	266	0.00039585	-0.0086616	0.01861263	0.009953605	0.005208	0.1340237	-0.002151371	-9.52455E-05	0.054200913	0.143395431	-0.008862752	#DIV/0!	0.001883063	0.031305019	-0.005962726	-0.000499837	0.069044292	0	0.001358649	-0.010049706	0.048358509	0.0047078	-0.046544131	0	0.03408682	-0.018831764	0.120358879	0.014658695	-0.030373222	0.007781377	0.000209562	0.009817627	-0.001103033	-0.053202632	0.011651992	0.001863299	0.00248045	-0.0069507
374	2.2	l	13	11	e17	2993	85.34129	87.3225967	10 mM	0.311	560	-0.008223335	-1	-0.0069154	0.028413255	-0.01200146	0	0.001133748	-0.049454848	-0.019072694	-0.003970856	0.080906798	#DIV/0!	0.018795859	-1	-0.015350372	-0.322366257	1.596567501	0	0.00377064	0.003479576	-0.012488619	-0.006331325	0.067540976	0	-0.001437514	-0.008258454	0.050448948	0.020752167	0.00152499	0.458072315	0.00182764	-0.001982694	0.013892645	-0.048794331	0.004213727	0	0.0044408	-0.0638085
375	2.2	m	13	11	j7	2966	46.4647067	63.93297	10 mM	0.306	805	0.00871755	-0.0497882	-0.0150193	-0.02606165	0.0106616	0	-0.001660392	-0.002874719	0.039916782	0.029576924	0.001742402	#DIV/0!	0.002741176	-0.017045313	-0.022914024	-0.001053857	0.08083529	0	0.000854133	-0.005069108	0.003507532	-0.00142988	0.000751391	0	-0.001348519	-0.002558484	0.029352235	-0.003283161	0.009016358	0	-0.000842986	-0.004895664	-0.042800361	0.005908892	0.011724801	0	-0.000370415	-0.0044294
376	2.2	c	13	14	m11	1243	91.9991433	93.31655	10 mM water	0.134	186	-0.00879867	-1	-0.0037249	-0.02609435	0.0024974	0	0.001683421	-0.00200452	0.005904626	0.050282057	-0.00582136	#DIV/0!	0.009151884	-0.020324878	-0.018115952	-0.001282821	0.157329954	0	-0.000799078	-0.006155665	0.004393096	-0.001623253	-0.006377978	0	0.010838217	-0.002623229	0.059610194	0.004638324	0.009261328	0	-0.002134006	0.01773193	0.018958566	0.023789954	-0.089801379	0	0.000003674	-0.0038459
377	2.2	c	14	6	h19	1787	72.9133833	75.72669	10 mM	0.099	48	-0.00535801	-1	-0.0052829	-0.0542116	0.00006826	0	0.024515901	-0.016607014	-0.001044028	-0.00141426	0.026358792	#DIV/0!	0.035481184	-0.020593831	-0.014725074	-0.001488584	0.338170221	0	0.018528558	-0.007638413	-0.019949941	-0.005911827	0.019816084	0	0.010009977	0.00090625	-0.033677527	-0.024873355	0.057933755	0	-0.040129624	0.020012504	-0.000523258	0.004004425	-0.01509002	0	0.0115296	-0.0160794
378	2.2	d	14	7	c18	2094	82.8571133	85.34238	10 mM	0.108	150	0.00404815	-1	-0.1738945	-0.03504045	0.0399928	0	0.036932053	-0.175307651	0.011687118	-0.002476897	0.027245984	#DIV/0!	0.5	-1	-0.135550791	-0.005684126	2	0	0.063267355	-0.011923545	-0.006650181	-0.006599211	0.022338023	0	0.009463403	-0.004748176	-0.040215707	-0.024798174	0.642123684	0	0.004242703	-0.024160607	-0.033829329	-0.000196613	0.02194742	0	0.04404115	-1
379	2.2	e	14	7	g21	1984	86.35876	87.7574767	10 mM	0.106	125	-0.00105841	-1	-0.015239	0.00254953	0.0317146	0	0.009701228	-0.194675608	-0.111425164	-0.00522125	0.096695128	#DIV/0!	0.5	-1	-0.169553582	-0.5	2	0	-0.00362251	-0.085356121	-0.052308818	-0.008180505	0.030447579	0	-0.001163461	-0.141999729	0.158317562	0.03709188	-0.004378258	1.086395663	-0.001061838	-0.00989703	-0.022366314	-0.001185735	0.001943281	0	-0.00047599	-0.0788161
380	2.2	f	14	7	m9	1949	87.51104	88.3877367	10 mM	0.094	77	0.01305685	-1	-0.0379861	0.096973405	-0.03244406	0	0.002253751	-0.039246002	-0.002820116	0.185433788	0.009215474	#DIV/0!	0.109995483	-0.088578373	-0.006625655	-0.001763647	0.32962578	0	-0.001386158	-0.027676378	-0.009134267	0.006779585	0.002278458	0	0.010171695	-0.016426145	-0.006412559	0.020094864	-0.001136344	0	-0.004099488	-0.014081442	-0.006586117	-0.001549282	-0.006370137	0	0.00287585	-0.0626419
381	2.2	g	14	8	d12	2397	82.80546	87.28563	10 mM	0.118	389	-0.003011765	-1	-0.0121358	-0.04101555	-0.01765718	0	0.5	-0.542055635	-0.109445593	-0.00623968	0.294494426	#DIV/0!	0.5	-0.698947304	-0.079914406	-0.006984643	0.187107859	0	0.5	-0.079669556	-0.082086346	-0.019901097	0.160178153	0	0.5	-1	-0.215400583	-0.169990485	0.328079369	0	0.002877699	-0.009108274	-0.017661757	-0.001953569	-0.007819606	0.000911568	0.43253865	-1
382	2.2	h	14	8	f21	2295	46.83846	69.37739	10 mM	0.112	285	-0.002611905	-1	-0.0208223	0.08033902	0.0452996	0	-0.006263744	-0.137689611	-0.041522753	-0.00797594	0.357705617	#DIV/0!	0.39631137	-1	-0.169666837	-0.090589922	2	0	-0.003656675	-1	-1	-0.059402238	1.044293595	0	-0.017022677	-1	-0.010812961	7.13637E-05	2	0	-0.088087762	0.027533089	0.027860556	-0.004186518	8.07208E-05	0.003933642	0.0128865	-1
383	2.2	i	14	8	h21	2297	23.41899	54.76187	10 mM	0.15	323	-0.002468955	-1	-0.0040035	-0.01919345	0.0091246	0	-0.031822041	-0.15456044	-0.004697818	-0.000156732	0.041644191	#DIV/0!	0.313232693	-1	-0.142138978	-0.089912825	2	0	-0.00104664	-0.197996342	-0.006213131	-0.009768804	0.076817921	0	0.001056462	-1	0.03948119	-0.047744307	0.090336586	0	0.030476779	0.003689844	-0.116024423	-0.001199524	0.049703075	0	-0.00099117	-0.6005917
384	2.2	j	14	8	k19	2230	69.19054	78.03492	10 mM	0.123	250	-0.00956992	-0.0210024	0.00093585	-0.02419325	-0.0006631	0.05121648	0.005992913	-0.023940816	-0.004676317	-0.002107925	0.138362634	#DIV/0!	0.025591985	-0.089709341	0.302298574	-0.002524383	2	0	0.001176381	-0.021605471	-0.018557065	-0.007794829	0.182237516	0	-0.008764925	-0.006019338	-0.121926671	-0.02056956	0.033398523	0	5.41175E-05	-0.020992415	-0.036625525	-0.003063587	0.027112295	0	0.0080238	-0.184224
385	2.2	k	14	8	n17	2287	66.33981	79.28143	10 mM	0.135	116	0.5	-0.013818	0.00492445	-0.0059897	-0.05195014	0.11961064	-0.008433137	0.003261099	0.09433996	0.054606701	0.001709015	#DIV/0!	0.006493534	1	-0.002121097	-0.001431501	0.042788362	0	-0.000791872	-0.003533555	0.103808709	-0.001337577	0.002940906	0	0.003522	0.007930604	0.032020881	0.00249494	0.026900186	0	0.002778544	0.009981397	0.001140551	-0.04215229	-0.00696703	0	0.00055975	-0.0074635
386	2.2	l	14	11	f3	3012	83.1090167	87.41081	10 mM	0.291	734	-0.018158525	-1	0.00465003	-0.001191	-0.00586602	0	-0.007204233	-1	-1	-0.007686894	0.031913863	#DIV/0!	0.038816655	-1	-0.121354963	-0.413893236	0.185134886	0	-0.030096039	-1	-0.046386787	-0.006807074	-0.056366083	0	-0.010196481	-1	-0.110471455	-0.017759423	0.014564819	0.068368123	0.000986907	-0.000949698	-0.019455078	-0.043812802	0.027795896	0	0.0077415	-1
387	2.2	m	14	11	j9	2973	64.6299133	72.3595	10 mM	0.318	647	-0.00237612	-0.1516779	5.9148E-06	0.098790035	-0.0032081	0	-0.00276881	0.106223858	-0.009804304	0.031850944	0.003536813	#DIV/0!	0.061274184	-0.035193868	-0.04397593	-0.016699551	1.03487756	0	-0.002737697	-0.008163159	-0.036388846	-0.005444763	0.020224651	0	0.001278611	0.000398327	0.084191147	0.024328293	-0.003168589	0	0.001806151	-0.003692154	-0.010822458	-0.002134716	-0.022702304	0	-0.000885575	0.04642642
388	2.2	c	15	6	i3	1669	48.6871033	0.89545553	10 mM	0.1	653	-0.004502425	-0.0236843	-0.0053457	-0.01237015	0.1160418	0	-0.004979986	0.086432812	1	0.499892578	-0.053621937	2	0.003634903	-0.002829232	-0.013581862	-0.001051398	0.016491194	0	0.000220434	0.034313203	0.727550146	0.022874719	-0.006502303	0	-0.002164305	0.017163586	0.155299076	0.015066707	0.006080415	0.031210389	-0.000446233	0.017729796	-0.025370431	-0.004311221	-0.025474433	0	0.00090165	-0.0001777
389	2.2	d	15	7	c22	2107	31.0073367	56.74053	10 mM	0.103	226	-0.00557074	0.00176833	0.00149226	-0.01929585	-0.00062798	0	-0.005408838	0.009268747	-0.008593832	0.009521891	-0.068887602	#DIV/0!	0.5	-1	-1.000005643	-0.5	2	0	-0.017062476	-0.009842913	-0.083724505	-0.011906332	0.015061639	0	-0.004073828	0.014899648	0.145215128	0.002854032	-0.010587132	0.054658778	-0.003482934	0.002279658	-0.000731199	-0.00118408	-0.034784851	0	0.0007942	-0.0794262
390	2.2	e	15	7	h8	2129	77.8791733	57.8839736	10 mM	0.114	262	-0.0053103	-1	0.06957792	0.346597275	-0.00878424	0	-0.177840283	1	1	0.325915359	-0.463865124	2	0.125406746	-0.787480436	-0.064718354	-0.039366654	1.647781853	0	-0.038681796	0.139730275	1	0.358595312	-0.107232295	0.587378703	-0.05723782	0.109818662	0.234466811	0.308637024	-0.31013292	2	0.002317228	-7.41771E-05	-0.00151771	-0.007910986	-0.0312401	0	-0.007791425	0.09834944
391	2.2	f	15	7	m10	2074	69.71891	24.856975	10 mM	0.099	123	0.0015423	-1	-1	-0.04410725	-0.0163993	0	0.01679929	-0.09958318	-0.056101391	-0.004555713	0.682946524	#DIV/0!	0.211542694	-0.150137434	-0.01181654	-0.003654794	1.760827347	0	0.02086311	-0.015423168	-0.044074566	-0.008710917	0.221661186	0	0.001527909	-0.013766033	-0.075832349	-0.040950511	0.124757067	0	-0.003570614	-0.001037066	-0.012889776	-0.029437657	0.007297738	0.001019436	0.04260655	-0.0698646
392	2.2	g	15	8	d13	2270	29.28895	44.35485	10 mM	0.101	158	0.00134255	-1	-0.0021636	-0.0275433	0.05437	0	0.011320199	0.027664298	0.00973258	-0.005208256	-0.017554595	#DIV/0!	0.062858504	-0.024577043	-0.019556136	-0.003852623	-2	0	0.008973803	-0.028399254	-0.01510504	-0.027170354	0.015229333	0	0.001748652	-0.008724139	0.079287651	-0.051679376	0.10741998	0	0.006147637	0.007283623	0.008115332	0.031704548	-0.093017848	0	0.02600845	-0.0692699
393	2.2	h	15	8	g5	2185	33.01397	61.31398	10 mM	0.117	75	0.0024017	-0.6481112	-0.0419259	-0.0078579	0.0077658	0	3.72949E-05	-0.023746013	-0.017531149	-0.005488524	0.044772381	#DIV/0!	0.109316495	-0.631374293	-0.059755767	-0.06837137	2	0	0.008150743	-0.034770136	-0.044687469	-0.011327377	0.038773608	0	0.006580996	-0.002094448	-0.063200796	-0.037097028	0.050504619	0	0.018129069	-0.028820885	-0.033768209	-0.001976886	0.006635493	0	-0.000712965	-0.0255401
394	2.2	i	15	8	i4	2306	63.96211	77.89288	10 mM	0.102	248	-0.00709431	-1	-0.0045948	-0.0132047	0.0134624	0	-0.000298517	-0.0191223	-0.004596331	0.314924177	-0.06983315	#DIV/0!	0.046808389	-0.196547034	-0.01828855	-0.003539018	0.288638956	0	-0.000678397	-0.327259091	-0.007347962	0.080166024	-0.085260969	0	-0.007620636	-1	-0.004560472	0.009896971	0.00216204	0	0.002288525	-0.002945682	-0.043092266	-0.001235728	0.005040701	0	0.00451995	-0.8958866
395	2.2	j	15	8	l4	2375	51.35805	0.1962686	10 mM	0.11	366	-0.04560849	-1	0.00358166	0.5	-0.05694272	0	-0.087519202	-1	-1	0.375289017	-0.328222363	#DIV/0!	-0.000460332	-1	-0.016954882	-0.056596058	-0.266284059	0	-0.07124432	-1	-0.934428848	0.372512809	-0.677162427	0	-0.116840432	-1	-0.038430068	0.190965188	-0.567820991	0	0.01618942	-0.03430489	-0.165755934	0.002961341	0.140062458	0	-0.005410715	-1
396	2.2	k	15	8	n19	2293	92.50594	93.52109	10 mM	0.254	227	-0.0000242	-0.0065492	-0.0414823	-0.00371095	0.007166	0.01362512	0.000122796	-0.004834998	0.024324101	0.030343531	0.004008316	#DIV/0!	0.00159984	0.195343906	0.026197723	-0.000425231	0.04176291	0	-0.000760628	-0.005867553	-0.002789623	-0.0009527	0.000780592	0.000284836	0.0266415	0.005827758	0.076074007	0.021616518	-0.008537577	0.008211052	0.000932736	0.007469655	-0.023765345	-0.0006767	-0.0249261	0	0.001042	-0.0017198
397	2.2	l	15	11	f6	3019	58.8199967	70.5845033	10 mM	1.816	353	-0.02221616	-0.0375369	0.44357678	0.5	-0.10999846	0.10832822	-0.010688199	0.087320359	0.193472406	0.186262759	-0.387775751	2	0.5	-1	-0.14135134	-0.089276103	2	0	-0.017670299	0.039456202	0.344411856	0.04440339	-0.152340921	0.163401594	-0.015471963	-0.055197394	0.100402657	0.050742104	-0.319054748	2	-0.000920093	-0.016189326	-0.027013751	-0.003461878	0.006432988	0	0.00158095	0.05526215
398	2.2	m	15	11	j21	3010	53.20779	71.0093833	10 mM	0.311	638	-0.008811575	-1	-0.0015706	-0.0310322	0.0529532	0	-0.000121826	0.003871884	0.01127581	0.070803154	0.00234768	#DIV/0!	0.019557932	0.082396774	-0.015049744	-0.000879417	0.094998209	0	0.003376903	-0.000839484	0.071254284	-0.00310129	0.005982505	0	0.03647979	0.007646714	0.053106993	-0.010832904	0.349589546	0	-0.001508603	-0.028105398	-0.041317966	0.00080499	0.028701057	0	-0.000850405	-0.0021899
399	2.2	c	16	6	i12	1826	10.4947447	3.255299	10 mM	0.109	744	-0.003470195	-0.0472198	0.00909824	-0.0022585	-0.02312442	0	-0.002591563	-0.038268335	1	0.392557983	-0.027909794	#DIV/0!	0.051761726	-0.120873285	-0.013136042	-0.00136395	0.260062015	0	0.00081839	-0.138749757	0.178384878	0.162900908	-0.076286456	0	0.000241604	-1	0.016210385	0.000627775	0.005858294	0	-0.036117577	0.025185727	-0.006301334	0.003843435	-0.030069284	0.001380923	0.00960145	-0.5039322
400	2.2	d	16	7	d6	2120	68.1245133	63.2898737	10 mM	0.111	576	0.5	-1	-0.0324321	-0.0500995	0.0906	0	-0.003837034	-0.042392901	-0.192017583	-0.00301373	0.021943261	#DIV/0!	0.017579826	-0.072579784	-0.000271135	-0.004920422	0.712126705	0	-0.001006449	-0.076191837	-1	-0.019786832	0.204374264	0	0.007100675	-0.019788941	-0.165443865	-0.06095372	2	0	0.008723461	-0.004897446	-0.001052657	-0.000364101	-0.04479853	0	-0.002673555	-0.0187367
401	2.2	e	16	7	h11	2014	47.0096833	65.64869	10 mM	0.11	79	-0.012871315	-1	-0.007167	0.00104739	0.3454428	0	-0.001207587	-0.007830234	0.054345706	0.206277394	-0.005204407	#DIV/0!	0.040741649	-0.18377839	-0.020147885	-0.003031044	0.046783142	0	-6.77794E-05	-0.001086021	-0.002446728	-0.00053775	-0.061530137	0	-0.000407892	-0.00241139	0.127548952	0.020371766	-0.007203633	0.085983089	-0.014449519	0.041920403	0.006185951	-0.001106649	-0.095651513	0.018987126	0.0017442	-0.0275225
402	2.2	f	16	7	m14	2086	50.9333367	56.2311933	10 mM	0.097	114	-0.008731215	-1	-1	0.024380145	0.010781	0	-0.028443894	-1	-0.167922762	0.374535784	-0.155457936	#DIV/0!	0.007956618	-1	-0.012483153	-0.024354092	0.023821122	0	-0.021913153	-1	-0.566885587	0.249581177	-0.358470344	0	-0.019182548	-1	-0.116975637	0.080756098	-0.160568267	0	0.006341017	-0.000609651	-0.053596334	-0.000800394	0.004284723	0	0.0034147	-1
403	2.2	g	16	8	d14	2403	87.5687	92.11703	10 mM	0.113	164	0.0023991	-1	-0.0686715	-0.034192	0.0138798	0	0.027799812	-0.07472468	-0.004306822	-0.002440945	0.01578383	#DIV/0!	0.189152558	-0.197220954	-0.046289856	-0.008298064	0.077003716	0	0.00077116	-0.073277008	-0.198210276	-0.006411373	0.002031365	0	0.002114495	-1	-0.057221778	-0.026077596	0.024419223	0	0.000504091	-0.010525504	-0.067440948	-0.001208848	0.034189251	0	0.01582235	-0.1562751
404	2.2	h	16	8	g9	2197	61.7335	77.72105	10 mM	0.11	266	0.00188565	-1	0.02831759	-0.0254034	0.002598	0	0.196262204	-0.253690239	0.459542682	-0.004999798	0.184734427	2	0.5	-0.619887177	-0.051947416	-0.009182597	1.711247839	0	0.015724394	-0.070082423	0.094412765	-0.016603253	0.166244872	0	0.5	-0.017370529	-0.002729997	-0.030496029	0.019746442	0	0.002136543	0.010868862	-0.089634826	0.001907508	0.029743974	0	0.03541015	-0.3798226
405	2.2	i	16	8	i7	2192	48.23414	71.19154	10 mM	0.1	261	0.00221885	-1	-1	0.005360485	-0.01353742	0	-0.023822131	-1	-0.919029098	0.352582584	-0.099922106	#DIV/0!	0.039204147	-1	-0.055859425	-0.471612794	0.406773998	0	-0.016710403	-1	-0.135619114	0.128268283	-0.11740332	0	-0.009373423	-1	-0.273606141	0.028397295	-0.022930604	0	0.001630381	-0.005793077	-0.013496049	-0.002332202	-0.027693158	0	-0.000044041	-1
406	2.2	j	16	8	l7	2255	23.05015	50.24836	10 mM	0.119	136	0.0026305	-0.0262999	0.0128699	0.06083772	0.025239	0	-0.009075654	0.027580248	0.33529349	0.377459955	0.00539177	#DIV/0!	0.0188624	-0.051911893	-0.020438608	-0.006773151	0.543736181	0	-0.007591509	-0.002114603	0.060381437	-4.17323E-05	0.004106337	0	-0.004110954	0.001668281	0.244389405	0.083222833	-0.070327681	0.732667665	-0.002528623	0.01547728	0.000259595	-0.001077503	-0.061725399	0	-0.002788085	-0.0018612
407	2.2	k	16	8	n22	2434	52.03938	68.82668	10 mM	0.095	259	0.00608965	-1	-0.001686	-0.0404598	-0.01914244	0	-0.002466144	0.009633865	0.102011441	0.05478316	-0.028910085	#DIV/0!	-0.5	-0.003005595	-0.020925816	-0.000809972	0.070817997	0	-0.003149683	0.001049431	-0.002631865	-0.000648248	-0.076708968	0	0.005035519	-0.009796577	-0.002045235	-0.022109325	0.080694844	0	0.015426312	-0.052020823	-0.028291855	-0.003731521	0.018839914	0	-0.00434242	0.01235493
408	2.2	l	16	11	f11	3036	9.883108	5.50337267	10 mM	0.325	989	-0.000366675	-0.0484907	0.00717284	-0.0087866	-0.01332938	0.00112594	0.0006232	-0.009235874	-0.003706932	-7.48346E-05	0.004586891	#DIV/0!	0.006824905	-0.009540394	0.067290553	-0.001137324	0.092829206	0	-0.000755721	-0.007411158	-0.010478778	-0.001938731	0.002156068	0.005515031	0.004706593	-0.000730592	-0.001097769	0.005054871	-8.3945E-05	0.001311304	0.006618034	-0.019372059	-0.028944812	0.002480248	-0.010772189	0	0.0011983	-0.0083929
409	2.2	m	16	11	k6	3092	74.2369333	83.77062	10 mM	0.311	777	-0.01146148	-1	-0.0071938	0.00132464	-0.00166464	0.07368618	0.001289626	-0.087731794	-0.124244247	-0.005975116	0.334291965	#DIV/0!	0.133226529	-1	-0.147827784	-0.5	2	0	-0.006459945	-0.112712357	-1	-0.008545279	0.137769711	0	-0.006273527	-0.050474763	-0.554237171	-0.017733269	0.002328398	0	0.000219899	-0.003969797	-0.016991614	-0.000952663	-0.028344191	0	-0.00171689	-0.3331302
410	2.2	c	17	6	i14	1833	43.80666	38.9112753	10 mM	0.094	676	-0.003517465	-0.1832787	-0.0098616	-0.02065915	-0.00898182	0	0.000830837	0.001253602	-0.000225596	0.041419487	0.004537335	#DIV/0!	0.069712746	-0.074821655	-0.006243884	-0.005742225	0.505513029	0	0.00062123	-0.003508255	-0.000234933	-0.001827934	0.00645818	0	0.007910986	-0.020503474	0.015360971	-0.012199805	-0.04651165	0	0.004596228	-0.020135198	-0.007620531	-0.024688194	-0.004656289	0	0.0040015	-0.0069252
411	2.2	d	17	7	d14	2145	85.43683	86.1578467	10 mM	0.115	234	0.0101268	-1	-0.0137105	-0.08557415	0.0810168	0	0.016089367	0.004698401	-0.00781169	-0.000896162	0.021080778	#DIV/0!	0.052382741	0.242096614	-0.018430135	-0.00126499	0.219686277	0	0.039883054	-0.03389765	-0.022877447	-0.007175334	0.033018115	0	0.002074864	-0.036428126	-0.15920052	-0.114640839	2	0	0.001754946	-0.039064286	-0.011471815	-0.000419937	-0.020436449	0.016969459	0.0019374	0.00614783
412	2.2	e	17	7	h17	2033	76.1395467	80.84601	10 mM	0.104	99	0.0149652	-0.1541489	-1	-0.0093773	0.0037202	0	0.001478987	-0.028385966	-0.007263085	-0.000124283	-0.0275247	#DIV/0!	0.006140451	-0.040674785	-0.012283267	-0.001588077	0.057717836	0	0.002057379	-0.046603413	-1	-0.008998362	0.003458155	0	-0.002458981	0.002611209	-0.026676764	0.010402181	-0.004753568	0	0.002677534	-0.02937765	-0.020897384	-0.001811608	-0.003785839	0	0.00961855	-0.6144336
413	2.2	f	17	7	m19	1981	66.8347767	58.2802022	10 mM	0.101	69	-0.00394558	-1	-0.0371135	-0.01014655	0.0104996	0	0.009132218	-0.196137133	-0.308455716	-0.006956602	0.069274369	#DIV/0!	0.5	-1	-0.199250354	-0.251678297	1.521456776	0	0.001582783	-0.945612269	-0.199042321	-0.080092065	0.138899136	0	0.001437628	-0.079351789	-0.246873761	-0.050285337	0.190598179	0	0.003713812	-0.014432678	-0.051165095	-0.002074864	0.010613335	0	0.03605025	-1
414	2.2	g	17	8	d17	2282	40.77702	66.59036	10 mM	0.103	215	-0.056562295	-1	-1	0.01165076	-0.0267013	0	-0.000888938	-1	-1	-0.166976079	0.280327665	#DIV/0!	0.5	-1	-0.79020889	-0.5	2	0	0.002792906	-1	-0.228025618	-0.243814853	1.205681558	0	-0.022613343	-1	-1	-0.197807259	-0.004133294	0	-0.015187676	-0.004017194	0.002576041	0.003106822	-0.04051479	0	0.07113325	-1
415	2.2	h	17	8	g11	2203	26.37689	56.7729	10 mM	0.103	280	-0.007761675	-1	-0.0028722	-0.0115109	0.0122374	0	-0.008230101	-0.016559886	-0.020263194	-0.004426722	0.03820056	#DIV/0!	0.133421283	-0.621020024	-0.093015522	-0.052422157	0.463230124	0	0.000850866	-0.140141818	-0.137768947	-0.010900244	0.030964094	0	0.055973976	-1	-0.06116726	-0.159859341	2	0	-0.020022766	-0.004365999	-0.039832608	0.004529907	0.004979101	0	0.02760425	-0.0820568
416	2.2	i	17	8	i11	2205	49.27378	70.50754	10 mM	0.104	397	0.0116109	-1	-0.0016068	-0.0406162	0.0381746	0	-0.00082406	0.03658581	0.062206097	-0.002881748	-0.02148298	#DIV/0!	0.367504803	-0.15284868	-0.046307705	-0.006723529	0.455183367	0	0.006715266	-0.012161938	-0.007492071	-0.014763088	0.002800639	0	0.5	-0.037152967	0.109099687	-0.034302762	0.053163808	0.00088334	0.007269228	-0.056278763	-0.03710822	0.001725428	0.028561136	0	0.0117652	-0.0504108
417	2.2	j	17	8	l10	2395	43.04297	0.266062	10 mM	0.141	248	-0.005257775	-1	0.00483793	-0.0178815	-0.00457212	0	-0.001140326	0.015852025	0.539436247	0.108965941	-0.015569284	#DIV/0!	0.00717628	-0.018709692	-0.016783762	-0.001632063	0.187533249	0	-0.000473848	-0.000942527	0.117555262	-0.002338289	0.001614415	0	-0.000422876	-0.004793061	0.071573098	-0.000819551	0.015463507	0	-0.004110192	0.013912168	0.005484818	0.006145461	-0.077679982	0	0.00077785	-0.0024333
418	2.2	k	17	11	c8	3095	85.6020467	84.6838567	10 mM	0.327	225	-0.00252424	-1	-0.1256185	-0.00754545	0.0214804	0	-0.051845748	-0.001136329	-0.061061364	-0.000457334	0.015676326	#DIV/0!	0.019615745	-0.093188452	-0.021938236	-0.011653746	1.118196504	0	-0.021032562	-0.045742677	-0.139608436	-0.007544955	0.02608671	0	-0.023186154	-0.017110763	-0.020724152	0.00718735	0.026993519	0	0.007010538	-0.000323902	-0.026560001	-0.022914182	-0.013593354	0	-0.00359193	-0.0421804
419	2.2	l	17	11	f12	3037	79.0266667	83.9206533	10 mM	0.397	524	-0.004772235	-0.0132285	-0.0140683	-0.01183525	0.2575152	0	0.5	-0.142391258	-0.121163414	-0.008289587	0.550531978	#DIV/0!	0.226500615	-0.301086226	-0.090668504	-0.5	2	0	0.006244637	-0.150309098	-0.96342558	-0.02404948	0.240023113	0	0.5	-0.034404674	-0.309317608	-0.017506189	2	0	0.009993277	0.016324794	-0.111519469	0.000567021	0.02792835	0	0.01209885	-1
420	2.2	m	17	11	k15	2990	42.5385633	54.9015467	10 mM	0.324	719	-0.0021648	-0.0071892	-0.0031716	0.004628	-0.00174892	0	-0.003468849	-0.002856127	0.040725626	0.031145712	0.00453777	#DIV/0!	0.002419146	1	0.05055334	-0.000306921	0.023088939	0	-0.000572198	-0.004117557	-0.002563515	-0.001198258	0.004406881	0.006048291	0.003281514	0.00309507	0.086143047	0.024807347	-0.012325466	0.045733895	-0.005501249	-0.000750023	-0.027761859	0.00569132	-0.02850598	0	0.0002706	-0.0020415
421	2.2	n	17	5	m19	1455	15.3338333	8.91319333	10 mM	0.094	512	-0.003537505	-0.0156522	0.0086759	0.061959185	-0.02863086	0.07918522	-0.008286394	-0.002617788	0.009246548	0.016806089	0.00545916	#DIV/0!	-0.003702537	1	-0.012946823	-0.00371372	0.049216844	0	-0.018982138	-0.002850292	0.064541578	0.007332587	0.002649114	0.002027636	-0.000594334	-0.01355032	0.112977568	0.030777994	-0.00800406	0.185456558	0.09130271	-0.012430297	-0.139273228	-0.080907023	0.082947832	0	-0.001142955	-0.00008433
422	2.2	c	18	6	i16	1839	48.44203	1.25557707	10 mM	0.099	676	0.0076735	-1	-0.0030179	0.010906685	0.001692	0	0.00403004	-0.006200611	0.001416517	-0.000104707	0.026015335	#DIV/0!	0.010994233	-0.008772685	-0.009500086	-0.001376144	0.169957173	0	0.003084794	-0.004872619	-0.00231282	-0.002650402	0.007049148	0	-0.000288852	-0.077059315	-0.002697455	-0.011346585	0.229304947	0	0.016555692	-0.047164198	-0.050812139	-0.003858031	0.026369936	0	0.0038612	-0.0130758
423	2.2	d	18	7	d15	2024	86.5746533	85.9579633	10 mM	0.102	354	-0.00044289	-1	-0.0002503	-0.0148021	0.0089628	0	-0.000516775	0.000895339	0.022745829	0.116015124	0.004386788	#DIV/0!	0.000785917	-0.009732452	-0.033156011	-0.000777394	-2	0.008721404	0.011227296	-0.002550541	-0.002808376	-0.001910077	0.003078438	0	0.002110965	-0.006544251	-0.008659751	-0.006563727	-0.019709687	0	0.016305586	-0.006853821	-0.001772849	-0.0006759	-0.067278215	0	-0.001144865	-0.010801
424	2.2	e	18	7	h20	2166	83.46026	83.9158467	10 mM	0.102	131	-0.00528648	-1	-0.0005164	0.010570685	0.0054868	0	-0.004335068	-1	-0.338277196	-0.004522017	0.012102927	#DIV/0!	0.029077137	-1	-0.102325121	-0.5	0.094533286	0	-0.042672439	-1	-1	-0.004134776	-0.176738964	0	-0.020708416	-1	-0.062712424	0.018725837	-0.061896062	0.140888137	0.029945305	-0.066294468	-0.116700507	-0.00724947	0.072610345	0.02649267	0.00461295	-1
425	2.2	f	18	7	m22	2112	32.68498	58.3848933	10 mM	0.103	164	0.1068226	-1	-1	-0.0324924	0.0045296	0	0.000794895	-0.017527867	-0.008585646	0.014135048	0.003640305	#DIV/0!	0.017340286	-0.00365167	-0.011246267	-0.002090611	0.027643576	0	0.000573158	-0.005566183	-0.038314312	-0.002194351	0.004215584	0	0.011301468	-0.006419565	-0.287878657	-0.041234423	0.043508523	0	0.010695093	-0.034308795	-0.041374222	-0.000139938	0.003744225	0	0.00200455	-0.0270675
426	2.2	g	18	8	d18	2417	39.27563	57.26104	10 mM	0.113	196	0.0046628	-1	-0.0108789	0.0412375	0.0209234	0	-0.022172386	-0.015099934	-0.053726965	-0.002323042	0.022755518	#DIV/0!	0.5	-1	-0.1329159	-0.126735194	1.354765069	0	-0.014329813	-0.126335904	-1	-0.007984979	0.022870718	0	-0.023504954	-0.583726744	0.049394211	0.047790122	-0.012753734	0.648365653	0.006129578	0.023043916	-0.099420488	0.001708076	0.005214928	8.18563E-05	-8.4005E-06	-0.2556333
427	2.2	h	18	8	g15	2216	31.35386	55.14852	10 mM	0.108	209	0.15682845	-1	0.00743976	-0.0361849	0.0461228	0	0.006765115	-0.043911095	0.020058839	0.140655151	0.005060428	#DIV/0!	0.083984715	-0.144104244	-0.00756824	-0.00329138	0.488570153	0	0.009707503	-0.051566983	-0.01667795	0.048188777	0.003448422	0	0.008495684	-0.025050055	-0.002697463	-0.000949211	-0.008498156	0	0.020632993	-0.058301577	-0.010540314	0.002863916	-0.019831466	0	0.0115341	-0.1074711
428	2.2	i	18	8	i15	2217	52.3824	72.26508	10 mM	0.098	166	-0.000265525	-1	-0.0204247	0.00546284	0.00206	0	-0.047325811	-1	-0.138407024	0.372300663	-0.237024488	#DIV/0!	0.005304809	-1	-0.005124344	-0.100159342	0.025368612	0	-0.048716209	-1	-0.204762211	0.306161117	-0.489612617	0	-0.017522561	-1	-1	0.064268833	-0.124400883	0	0.016669598	-0.051288379	-0.006222906	-0.002898987	-0.022315892	0	-0.001104295	-1
429	2.2	j	18	8	l11	2267	59.26785	67.58488	10 mM	0.102	663	0.00059195	-1	-0.0120944	-0.00227655	0.0199852	0	-0.019536051	-0.010417611	0.01527357	0.236433688	0.001519033	#DIV/0!	0.000110609	-0.033441852	-0.019875378	-0.001306619	0.029692417	0	0.000919167	-0.010998761	-0.008519565	0.009487503	-0.025149811	0	0.5	-0.114556649	0.043040917	-0.000286916	0.021499818	0.045028702	0.009384494	-0.02941008	-0.026911736	-0.000413662	-0.018781079	0	0.00062475	-0.0111188
430	2.2	k	18	11	c11	2974	78.67915	83.28079	10 mM	0.324	941	0.0025899	-0.0424362	-0.0298045	-0.03327475	0.005627	0	-0.002307986	-0.002729724	-0.001855189	0.024943676	0.000607632	#DIV/0!	-0.000297811	-0.015459969	-0.026552898	-0.001592202	0.024634218	0	-0.00072397	-0.001678338	0.000545882	-0.002558871	-0.025779495	0	-0.003056888	0.003114583	0.025755867	0.017192596	-0.015679134	0.007050947	-0.016069397	0.015040561	0.00737965	0.007697766	-0.081781534	0	0.0031372	-0.0421949
431	2.2	l	18	11	f21	3071	97.9766233	92.44288	10 mM	0.313	742	0.0064088	-0.0766999	-0.0047439	-0.0137745	-0.01048664	0	-0.004761022	0.008033831	0.124832616	0.079641182	0.003917233	#DIV/0!	0.007726857	-0.008507265	-0.000687442	-0.002148665	0.179142402	0	-0.001516436	-0.004712922	0.076971773	-0.001328172	0.006673428	0	-0.002721691	0.007641432	0.217619658	0.031380926	0.00095666	0.040946075	0.000813073	-0.009371192	-0.141064284	0.001614459	0.08014441	0	-0.0016298	-0.0060065
432	2.2	m	18	11	k16	3127	56.4532067	0.87799563	10 mM	0.417	230	-0.010276725	0.02282933	-0.0134272	0.43736829	-0.04450584	0	0.003434584	-0.036673372	-0.036528656	-0.000196447	0.004770533	#DIV/0!	0.208505659	-0.547862269	0.199754723	-0.001245913	0.144503449	0.034842349	-0.004688189	-0.010139315	-0.0163563	-0.001200736	-0.021622384	0	-0.001729049	0.006337735	0.188002056	0.046875536	-0.068469436	0.236483883	-0.017225373	0.018124428	-0.067609702	0.004448821	-0.00760767	0	0.01988805	-0.2394546
433	2.2	n	18	5	n6	1613	57.26214	26.9574953	10 mM	0.104	506	-0.00524241	-0.0135813	0.00106639	-0.0075142	-0.0033823	0	-0.000494812	0.004742937	-0.000927276	0.096137033	-0.001129053	#DIV/0!	0.063142806	-0.047476007	-0.002892778	-0.010061399	0.360417136	0	5.47393E-05	-0.006755435	-0.009262069	0.00288515	-0.011069097	0.000605907	0.022914182	-0.117324373	-0.078965794	-0.056454592	0.035692458	0	-0.023378794	0.017341873	-0.101693233	0.007042966	0.030536952	0	0.0012438	-0.0023927
434	2.2	c	19	6	j3	1735	76.33784	80.8472	10 mM	0.097	655	-0.00175462	-0.0327527	-0.0267754	-0.03643315	-0.00661686	0	0.048522585	-0.10144956	-0.014380778	-0.002222927	0.001668065	#DIV/0!	0.5	-1	-0.203891147	-0.040818759	2	0	0.045967599	-0.014200603	-0.025550925	-0.004593968	0.008429563	0	0.002734492	0.012837735	-0.002753256	0.00902199	-0.072474881	0	-0.012516116	0.114586459	-0.051848211	-0.001370681	-0.120351627	0	0.0433408	-0.7625084
435	2.2	d	19	7	d16	2151	31.72389	57.2903	10 mM	0.118	830	0.0020585	-1	-0.0643028	-0.01111235	0.00001465	0	-0.00650773	-0.000198925	0.133574341	0.03730984	0.003694952	#DIV/0!	0.017375881	-0.009529153	-0.026388559	-0.001612046	0.009117465	0	-0.002197475	-0.008401353	0.030904822	-0.003288089	0.007543106	0	0.000278439	0.003879255	0.109177883	0.008579835	2	0	-0.5	0.088769137	1	0.066326608	-0.798193965	0.070690686	-0.000126655	-0.0138897
436	2.2	e	19	7	j3	1991	54.7206833	2.44149733	10 mM	0.098	252	-0.00289145	-1	0.00380502	0.13200766	-0.0164578	0	-0.065694049	-1	-0.054297841	0.374814424	-0.25566065	#DIV/0!	0.010302756	-1	-0.015321032	-0.19048935	0.092242014	0	-0.044606342	-1	-0.283946637	0.251049079	-0.351682525	0	-0.046670355	-1	-0.052797668	0.115160113	-0.2458329	0	-0.000370144	-0.004191187	0.000209217	-0.074452768	0.005393231	0	0.00023615	-1
437	2.2	f	19	7	n12	2144	18.4321067	6.69484823	10 mM	0.115	70	-0.003363485	-0.0002205	0.00211834	0.09199796	-0.01093384	0	-0.110666549	0.038779817	0.011206521	-0.002358803	0.041103025	#DIV/0!	0.049973844	-0.398459544	-0.10900187	-0.113057502	2	0	-0.076876204	0.051953576	-0.007351377	-0.009266505	0.073591703	0	-0.131350808	0.027438967	0.237633447	0.03993765	-0.006698359	0.02060347	0.002245642	-0.007754446	-0.086257729	0.011516042	0.005309343	0	-0.017690475	-0.0070607
438	2.2	g	19	8	e4	2304	38.53427	2.465445	10 mM	0.104	215	-0.00056037	-1	-0.1310009	-0.0176851	0.005229	0	0.003521713	-0.103258498	-0.097474385	-0.012463485	0.085684849	#DIV/0!	0.214062339	-1	-0.162237816	-0.061969235	0.894185892	0	0.001330426	-0.062653622	-0.081124523	-0.024087382	0.056239778	0	-0.000913507	-0.033584701	-0.040393671	-0.098220836	2	0	-0.160735095	0.009247332	0.112009504	0.001215823	-0.051205864	0.013978772	0.00550885	-0.1798784
439	2.2	h	19	8	g16	2346	33.25236	60.73058	10 mM	0.335	90	0.01046015	-0.2716219	-0.0368206	-0.02559415	-0.00554336	0	0.018371254	-0.043892741	-0.006983195	-0.001926429	-0.055633183	#DIV/0!	0.5	-0.282351886	-0.029813384	-0.010697686	0.044246407	0	0.022219634	-0.018612474	-0.047083918	-0.004203996	-0.086373834	0	-0.001462797	-0.123333734	-1	-0.033759291	0.049439932	0	-0.147013595	0.016492223	0.046821671	-0.003735499	-0.016789732	0.028566285	0.04133675	-0.1215806
440	2.2	i	19	8	i19	2229	35.493	61.71991	10 mM	0.098	246	-0.000585265	-0.4811412	-0.0158906	-0.02000405	-0.00304596	0	-0.004796492	0.004477344	-1	0.022822557	-0.002119105	#DIV/0!	0.008727346	-0.011612887	-0.010119435	-0.5	0.122283048	0	0.000249002	-0.006113126	-1	-0.004727664	0.000184313	0	-0.00873028	-0.002756855	-1	-0.017581464	0.005583329	0	-0.014476788	0.056269594	-0.005778103	0.004593785	-0.117824817	0	-0.003724965	0.00745212
441	2.2	j	19	8	l14	2408	94.47798	93.24696	10 mM	0.11	318	0.0074891	-0.0539974	-0.02208	0.03932787	0.0073022	0	-0.000799084	-0.001136624	-0.003001369	0.242052829	0.000852265	#DIV/0!	0.014635353	-0.018807968	-0.023303303	-0.001766462	0.089069511	0	-0.001756609	-0.005608643	-0.00322583	0.06074858	0.002215828	0	-0.010251012	-0.006224119	-0.008167239	0.017210707	-0.075055829	0	0.002947019	-0.01055841	-0.022723992	-0.000824614	-0.046164177	0	0.00260755	-0.0057757
442	2.2	k	19	11	c12	3111	87.7967467	88.7732333	10 mM	0.315	321	0.00895375	-1	-0.0026692	-0.00333215	-0.00449846	0	0.00262234	-0.007445408	-0.079286095	-0.00213927	0.033479656	#DIV/0!	4.32409E-05	-0.050770296	-0.012404029	-0.011374193	-0.022567537	0	0.000291818	-0.028275692	-0.01898179	-0.006773827	0.018541959	0	0.000272585	-0.018836737	-0.014193516	0.007770252	0.000435857	0	-0.011499624	0.032062214	0.007907233	-0.001891658	-0.105091248	0	0.0085133	-0.0613418
443	2.2	l	19	11	g3	2949	93.0928267	92.3877433	10 mM	0.3	866	0.00131135	-0.0503129	0.00044933	0.11511924	0.160471	0	-0.050480212	-0.079804021	-0.025437031	-0.004154869	0.137911126	#DIV/0!	0.5	-1	-0.413104919	-0.5	2	0	-0.0317052	-1	-0.032755357	-0.017539792	0.342739968	0	-0.040053342	-1	0.165143013	0.118782608	0.01086953	0.553884598	-0.003312924	0.025581275	0.012091432	0.021769444	-0.137376197	0	-0.01221606	-0.2202694
444	2.2	m	19	11	k17	2997	11.207773	3.256847	10 mM	0.342	1784	0.00289775	-0.0016974	0.00668487	0.014912435	0.0090358	0	-0.003948038	0.008411091	0.155810606	0.132022241	0.000414366	#DIV/0!	8.6168E-05	0.042834519	-0.005036398	-0.000749965	0.037326618	0	-0.002657657	-4.21423E-05	0.143495456	0.081183627	-0.04475851	0	-0.011280598	0.016085827	0.198565706	0.057602615	-0.015908223	0.952745679	0.005444783	-0.003385165	-0.067185419	0.000143402	-0.016492498	0	0.00096155	-0.0012963
445	2.2	n	19	5	n14	1639	44.59806	1.65441993	10 mM	0.097	487	0.0837076	-0.0063781	0.00912436	0.035308545	-0.02309204	0	0.002303304	-0.003450779	-0.006620842	0.028308809	0.000281223	#DIV/0!	0.000721645	0.048134453	0.166329809	-0.000278811	0.070188234	0	-0.001050676	-0.000619362	0.042058191	0.000860031	0.003078764	0.003017215	-0.010480368	0.017879695	0.194101165	0.051906734	0.012993906	0.270326707	0.003034955	-0.020681613	-0.004953698	-0.001271263	-0.059995055	0	0.00429895	-0.0048292
446	2.2	c	20	6	j6	1870	71.0628533	77.1309067	10 mM	0.117	374	-0.00146352	-1	-0.0132442	-0.023226	0.0236406	0	0.003194754	-0.004981349	-0.082528102	-0.000770618	0.005114658	#DIV/0!	0.019463142	0.017545574	0.201769511	-0.5	0.124864646	0	0.000426183	-0.008293565	-1	-0.003667451	0.004512864	0	-0.000459224	-0.003485478	-0.374076787	-0.022810851	0.037590731	0	-0.014085698	0.004996035	0.02464487	-0.000579238	-0.11030317	0.009663964	0.00476145	-0.0133353
447	2.2	d	20	7	d20	2164	78.35098	78.5577533	10 mM	0.103	296	0.0002584	-1	-0.0045367	-0.01589775	0.0128728	0	0.001676441	-0.004728078	0.003319123	0.03917513	0.001195986	#DIV/0!	0.0038092	0.016870483	-0.014417612	-0.001282661	0.093871939	0	-0.002068928	-0.003725246	-0.004444369	-0.000855523	-0.026017991	0	0.00947128	0.000143046	0.03996624	0.019022329	-0.028993636	0	-0.018231778	0.016391583	-0.001485623	-0.002813502	-0.10491545	0.024032513	0.0005384	-0.0044466
448	2.2	e	20	7	j8	2130	93.5254067	92.8549733	10 mM	0.101	407	-0.00272019	-0.0140078	-0.0085191	3.32415E-05	0.0594528	0	-0.001598762	0.014623306	0.10999187	0.105025341	0.002041188	#DIV/0!	0.000210476	1	-0.021783363	-0.000937041	0.041916585	0	-0.003366186	0.007590061	0.034013699	-0.00110998	0.000729959	0	-0.017971245	0.021762031	0.186861783	0.033749706	-0.05529737	0.080276754	-0.007706228	-0.000252841	-0.006999868	-0.076013986	0.003448083	0	0.0005962	-0.0028318
449	2.2	f	20	7	n13	2023	89.50484	90.5964467	10 mM	0.137	223	0.00691135	-0.0035162	-0.0177638	-0.0307821	0.017852	0	-0.001848323	-0.02806238	-1	-0.000349485	0.000154996	#DIV/0!	0.039509705	-0.041420077	-0.020899438	-0.00643864	0.35035432	0	-0.007040419	-0.029625384	-1	-0.006422287	0.008656543	0	-0.020799709	-0.004296712	0.004483227	0.008434779	-0.019492944	0.015465366	-0.001758367	0.012226898	0.065785346	-0.002173366	-0.163246539	0	0.0025467	-0.0767004
450	2.2	g	20	8	e7	2190	59.06236	75.66392	10 mM	0.11	351	0.00328165	-1	-0.0061727	-0.01631915	0.0883926	0	0.025435503	-0.013722487	-0.023414813	-0.000133893	-0.042624858	#DIV/0!	0.275235383	-0.024125314	-0.013420839	-0.00377817	-1.007254898	0.029697881	0.023266274	-0.005337751	-0.04971878	-0.003225681	-0.042811476	0	0.012087282	-0.002893484	-0.073500962	0.010543173	0.003564173	0	0.00741831	-0.015242753	-0.099333194	0.000586445	0.014801345	0	0.019933	-0.0111528
451	2.2	h	20	8	g19	2228	45.26811	69.22052	10 mM	0.102	286	0.03790125	-1	-0.0190097	-0.0164489	-0.01323016	0	0.102225251	-1	-0.088361473	-0.007312398	0.008581746	#DIV/0!	0.5	-1	-0.420509123	-0.5	2	0	0.5	-0.404432905	-0.173919854	-0.03236651	0.092299595	0	-0.002584738	-1	-1	-0.128917079	0.015729822	0	-0.01001099	0.002300091	-0.112931505	0.023186154	0.004539616	0	0.5	-1
452	2.2	i	20	8	i21	2235	29.4743	60.71984	10 mM	0.108	336	0.0065077	-1	-0.0338393	-0.01979655	0.0418988	0	0.489239311	-0.017709949	0.078112992	-0.001539056	0.106529863	#DIV/0!	0.112340938	1	-0.015284413	-0.001016458	0.025577869	0	0.022369054	-0.015914949	-0.002132716	-0.00509297	0.077703888	0	-0.006006555	0.001121332	-0.008092203	-0.002976868	-0.039005533	0	-0.017486065	0.004083562	-2.26724E-05	0.001874445	-0.082508891	0	0.03202815	-0.150983
453	2.2	j	20	8	l16	2415	58.56165	77.64497	10 mM	0.102	190	0.01096965	-1	-0.0048151	-0.0099798	0.0301444	0	0.006302454	-0.005502034	-0.072086339	0.153371957	-0.005054894	#DIV/0!	0.406551187	-0.376375135	-0.054171538	-0.06498349	0.480220825	0	0.013257825	-0.08363927	-0.123713913	-0.001088201	0.000329786	0	-0.000791503	-0.113322867	0.055084114	0.025370921	-0.030042289	0	0.01298027	-0.025586561	-0.031509339	-0.055973976	0.005855626	0	0.03883155	-0.0317708
454	2.2	k	20	11	c14	3117	46.9185933	45.7488283	10 mM	0.331	470	0.0076549	-1	-0.0264318	-0.01521075	0.010304	0	0.040688558	-0.038367379	0.096064144	-0.001941476	0.068276729	#DIV/0!	0.097742437	0.005948582	-0.011146355	-0.001292011	0.023704743	0.299617321	0.040483141	-0.03068717	0.030625536	-0.007576163	0.103300478	0	-0.004630137	-0.011628134	0.002831798	-0.018024465	0.20035573	0	-0.003953998	0.024727356	-0.053297357	0.000460441	-0.063388112	0	0.0098771	-0.2593583
455	2.2	l	20	11	g15	2988	61.1763333	75.8725533	10 mM	0.309	773	-0.006784295	-1	0.00018075	0.280384145	-0.07703224	0	-0.5	-1	-0.235194763	0.245029343	-0.824329658	#DIV/0!	-0.5	-1	-0.019091715	-0.5	-2	0	-0.5	-1	-0.108289436	0.378143961	-2.000037259	0	-0.5	-1	-1	0.276030639	-1.999921161	0	-0.014407053	-0.000964588	-0.033102142	0.029421004	-0.076506699	0	-0.5	-1
456	2.2	m	20	11	k19	3003	49.22037	66.6864933	10 mM	0.371	2004	0.02890275	0.00016017	0.0036294	-0.000891	-0.01770276	0	-0.002923338	0.003437649	0.077032589	0.088098963	0.000700975	#DIV/0!	0.01719852	-0.002969463	0.249033085	-0.002294547	0.276786497	0	0.001353405	0.00045596	0.063416815	0.004973174	-0.009103272	0	-0.008546674	0.00846875	0.070444521	0.013281451	-0.006710595	0.000316668	0.003797443	0.006053675	-0.083673506	-0.00075883	-0.021826838	0	0.0016206	-0.0007145
457	2.2	n	20	5	n18	1653	39.98247	42.704067	10 mM	0.102	476	0.00317215	-0.0157673	0.07442588	0.02768692	-0.02508138	0.00818444	0.000316682	0.013709775	0.242599518	0.060676631	-0.013108759	#DIV/0!	0.002580655	1	0.180002021	-0.000162388	0.027208634	0	-0.001563366	0.009105029	0.319740026	0.025627353	-0.005846132	0.025275687	-0.001233778	0.039658597	0.09009044	0.02440248	-0.026673941	0.006517002	0.007511029	0.037969808	-0.080061166	0.002988621	-0.064846152	0	0.0018985	0.00648148
458	2.2	c	21	6	j15	1775	36.3590367	1.791844	10 mM	0.086	779	-0.00076427	-0.1688223	-0.02083	-0.0108035	-0.04072878	0	-0.000905424	-0.021456684	-0.037989711	-0.005253526	0.056542567	#DIV/0!	0.430002945	-1	-0.141471621	-0.268314895	2	0	-0.005931378	-0.075913531	-0.079415312	-0.017582018	0.141896409	0	-0.004999471	-0.02109324	0.010533172	-0.009862106	0.145782809	0.004694837	-0.008802362	0.513110704	-0.000757823	-0.446901109	-0.155041501	0	0.0164215	-0.3266302
459	2.2	d	21	7	d21	2043	18.60071	19.2290633	10 mM	0.106	205	-0.022814805	-0.0601637	-1	0.13226141	-0.00537146	0	-0.006394258	-0.001774995	-0.013065063	0.240394297	0.026132213	#DIV/0!	0.107870731	-0.462150009	-0.036484853	-0.015519988	0.428231709	0	-0.01266839	-0.006040879	-0.010576856	0.027836002	0.024563542	0	0.018996713	-0.000326485	0.056799646	0.038751332	-0.00877105	0.030007994	-0.000101006	-0.012447397	-0.040939078	-0.00023276	-0.045333402	0	0.0014367	-0.0203996
460	2.2	e	21	7	j19	2040	80.3389233	86.16623	10 mM	0.095	113	-0.00036113	-0.4186994	-0.0054901	-0.02333245	0.001006	0	0.055669109	-0.028303573	0.002759017	-0.005168247	0.976716241	#DIV/0!	0.127505725	-0.007019113	-0.012107432	-0.000886336	0.48478006	0	0.015980446	-0.021809527	-0.002044045	-0.009827989	0.689340784	0	0.013168435	0.000734742	-0.013538747	-0.026595418	0.026600775	0	-0.01661696	-0.020752132	0.04348923	-0.000348207	-0.107305054	0	0.0954062	-0.2730573
461	2.2	f	21	7	n14	2150	87.8340267	87.7488967	10 mM	0.103	525	-0.00631957	-1	-1	0.01141025	0.1000542	0	-0.00092885	-1	-1	-0.003848773	0.013185557	#DIV/0!	0.026133381	-1	-0.088589497	-0.5	0.058710722	0	-0.019150804	-1	-1	-0.003951558	-0.184224669	0	-0.017182842	-1	-0.025115094	0.009646291	-0.007134164	0.107256227	0.00558574	-0.009835456	-0.084615732	0.009624842	-0.026279124	0	0.00557745	-1
462	2.2	g	21	8	e10	2324	41.1156	66.12099	10 mM	0.109	187	0.00170775	0.01137124	-0.0198586	-0.0081721	-0.00644226	0	0.011047493	-0.01426782	-1	-0.005392001	-0.029566453	#DIV/0!	0.358246307	-0.210881478	-0.092497059	-0.078366458	0.074585854	0.055986256	0.004623703	0.002514569	-0.921380192	-0.011766192	0.003712948	0	0.5	0.065345804	-0.064763622	-0.005766886	-0.012548233	0	0.011313915	-0.075726249	-0.08984283	0.003771278	0.04385819	0	0.05265	-0.9274095
463	2.2	h	21	8	g20	2360	57.89997	74.50113	10 mM	0.112	243	0.00772525	-1	-0.0123256	-0.0075175	-0.03325036	0	0.000174113	-0.010418383	-0.009246508	-0.002193357	2	#DIV/0!	0.5	-1	-0.225155878	-0.5	2	0	-0.005854249	-0.041005146	-0.048887641	-0.016704281	0.307520599	0	-0.002267183	0.001241931	0.117629884	0.038068161	0.048968917	0.78990604	0.026220884	-0.095381552	-0.063551548	-0.019307888	0.044265219	0	0.0017608	-0.1960014
464	2.2	i	21	8	j6	2380	21.50562	35.31578	10 mM	0.101	251	0.0081547	-1	-0.0250533	-0.0299671	0.0021626	0	0.121799277	-0.418404123	-0.06033758	-0.007516349	0.688668154	#DIV/0!	0.068922722	-0.304066891	0.005054383	-0.001769875	0.249122339	0	0.067501995	-0.104683783	-0.076042709	-0.009079337	0.181155302	0	-0.002083236	-1	-0.034111937	-0.091276011	0.02600929	0	-0.001085612	0.01110674	-0.296432728	0.003227753	0.17472692	0	0.48585125	-0.7898054
465	2.2	j	21	8	l17	2286	77.78108	86.11526	10 mM	0.092	228	0.00067675	-1	0.00777731	-0.00597715	-0.00747838	0	0.005749255	-0.015724427	-0.033739259	-0.003372205	0.022866688	#DIV/0!	-0.5	-0.055658852	-0.012792012	-0.004343852	0.083341156	0	-0.002418144	-0.014771939	-0.050144839	-0.007826098	0.036196715	0	-0.00801787	0.004777289	0.107387117	0.022192315	0.019676023	0.896309085	-0.000108336	-0.001737961	0.007702606	0.000884094	-0.116496276	0	0.00043705	-0.0333154
466	2.2	k	21	11	c15	2986	59.80537	73.8084333	10 mM	0.332	171	-0.00794633	-0.0198669	-0.0291552	-0.0302606	0.0292286	0	0.225023546	-0.373457959	-0.076157895	-0.110679309	1.368260611	#DIV/0!	0.5	-1	-0.162659145	-0.007847882	2	0	0.039111051	-0.094737815	-0.081437899	-0.132046227	2	0	0.5	-0.014127846	-0.188425717	-0.206048487	0.026107851	0	0.091880116	-0.007883518	-0.03186512	-0.160826765	-0.002245111	0	0.16869975	-1
467	2.2	l	21	11	h3	3014	68.2504967	78.24785	10 mM	0.301	851	0.0033494	-1	-0.01896	-0.03573885	-0.00407556	0	0.5	-1	-0.057623216	-0.019278246	1.339364752	#DIV/0!	0.5	-1	-0.438936223	-0.5	2	0	0.016061055	-1	-0.168311631	-0.118903394	0.924759318	0	-0.002862751	-1	-0.618478586	-0.310336956	2	0	0.042515065	-1	-0.743098096	-0.014287902	1.603876002	0	0.5	-1
468	2.2	m	21	11	l9	1364	37.1552867	52.8397233	10 mM	0.305	498	-0.000461725	0.00263216	-0.0065547	0.06132842	-0.01915802	0	-0.006085633	-0.003045417	-0.014883271	-0.003539001	0.004721703	#DIV/0!	0.011097221	-0.064605796	-0.002463084	-0.006887125	0.168775873	0	-0.006609036	-0.019634498	-0.040128864	-0.005009382	0.007055888	0.006050188	-0.004163539	0.031759683	0.169592772	0.052176617	-0.117642188	0.084598386	-0.008092524	0.015176273	0.001103996	-0.003340252	-0.117979565	0	-0.001440795	-0.026411
469	2.2	n	21	5	n19	1523	57.2243333	23.0553895	10 mM	0.093	652	0.0086375	0.01711795	0.00015277	0.04151606	-0.004272	0	0.002566619	-0.016831852	-0.041293486	-0.007213646	0.060096397	#DIV/0!	0.340504329	-0.933259155	-0.11161507	-0.093843347	2	0	-0.00714024	-0.022646244	-0.022949741	-0.007704043	0.045022512	0	-0.003117932	0.010213615	0.061982924	0.017235469	0.073831775	0	-0.031262452	-0.004877429	-0.016835693	0.049548103	-0.110105927	0	0.0004304	-0.0208223
470	2.2	c	22	6	k10	1821	48.3676333	16.8887073	10 mM	0.101	657	-0.001902595	-0.0786651	0.02475002	0.005119185	0.0074246	0	0.002184666	0.030486441	0.203452753	0.171788577	-0.01303708	2	0.050987739	-0.018654026	-0.005595938	-0.003929427	0.204010888	0	0.002869792	0.036036775	0.321038303	0.048313439	-0.061581072	0.016276727	0.006760484	0.028319689	0.097641107	0.030539537	0.013976286	0	-0.058622217	0.069842025	-0.018967677	0.000155145	-0.111489477	0.00430116	0.00579725	0.01681542
471	2.2	d	22	7	e15	1963	51.16461	18.7758353	10 mM	0.113	240	0.0002313	-1	0.01406462	0.485836035	0.0124342	0	-0.021776618	-0.010711082	-0.006306375	0.1778582	0.01239954	#DIV/0!	0.09120531	-1	-0.110372753	-0.5	2	0	-0.015621494	-0.050439818	-0.039932128	-0.007187672	0.045042892	0	0.001470296	-0.115159532	0.179390734	0.068262596	-0.006442324	1.885501026	-0.075425775	0.017494053	-0.021420359	0.000397024	-0.039135839	0	0.0029552	-0.1197602
472	2.2	e	22	7	k8	2067	76.5244833	77.3301567	10 mM	0.142	378	-0.005551375	-0.0081984	-1	0.007505535	-0.00316784	0	0.000403531	-0.000756294	-0.132061397	0.026787829	0.003725109	#DIV/0!	0.020218073	1	-0.010032621	-0.5	0.07087219	0.009110965	0.003713731	-2.51863E-05	-1	-0.000950896	0.000698016	0	0.012839313	-0.003786785	-0.171325439	-0.002018603	0.005605943	0	0.01111994	0.010242757	-0.087234922	-0.001001313	-0.052808343	0	0.00259355	-0.0025291
473	2.2	f	22	7	n19	2042	90.76426	86.5146233	10 mM	0.117	78	-0.002807385	-1	-0.033176	-0.00107145	0.012989	0	-0.032897177	-0.088887129	-1	-0.007241356	0.011109429	#DIV/0!	0.029363927	-1	-0.157308829	-0.403059243	0.627121236	0	-0.024643009	-0.154208674	-0.110771387	-0.010132898	0.005797839	0	-0.008653528	-1	-0.376721758	-0.026630304	2	0	-0.016096635	-0.001467858	-0.08530517	-0.002554532	-0.016414835	0	-0.00455271	-0.6016221
474	2.2	g	22	8	e12	2330	67.45875	83.6757	10 mM	0.132	43	0.00400215	-1	-0.0028257	-0.0290566	0.0015988	0	0.021937513	-0.205128058	-0.023328972	-0.007085144	2	#DIV/0!	0.009362823	-0.087232099	-0.016959095	-0.005405692	0.144923859	0	0.5	-1	-0.352567478	-0.093905982	1.520502929	0	-0.004904235	-1	-0.545844959	-0.119489614	0.028499081	0	-0.026117779	0.013061604	-0.027041263	0.000190942	-0.082271623	0	0.5	-1
475	2.2	h	22	8	g21	2234	26.41683	57.28699	10 mM	0.138	46	0.00145195	-1	-0.0609658	-0.0454804	0.0525614	0	0.00555502	-0.032742722	-0.197775104	-0.004344784	0.027497745	#DIV/0!	0.251724241	-0.210469286	-0.076516331	-0.405268769	0.531428587	0	0.014473931	-0.028849623	-0.24779993	-0.009003181	0.029400655	0	0.012154817	-0.007196129	-0.186996408	-0.054156808	2	0	0.003734325	-0.008003754	-0.006456028	0.000190779	-0.11171266	0	0.00157795	-0.04155
476	2.2	i	22	8	j7	2254	50.40271	65.21866	10 mM	0.114	175	-0.00769939	-1	-1	0.02968731	0.016853	0	-0.041336756	-1	-0.250053468	0.364289147	-0.203220164	#DIV/0!	0.001366867	-1	-0.012194501	-0.145552908	0.012027856	0	-0.070040771	-1	-0.077080251	0.391003402	-0.594286119	0	-0.05858606	-1	-0.07706464	0.180031698	-0.307656058	0	0.005095371	-0.019614835	-0.114880076	0.002335824	-0.027957444	0.030358961	-0.00457873	-1
477	2.2	j	22	8	m4	2308	58.41476	71.11539	10 mM	0.104	277	-0.04435631	-1	-0.0101085	0.18483586	-0.00783356	0	-0.435749171	-1	-0.116119727	0.276009077	-0.599189103	#DIV/0!	-0.5	-1	-0.018184933	-0.5	-2	0	-0.470281449	-1	-1	0.432926913	-1.082687133	0	-0.5	-0.771710917	-1	0.270163798	-0.974603556	0	0.000581693	-0.007888002	-0.125126598	0.002822272	0.004733013	0	-0.05607944	-1
478	2.2	k	22	11	c17	2992	29.3509633	18.214346	10 mM	0.328	724	-0.003276535	-1	0.01951608	-0.0112469	-0.000082544	0	-0.006868616	-0.002313964	-1	-0.001638587	0.004273086	#DIV/0!	0.027855579	-0.010411789	-0.010213796	-0.5	0.077425403	0	-0.004047541	0.000865268	-1	-0.002316393	0.001707701	0	-0.017344627	0.045555604	-0.350474085	0.011383984	-0.001777015	0	0.003515051	-0.074461653	-0.023535584	-0.000557363	-0.031365532	0	-0.000889945	-0.0105508
479	2.2	l	22	11	h6	3021	94.1669367	91.32429	10 mM	0.387	115	0.00077615	-1	-0.0029058	-0.02406	0.003931	0	0.013475798	0.0027753	-0.002781064	-0.002339812	0.001359345	#DIV/0!	0.032323447	1	0.074476915	-0.001443324	0.088893281	0	0.006917422	0.001936939	-0.005220222	-0.001414905	-0.007737119	0	0.001469246	-0.000545865	-0.012069588	-0.013331549	0.015184555	0	0.012228603	-0.114602818	-0.070065228	-0.003644006	0.048173212	0.000183216	0.00277915	-0.0172614
480	2.2	m	22	11	l10	1706	52.11741	52.4613657	10 mM	0.326	170	-0.006192215	-0.0024324	-0.0027045	-0.0038335	0.0075522	0.06159266	-0.000404794	0.00533594	-0.001634343	0.034333245	-0.005107317	#DIV/0!	0.021477053	-0.024397373	0.335466468	-0.004064737	0.372980262	0	-0.001517861	0.006322818	-0.002400264	0.023051988	-0.021983968	0.012200982	-0.000942827	0.019577465	0.128749731	0.034879495	-0.015908159	0.006996114	-0.046128905	0.013630985	-0.289639076	0.317657517	-0.125204761	0	-0.00035048	0.00107493
481	2.3	c	3	9	c6	2570	90.0371033	85.27377	10 mM	0.112	474	-0.00216926	0.00480418	-0.0063573	0.0068004	-0.03415024	0	0.003822887	-0.018537065	-0.046104405	0.105899104	0.022967688	0	0.031014253	-0.013450781	0.742493511	-0.001263019	-2	0.007022817	-0.002856573	-0.015839798	-1	-0.00644148	0.023160005	0	-0.001081646	-0.002082974	0.100856253	0.06836209	-0.049944009	0.193076937	-0.011978033	-0.007964251	-0.032981637	0.001921958	-0.078842878	0	0.0002703	-0.0255487
482	2.3	d	3	9	f14	2663	57.8062633	66.22849	10 mM	0.107	155	-0.01018729	-0.0580153	-0.0179616	0.06345937	-0.02994464	0	-0.006789691	0.02329397	-0.000116609	-0.009833358	-0.025902785	0	-0.004355927	0.125506036	0.492300277	-0.000521389	-2	0	-0.002807004	0.000564304	0.034012835	0.007205643	-0.065315201	0	-0.004799711	0.023846244	0.55127007	0.059283339	0.010130552	0.163270735	0.004731048	-0.007743091	-0.008746051	-0.00947128	-0.108762343	0	-0.00033425	0.02294864
483	2.3	e	3	9	j3	2500	67.39909	69.025	10 mM	0.111	466	-0.002641015	-0.0284891	-0.0044803	-0.00736465	-0.0029039	0	-0.001355665	-0.031766712	-0.066525786	0.019292934	0.014761983	0	0.119713426	-0.434248468	-0.091269882	-0.024844439	0.411689237	0	0.001082016	-0.01261775	-0.026501977	-0.015892998	0.018227912	0	-0.058826647	0.061967283	0.584079947	0.087493908	-0.052271549	1.875043319	-0.048945657	0.005171699	-0.012830436	-0.000459198	-0.085896087	0.012768388	0.00012935	-0.1051882
484	2.3	f	3	9	m17	2483	42.91833	30.56286	10 mM	0.095	457	0.00061385	-0.1555712	0.00803553	-0.01574375	-0.00991928	0	-0.003536089	-0.002965528	-0.005960134	-0.001255398	0.025377219	0	-0.003397963	-0.00672014	0.341068043	-0.000278053	0.013101413	0	-0.002527871	-0.01733038	-0.005968032	-0.004219811	0.025306646	0	-0.024501528	-0.00591556	-0.001907043	0.005329402	-0.018462831	0	0.000632912	-0.038100031	-0.048099126	-0.00083029	-0.049509033	0	-0.001502455	-0.004734
485	2.3	g	3	10	d21	2815	80.23765	86.82282	10 mM	0.188	386	0.00418705	-0.4814137	-1	-0.0245791	-0.0216213	0	-0.013685753	-0.026574151	-0.028842424	-0.003541909	0.0148065	0	0.03845363	-0.178565314	0.33036417	-0.020817714	0.190491441	0	-0.012447942	-0.044706353	-0.041774533	-0.007542864	0.030848752	0	-0.006545707	-1	0.00083473	0.014881158	-0.012070328	0.013672132	0.001388844	-0.010457076	-0.138236609	0.00801787	0.00314629	0	-0.00114606	-0.0470428
486	2.3	h	3	10	h10	2905	57.10234	77.53838	10 mM	0.25	544	0.00581645	-0.1857908	0.00092997	-0.02198725	0.004918	0	0.015746279	-0.022403809	0.029378456	0.034098453	0.056014606	0	0.073962823	-0.010148424	0.116017574	-0.000720153	0.029681882	0	0.005549345	-0.017574379	-0.013286963	-0.006780442	0.05300492	0	0.015948683	0.040747359	0.007157804	0.037544313	0.075720595	0	-0.0166325	0.034699909	-0.043595966	0.009615298	-0.124074258	0	0.00510885	-0.081476
487	2.3	i	3	10	k8	2837	94.94742	91.65797	10 mM	0.174	462	-0.01664586	-1	-0.0203182	-0.00811965	0.0005394	0	0.000680827	0.007266166	-0.004014221	0.038382171	0.00495699	0	0.003813863	0.066419615	0.247184596	-0.00143855	0.015411824	0	0.000872854	0.001281268	-0.000682843	-0.002387797	0.004395818	0	-0.013481139	0.045684126	0.136363099	0.071017143	-0.03091618	0	-0.003292221	-0.15492121	-0.018546664	-0.010189579	0.035382126	0.011135096	0.00190895	0.01605438
488	2.3	j	3	10	m20	2875	57.26999	76.53006	10 mM	0.153	582	0.00141795	-1	-0.0123132	-0.01390275	-0.02001924	0	0.005658631	-0.001315398	-0.000754154	0.300705859	0.00081309	0	0.080309894	-0.008877369	0.016013787	-0.000900568	-0.185405029	0	0.004215085	-0.00611237	0.001017969	-0.003668507	-0.047529881	0	-0.012962732	0.006170775	0.032541862	0.008272508	2	0	0.016047379	-0.21587237	-0.054559082	-0.001956663	0.115247095	0	0.0074614	-0.0106963
489	2.3	k	3	12	e19	185	75.29592	81.47679	10 mM	0.522	335	0.05566105	-1	-0.000128	-0.01219445	-0.01070056	0	0.00020057	-0.024061433	-0.012224608	0.356338486	-0.051067211	0	0.208902906	-0.086061747	0.194259936	-0.000744886	0.019875404	0	0.004145615	-0.02593495	-0.028836581	-0.001425893	0.002446108	0	-0.013108184	-0.04549986	0.004562633	0.006891164	0.047175543	0	0.011693078	-0.137186976	-0.057970797	0.036052789	0.002237008	0	0.0030538	-0.1397667
490	2.3	l	3	12	h21	122	84.9199367	85.7092	10 mM	0.461	648	-0.0109562	-1	0.23849338	0.070096175	-0.0090379	0.01280866	-0.044110051	-0.00306412	1	-0.031001406	-0.011385515	1.99191443	-0.5	-0.040189256	0.179899277	-0.000743001	-2	0.020658858	-0.009425655	0.000388486	0.803583452	0.087447541	-0.055020914	0.077452808	-0.031555286	-0.164415405	0.575647291	0.082610183	-0.012848711	0.23165217	-0.088836921	0.064831046	-0.142507328	0.110062388	-0.090669202	0	-0.01551642	-0.0116218
491	2.3	m	3	12	l10	45	36.93694	56.0652033	10 mM	0.436	1378	-0.00045625	-1	0.00324749	-0.03756645	0.0101048	0	0.5	-1	-0.057558047	0.008268866	0.688692282	0	0.5	-1	-0.615220023	-0.5	2	0	0.5	-1	-1	-0.08076198	2	0	-0.007408749	-1	-0.083153694	-0.099041394	-0.04133161	0	0.5	-1	-1	0.009885673	1.341265967	0	0.14557405	-1
492	2.3	n	3	13	g21	324	95.2705633	90.4156833	1 mM	0.169	154	-0.006746185	0.37864788	0.16257465	0.5	-0.3760817	0.02237034	1.49672E-05	0.020203139	-0.005703974	0.25764117	0.003669987	0	0.099263082	-0.473436894	-0.003656066	-0.112839403	0.128786868	0	-0.015146055	0.125814644	0.008802581	0.091562512	-0.134434252	0.031168983	-0.111548933	0.268547535	0.880283217	0.324937866	-0.542899779	0.304089913	0.21683112	-0.005362402	-0.360037382	-0.012087282	0.005649463	0	-0.001871565	0.07910429
493	2.3	c	4	9	c9	2453	44.26972	55.44381	10 mM	0.095	512	-0.018276595	-0.0015842	0.00134851	0.24259987	-0.02166044	0.0018266	-0.177141943	-1	-0.100985309	-0.005879596	-0.624557112	0	-0.5	-1	0.060316532	-0.5	-2	0	-0.5	-1	-0.474909119	0.406127394	-1.453472505	0	-0.455076541	-1	-0.037882623	0.299857725	-0.886791181	0	0.001609358	-0.045002422	-0.163663546	-0.5	0.550254941	0	-0.02273878	-1
494	2.3	d	4	9	f15	2537	80.0095367	60.95593	10 mM	0.125	326	0.03050825	-1	-0.0055238	-0.04530925	0.0516012	0	0.008978919	-0.031435476	-0.053050156	0.072256221	0.043474142	0	-0.241186162	-0.017183463	0.227724319	-0.001592906	0.256809834	0	0.5	-0.038695801	-0.045458632	-0.0621902	2	0	0.004698721	-0.087276895	-0.049457429	-0.163276343	-0.023591704	0	0.004884048	-0.005859125	-0.082143526	-0.001801821	-0.072685067	0	-0.001181745	-0.1532248
495	2.3	e	4	9	j5	2509	56.59849	57.43983	10 mM	0.097	299	0.0156829	-0.1682473	0.00609415	-0.02875465	0.0111886	0	-0.005449191	0.0017678	0.064683344	0.222058468	0.005862169	0	0.001886218	-0.023188961	0.220439936	-0.00211177	0.016561685	0	-0.005557048	-0.005227558	0.009841228	-0.005416149	0.006725159	0	-0.021446192	0.017380282	0.47009471	0.062388498	-0.041960681	0.099823103	0.026591129	-0.014188439	-0.113817025	-0.004862955	-0.052612673	0	-0.004038595	-0.0086879
496	2.3	f	4	9	m21	2496	39.3710233	1.843381	10 mM	0.092	168	0.00081325	0.01561421	0.06139267	0.5	0.0032306	0	-0.00576042	0.080741306	-0.059333431	-0.000863539	0.023097038	0	0.339531807	-0.180956394	-0.01076192	-0.017120096	1.507231589	0	-0.006524607	0.152231857	-0.087953512	-0.000301378	0.022378883	0	-0.02165495	0.290930164	0.621552341	0.226611901	-0.173953531	0.820180554	0.008248653	-0.027876995	-0.133322102	-0.028227389	0.015354692	0	0.00449455	0.02763684
497	2.3	g	4	10	e5	2703	57.42454	72.48203	10 mM	0.116	379	0.01223445	-1	-0.0078765	-0.03377175	0.107846	0	0.016142161	-0.004983599	0.002632539	-0.012524017	-0.00651335	0	0.033479853	-0.027748763	0.505807064	-0.000550054	0.150489971	0.003940846	0.013072792	-0.011126117	0.002392037	-0.003606738	0.005228367	0	-0.062287691	-0.012263675	-0.004360031	0.008323535	0.006187703	0	0.00303019	-0.052975111	-0.114044714	-0.002808234	0.000873289	0	0.00929615	-0.0146638
498	2.3	h	4	10	h11	2786	21.85615	42.84562	10 mM	0.234	318	-0.00446268	-0.220839	0.11296917	0.070404515	0.0115752	0.12435094	0.000976966	-1	-0.122605095	0.231486565	0.062270128	2	0.235462105	-0.736023416	-0.069633447	-0.013821296	0.137141963	0.010425004	0.003082422	-1	-0.185519468	-0.051078277	0.081869906	0.33503961	-0.023805064	-1	-0.031432684	-0.001507346	-0.22086281	1.454619556	0.036356228	-0.111392977	-0.024130468	0.005429873	-0.072195624	0	0.0308733	-1
499	2.3	i	4	10	k12	2849	96.84283	93.1211	10 mM	0.265	550	0.00574785	-1	-0.0054709	0.061356315	-0.0169789	0	-0.002226141	0.007641497	0.251916969	-0.002965029	0.008102848	0	0.068602488	-0.893592769	0.411075362	-0.01605628	1.365227883	0	0.003182925	0.004008293	0.080651179	-0.000318148	0.00105534	0	-0.006392619	0.038818222	0.298364556	0.085055291	-0.08036279	1.129072853	0.004329294	0.000166819	-0.003527508	-0.157018932	-0.012413967	0	0.0024608	-0.0011192
500	2.3	j	4	10	m22	2882	45.07915	63.38321	10 mM	0.092	95	-0.00340005	-0.0056283	-1	-0.01427615	-0.00937006	0	-0.000124853	0.001040112	-0.003442597	0.057292337	0.011169675	0	-0.016403944	-0.005350747	0.464395362	-0.00113946	0.093912798	0	-0.004198844	-7.24762E-06	-0.020999125	-0.005173125	0.009953395	0	0.003103484	0.073114437	-0.000782928	0.033593317	-0.015242213	0	0.018163195	-0.024408761	-1	-0.024273643	0.85993681	0	-0.00105818	-0.0037351
501	2.3	k	4	12	e21	144	81.2475167	83.4201967	10 mM	0.41	677	0.0092061	-1	-0.0222308	-0.01965095	2	0	0.029486856	-0.066717049	-0.012586177	0.06948418	-0.000354633	0	0.5	-0.123690907	0.220161213	-0.000661228	0.084405253	0	0.045700816	-0.043326919	-0.015905806	-0.006705345	0.010209662	0	5.94684E-06	-0.049024547	0.008929651	-0.00178229	-0.007296045	0	0.005471923	-0.002405658	-0.161081342	0.002334185	-0.016524346	0	0.0318721	-0.4268228
502	2.3	l	4	12	i8	219	80.44703	58.0931702	10 mM	0.524	806	0.00425845	-1	-0.0012985	-0.00760775	-0.0111881	0	0.000918403	-0.002255443	0.00967028	0.167752114	0.005868799	0	0.002968013	-0.001578903	0.240031404	-0.001587834	0.075158067	0	0.001121238	-0.001559749	0.013509934	-0.001500954	0.000671011	0	-0.009903089	0.001920775	0.398944487	0.065438244	0.001300182	0.427971719	-0.013510422	-0.000507623	-0.119315563	-0.001564555	-0.03972071	5.03607E-05	-0.00017763	-0.0004896
503	2.3	m	4	12	l20	80	72.9024067	80.97014	10 mM	0.275	1009	0.00386815	-1	0.00855199	-0.0003815	-0.0016415	0	0.022406757	-0.002731073	0.095071283	0.077764937	-0.011005147	0	0.091049757	-0.101270863	0.339194468	-0.004407754	0.125466324	0	0.009696877	-0.009284432	0.111528945	-0.000525337	0.000572441	0	0.002134716	0.00145804	0.657433392	0.080907437	-0.055204362	0.302595119	-0.010072989	-0.01916286	-0.156621337	0.005465838	0.005158101	0	0.0081772	-0.0185835
504	2.3	n	4	13	g22	326	94.6440567	89.8286767	1 mM	0.256	176	-0.01021545	0.06413994	0.02405674	0.40980678	-0.03693456	0.02105802	0.000810119	0.028565078	0.018888102	-0.002891922	-0.013169361	0	0.009916518	-0.00788312	0.793779532	-0.006366111	0.165107353	0	-0.005908933	0.024699597	0.07939156	0.054189885	-0.015084386	0.006187048	-0.021769444	0.066866344	0.64787509	0.111310287	-0.097436424	0.166219657	-0.058831418	0.051357121	-0.07473905	8.18703E-05	-0.097365475	0	-0.0025467	0.14654294
505	2.3	c	5	9	c12	2593	60.4625367	75.39083	10 mM	0.105	443	0.02091235	-0.0229537	-0.0038548	-0.00699845	-0.00749344	0	0.030087264	-0.047272958	-0.002436104	-0.00772495	0.217087133	0	0.243562817	-0.196482751	0.622456362	-0.003378904	1.214946058	0	0.015842624	-0.02012426	-0.011999897	-0.003905906	0.311701513	0	-0.051840852	-0.008304956	-0.005895218	0.034576834	0.00562789	0	-0.002511715	-0.02072859	-0.16061745	-0.000572697	0.002711344	0	0.02193495	-0.786378
506	2.3	d	5	9	f19	2550	39.38677	55.64316	10 mM	0.104	698	-0.004404845	-1	0.00684873	0.04995977	-0.00103306	0	0.004082194	-0.189922002	-0.169898069	-0.001319106	0.195092809	0	0.087494758	-1	-0.042102742	-0.5	2	0	-0.008898128	-0.094098771	-0.130536687	-0.00947413	0.11903087	0	-0.017768923	-0.050587587	-0.04152911	0.034533062	2.07575E-05	0	-0.02155601	-0.066718597	-0.01136781	-0.003161651	-0.083282255	0.003795593	-0.0015188	-0.6717998
507	2.3	e	5	9	j7	2515	47.68486	4.852354	10 mM	0.095	333	0.00265475	-1	0.00233921	-0.025473	0.0793496	0	0.001042105	-0.014102106	-0.016080153	-0.000224748	0.016694433	0	0.038354554	-0.088868721	0.397964915	-0.006609873	0.909049464	0	-0.002657546	-0.011059065	-0.025596392	-0.005536036	0.014691768	0	-0.001261621	0.01578213	0.015309034	0.031160542	0.027230324	0	-0.163740563	0.047982007	-0.022178332	-0.068955554	0.00174446	0.022631579	0.0012395	-0.0392568
508	2.3	f	5	9	m22	2630	54.73785	73.46235	10 mM	0.116	1850	0.0304496	-1	0.00331111	-0.02522065	0.0007638	0	0.014744995	-0.005096805	-0.001917259	0.067337096	0.050075634	0	0.001441702	-0.004109975	0.117933957	-0.001036168	0.010005329	0	0.009552592	-0.001745128	-0.019625163	-0.007680898	0.074746577	0	-0.036100969	0.0154576	-0.002503289	0.023659109	0.049721781	0	0.003148233	-0.006902912	-0.182085471	-0.017911789	0.01632986	0	0.0028448	-0.0011319
509	2.3	g	5	10	e6	2828	44.19177	0.766499	10 mM	0.114	263	0.0431956	-0.0536914	0.00306154	-0.0161506	0.0119338	0	-0.000370042	0.014845336	1	-0.001166946	0.009523925	0	0.122985776	-0.346651682	-0.000378409	-0.025736643	1.279254077	0	-0.00574783	-0.00371903	0.118156799	-0.004326761	0.012950814	0	-0.009242665	0.017284184	0.376529173	0.036713058	-0.00876157	0.025660779	-0.023556478	-0.036926366	-0.147590303	0.00224727	0.016417285	0	0.0022471	-0.0120811
510	2.3	h	5	10	h12	2912	23.42876	2.825612	10 mM	0.288	3065	0.0049652	-1	-0.0118517	0.000122055	2	0	0.000588037	-0.001231445	-0.000854246	0.055355078	0.002116532	0	0.063653735	-0.083906605	0.326689638	-0.003155541	0.129177155	0	4.27007E-05	-0.02059603	-0.00065709	-0.007059902	0.012068942	0	0.048794331	-1	0.384755961	0.061686018	-0.009610515	0.401557178	-0.033138025	-0.032187402	-0.019447925	0.008303359	-0.117654521	0	0.0185835	-0.0111941
511	2.3	i	5	10	k13	2732	44.63089	65.8111	10 mM	0.144	252	0.5	-1	-0.0005227	-0.0077297	-0.00767646	0	0.02759707	-0.034226645	0.207477868	0.162458176	0.009892354	0	0.010165324	-0.060177725	0.103322277	-0.001386895	0.07731462	0	0.013853805	-0.009496456	0.171850792	0.006535381	0.002040174	0	0.000567254	-0.010168304	0.145979866	0.060296557	-0.03446678	0	-0.198909132	0.042823117	0.00045985	-0.004892689	-0.035327485	0	0.01377615	-0.0318451
512	2.3	j	5	10	n5	2770	94.37868	93.33527	10 mM	0.162	349	0.0052748	-1	-1	-0.01878165	0.009998	0	0.000736496	0.014647477	0.068298378	0.293960513	0.00302859	0	-0.5	-0.000362824	0.07298	-0.00068903	0.033327841	0	0.00317083	-0.00423367	0.000256805	0.017188546	0.001013787	0	0.034450149	0.027678697	0.216053855	0.06336735	-0.029462008	0	0.000389916	-0.014623644	-0.185119958	-0.009732017	0.013141705	0	0.00028905	-0.0029082
513	2.3	k	5	12	e22	116	53.1607367	1.72425883	10 mM	0.311	212	0.02179375	-1	0.00284582	-0.00049265	0.1296906	0	0.001223839	-0.007691403	0.135378856	0.046952087	-0.011543839	0	0.044798089	-0.029773037	0.145525553	-0.001566269	0.020878274	0	0.003666187	-0.016234911	0.089729861	0.025795718	-0.066298956	0	-0.021598878	-0.003494621	0.319499996	0.069893015	-0.031271685	0	-0.001421216	0.061614212	-0.02900707	-0.296934447	0.003359456	0.065932296	0.004687	-0.0349123
514	2.3	l	5	12	i12	217	57.3822	2.84896763	10 mM	0.414	856	-0.013299035	-0.2254714	-0.0048221	-0.00352355	0.0389504	0	0.000397665	0.001919241	0.050428881	-0.002314213	0.007429127	0	0.010108243	-0.010562505	0.359899809	-0.00263189	0.110537943	0	0.004877129	-0.005451703	0.046237935	-0.002814641	0.000574805	0	-0.005682595	-0.00095127	0.137369473	0.047952989	-0.058119627	0	-0.004470201	-0.052618705	-0.086178053	-0.081918712	0.024035087	0	0.0019544	-0.0017025
515	2.3	m	5	12	l22	68	80.7099067	85.84947	10 mM	0.268	642	0.00724365	-1	-0.0086412	-0.01697725	-0.02860094	0	0.010998416	-0.005241743	-0.438054376	0.084838022	0.015621592	0	0.056097311	-0.024115175	0.323140106	-0.001459824	-0.237097539	0	0.001495079	-0.008499656	-0.027369043	-0.007077561	0.015202479	0	0.024273643	-1	-0.065086615	-0.094747035	0.039421493	0	0.001852298	-0.010920426	-0.303035589	0.089105905	0.019477335	0	0.0103879	-0.022281
516	2.3	n	5	13	h21	237	92.02112	88.2269567	.1 mM	0.125	214	-0.000092655	0.01515255	0.0444225	0.332714095	-0.03733056	0.00317628	-0.002400065	0.031089367	0.020390107	-0.010861882	0.000915368	0	0.5	-1	-0.049874142	-0.034032248	0.476692092	0	-0.004336733	0.017078616	0.019214438	0.017622818	0.004139971	0.006232622	-0.031704548	0.051794454	0.551402026	0.097172923	-0.153485062	0.116611432	0.005744632	-0.01075764	-0.167034768	-0.043865864	0.009313777	0	-0.002141715	0.09709128
517	2.3	c	6	9	c15	2471	46.6429233	63.76508	10 mM	0.147	3141	0.01258095	0.0119695	-0.0587052	-0.0284102	0.0420856	0	0.013617299	-0.000706362	-0.00847204	-0.005666906	0.047655134	0	0.045078184	-0.106068584	-0.030417533	-0.001587235	1.053704616	0	0.003936241	-0.000703847	-0.107656204	-0.013765799	0.057265245	0	-0.010245663	0.068180311	-0.029409931	-0.035152309	-0.003701634	0	-0.05325143	0.206176883	0.01490256	0.148579179	-0.523938162	0	0.0025639	-0.0086285
518	2.3	d	6	9	g5	2443	41.41727	59.71953	10 mM	0.103	255	0.00706445	-1	-0.005136	-0.0020561	0.0045852	0	-0.084760953	-0.012183649	-0.063336879	0.170041677	0.019592975	0	0.022606315	-0.997906369	-0.078029986	-0.122484667	0.128778243	0	-0.004514769	-0.071876782	-0.668355066	-0.011138174	0.014099507	0	0.00556428	-1	0.039053521	0.024638946	-0.01571087	0.491375026	-0.00489019	-0.009359562	0.004271663	0.041775939	-0.319923472	0.080373246	-0.01851348	-0.085271
519	2.3	e	6	9	j17	2546	62.8423867	77.24643	10 mM	0.095	477	0.01002495	-1	-1	-0.00206135	0.020228	0	-0.002190702	-0.027884656	-1	-0.000318809	0.017219297	0	0.032792604	-0.045447101	0.353755362	-0.001179222	0.134784238	0	0.000512715	-0.151527797	-0.088954216	-0.009741688	0.246626189	0	-0.008096007	-1	0.001645982	0.006817233	0.008736572	0	0.045547545	-0.085615943	-0.020968944	-0.162171251	0.014937987	0	-0.00514387	-0.0661817
520	2.3	f	6	9	n3	2502	90.5457167	91.87745	10 mM	0.101	460	0.00626555	-1	-0.0039601	-0.01652155	0.5597536	0	0.017011464	-0.153890297	-0.017129116	0.397680528	0.017382114	0	0.30087236	-1	-0.003531593	-0.180959517	0.772562265	0	0.013977922	-0.074424524	-0.014994622	-0.003955941	0.020892962	0	-0.025698384	-0.039669919	0.240474898	0.081634368	0.032931365	0.112072291	-0.135034449	-1.08197E-05	-0.068776429	-6.42769E-05	-0.00803302	0	0.00488995	-0.1597594
521	2.3	g	6	10	e8	2834	50.47941	68.09877	10 mM	0.141	84	-0.001098055	0.02497386	1	0.5	-0.04408982	0.34933604	-0.072555839	-0.002227896	1	-0.004175184	-0.099553122	2	-0.5	-0.064475896	-0.00881058	-0.0005607	-0.300856693	0.178055024	-0.027897712	0.02515119	1	0.32856416	-0.084278098	0.292486673	-0.036038911	0.067601379	0.910298138	0.382568428	-0.079411001	1.601239949	0.000901559	-0.132206825	-0.031753269	-0.001283458	-0.050323301	0	-0.01848792	-0.0116248
522	2.3	h	6	10	h13	2793	42.26227	62.91822	10 mM	0.212	8620	0.0039116	-1	-1	-0.0380566	0.0715974	0	0.02673259	-0.009829032	-0.010976471	0.076689919	0.031267026	0	0.055029188	-0.014303357	0.49222783	-0.000946094	0.065742837	0	0.000975694	-0.003408339	-0.002991492	-0.008692408	0.021238966	0	0.001502546	-0.001487368	-0.011313478	-0.058741951	0.010591916	0	-0.002510641	-0.172392397	0.0135039	0.001619551	-0.0648831	0.006837343	0.01595655	-0.0193649
523	2.3	i	6	10	k14	2855	95.74983	94.43208	10 mM	0.132	689	0.0024845	-1	-0.0031447	-0.0267756	0.0468074	0	0.001336742	0.006497022	-0.003444192	0.074641966	0.000181644	0	0.055917128	-0.018399787	0.070329362	-0.001148954	-2	0	0.001725565	-7.10455E-05	0.014017377	-0.000851789	-0.008639878	0	-0.012204109	0.007591549	-0.007891349	0.006924468	0.024937856	0	-0.000160282	-0.119365923	-0.121620501	-0.001437393	0.024323662	0	0.00384885	-0.0038009
524	2.3	j	6	10	n9	2783	89.4314	89.44862	10 mM	0.14	371	0.0187555	-1	-0.2726328	-0.0096118	0.0263	0	-0.00306275	0.00577555	-0.000366509	0.023924008	-0.001042925	0	0.006480681	-0.003345431	-0.000157892	-0.000640396	0.044007918	0	-0.001549471	-0.000901431	0.019787219	-0.002327643	0.001516395	0	0.005492968	0.035710094	0.285183538	0.06732755	-0.011629172	0.038020935	0.003452835	-0.011071117	-0.232663413	0.004999471	0.01633827	0	-0.000774605	0.01353757
525	2.3	k	6	12	f3	181	77.2645467	58.9640428	10 mM	0.276	651	-0.00608308	-1	-0.0031971	0.055892765	-0.01981702	0	-0.006618985	0.002709219	-0.001030062	-1.72316E-05	0.00165592	0	6.54261E-05	-0.009964168	0.17289766	-0.001524311	0.039874614	0	-0.007017018	-0.011855957	-0.002889731	-0.005514736	0.009839642	0	-0.010912439	-0.027804312	0.677041267	0.108520471	-0.054392109	1.918052008	0.024148266	-0.033864213	-0.198679246	-0.006498904	-0.008757045	0	0.0002478	-0.0005561
526	2.3	l	6	12	i19	40	56.6648867	0.9735805	10 mM	0.459	471	0.0054684	-1	0.00480816	-0.02322305	0.0111318	0	0.001360043	-0.007029913	-0.016000967	-0.002566595	0.031519579	0	0.022705376	-0.019969053	0.509140596	-0.003750142	0.669199431	0	0.002072931	-0.007223665	-0.011014596	-0.004056559	0.006351245	0	-0.005469063	-0.110941651	-0.01058244	-0.017035882	2	0	0.002575206	-0.013865701	-0.202831291	0.001193344	-0.012026967	0	0.0024421	-0.0132343
527	2.3	m	6	12	m9	83	77.81127	82.9223333	10 mM	0.343	218	0.00753695	-0.2164615	-0.0165414	-0.0397135	-0.02983808	0	0.008432557	-0.21307508	-0.039639029	-0.002765577	0.02347554	0	0.5	-1	-0.0209433	-0.5	0.783359877	0	0.003066907	-0.111381565	-0.05786893	-0.003960677	0.01648488	0	0.019808834	-1	0.017416319	-0.006825283	0.170379588	0	0.040252196	-0.134426248	-0.113509128	0.002411566	-0.022087591	0	0.0071887	-1
528	2.3	n	6	13	i20	253	85.28274	86.5815033	.1 mM	0.133	166	0.00117745	-0.0111012	-0.0036686	-0.0243515	0.0452232	0.01499702	0.006891374	-0.040569614	-0.018075088	-0.000859542	0.018221687	0	0.5	-1	-0.073556115	-0.103056612	2	0	0.066249035	-0.149363377	-0.152425142	-0.049920031	1.45044571	0.002855175	-0.024091856	-1	-0.070685724	-0.102557727	0.030814518	0	0.002123469	-0.015250386	-0.143504139	-0.089586654	0.01870691	0	0.01753705	-0.0678701
529	2.3	c	7	9	c16	2606	92.4338	92.62627	10 mM	0.118	316	0.0439791	0.00151161	-0.0032002	0.00046348	-0.0143629	0	0.003761092	0.014238507	-0.021411806	-0.004070184	0.021149074	0	0.026371308	1	0.363769489	-0.00457185	-0.044586303	0	0.002243197	0.004887816	-0.005248204	-0.004374793	0.014335585	0	0.000458759	0.036957746	0.049164484	0.045396907	-0.044059946	0.013739251	-0.090980028	-0.011124504	-0.016064452	0.00233117	-0.112358462	0	0.0083106	-0.0036671
530	2.3	d	7	9	g15	2473	11.358604	18.68048	10 mM	0.101	572	0.0039534	-1	-1	0.073407545	-0.00955856	0	0.000952214	-1	-0.434887994	-0.010256772	-0.06713786	0	0.5	-1	-0.119542107	-0.494171089	0.002351653	0	-0.002114815	-1	-1	-0.013788747	-0.409415698	0	-0.030318085	-1	-0.052459179	0.046538501	-0.289580052	0.780994315	-0.002702552	-0.004637029	-0.168701475	-0.018996713	-0.036597194	0	0.0445946	-1
531	2.3	e	7	9	j21	2560	55.7716	61.47106	10 mM	0.097	395	0.0095709	-0.026359	-0.0188105	-0.036524	0.0243178	0	0.021243483	0.018718851	0.022118096	-0.00025919	0.012772376	0	0.265043845	-0.053794683	-0.063727446	-0.001498461	0.461170608	0.02325993	0.009323904	0.025967026	-0.005138843	-0.020468236	0.008975786	0	0.5	0.053498093	-0.083097577	-0.13375445	0.190548171	0	-0.000565924	-0.011960823	-0.127960339	0.002813546	-0.095345829	0.000503398	0.0261676	-0.0153193
532	2.3	f	7	9	n6	2643	58.7835467	76.0032	10 mM	0.104	453	0.02279695	-0.0253156	-0.0322056	-0.02797235	0.0019684	0	-0.002557274	-0.007013793	-0.000415635	0.224446405	0.034351366	0	-0.003518862	-0.108445081	0.244268532	-0.002633571	0.676918649	0	-0.001195821	-0.003011901	-0.012966758	-0.006934821	0.02402399	0	0.5	-0.000151324	-0.02835106	-0.021131908	0.03941889	0	0.025380061	-0.278499278	-0.031045719	-0.000392791	0.050966676	0	-0.003602205	-0.0040199
533	2.3	g	7	10	e18	2864	30.5927	47.34607	10 mM	0.222	814	0.0099884	-1	0.00022892	-0.0175718	-0.01715494	0	-0.007822879	0.012802777	-0.000198569	0.343475202	-0.057818327	0	0.5	-1	-0.19789626	-0.4129515	2	0	-0.018805485	-0.002552405	0.064681829	-0.002514361	-0.011896326	0	-0.006145461	-1	0.73494927	0.068076003	-0.026868038	1.168974846	-0.004353118	0.073715462	-0.022628306	0.005659427	-0.286181819	0	-0.00042613	-0.0259526
534	2.3	h	7	10	h19	2811	28.55094	1.424893	10 mM	0.363	89	-0.001313145	-1	-0.0200535	-0.0093303	-0.0145427	0	-0.06633624	-1	-0.075227322	-0.009730764	-0.245955195	0	-0.003158974	-1	0.180155809	-0.056654904	-2	0	-0.061857712	-1	-0.162903736	0.243641024	-0.527605665	0	-0.063518658	-1	-0.285116193	0.105164164	-0.176729578	0	-0.045611208	0.018338518	0.151979105	-0.00138108	-0.359665709	0	-0.00111265	-1
535	2.3	i	7	10	k17	2745	49.50789	73.8413	10 mM	0.144	283	0.07491745	-1	-0.0470569	-0.01227295	-0.00668948	0	0.02929261	-1	-0.764369037	0.202389689	0.157325414	0	0.5	-1	-0.546441037	-0.5	2	0	0.019942677	-1	-0.080273243	-0.066713656	0.188312623	0	-0.021301069	-1	-0.019600566	-0.041909621	0.00268713	0	0.000185188	-0.010682106	-0.239020987	0.00873028	0.001758122	0	0.5	-1
536	2.3	j	7	10	n10	2908	57.23373	74.00185	10 mM	0.162	559	0.0052923	-1	-0.0865947	-0.0298756	-0.00306266	0	-0.001221477	0.000823783	1	-0.005781841	-0.012671756	2	0.016791247	-0.010477305	-0.000458845	-0.000679949	-0.007819878	0.011818151	0.000422242	0.021997555	0.990453535	-0.000469262	-0.058663094	0	-0.001900317	-0.000333379	0.41423649	0.05018474	-0.069623454	0.107037922	-0.001213043	-0.003016674	-0.17356544	0.001081646	-0.062639459	0	0.0025305	-0.0122393
537	2.3	k	7	12	f8	64	63.2405933	76.3360667	10 mM	0.38	635	0.01346365	-1	-0.0236872	-0.0445294	0.0437056	0	0.004455321	-0.241217599	-0.001694251	0.006935651	0.134689507	0	0.056275128	-0.399576225	0.351970021	-0.081073699	0.609020715	0	0.000699426	-0.060598787	-0.420765854	-0.021318414	0.513082325	0	0.037404514	-1	-0.051591265	-0.041311539	0.133217163	0	-0.000500063	-0.222373331	-0.011816351	0.001729049	-0.020296467	0.007319211	0.0180759	-0.2870846
538	2.3	l	7	12	i20	139	76.29509	82.0686667	10 mM	0.451	733	0.0062563	-1	-0.0058578	-0.0288556	0.0012212	0	-0.000513873	-0.039864352	-0.018556021	-0.000888636	0.000641018	0	0.334967272	-0.14286985	0.262025532	-0.001467586	0.12688345	0	0.001433492	-0.043901471	-0.014051862	-0.002949755	-0.036721961	0	0.001936237	-0.025783071	0.008089023	0.0145791	-0.032896268	0	0.002280622	-0.127571201	-0.145308326	0.001766133	0.016894342	0	0.0115006	-0.2307775
539	2.3	m	7	13	c11	877	84.1279367	84.9516233	2 mM	0.152	113	0.00938645	-1	-0.0117778	-0.0229937	-0.00923174	0	0.005652595	-0.00170207	-4.67494E-05	-0.002661795	0.00763924	0	0.023484023	0.013156944	0.468601426	-0.000521847	0.053980123	0	0.00189362	-0.009516654	0.009615273	-0.005086646	0.002469816	0	0.014300246	-1	-0.028205836	-0.041245397	2	0	0.055208179	-1	-0.808086044	-0.5	2	0	0.00290815	-0.0129612
540	2.3	n	7	13	i21	255	76.35014	80.5674533	3.2 mM	0.128	122	0.00411395	0.00541896	-0.0043874	0.00567919	0.0040534	0.02519584	0.011060989	-0.041667895	-0.015255186	-0.010123054	0.038697353	0	0.5	-1	-0.065093859	-0.5	2	0	0.028482056	-0.052862584	-0.12174918	-0.031530646	0.337474624	0	-0.001766133	-0.006063451	0.181648566	0.047495275	0.063886376	0.100246707	0.00108915	-0.019437562	-0.297376556	-0.019821209	0.080711875	0	0.01550555	-0.0628346
541	2.3	c	8	9	c17	2477	46.4354533	63.53625	10 mM	0.105	266	-0.00020314	-0.0049376	-1	-0.0268744	0.0034276	0.0274261	0.01704405	-0.088414731	-0.260144801	-0.01436938	0.099915563	0	0.354596766	-0.56340032	-0.0732611	-0.016830636	1.05761845	0	0.032501282	-0.049903512	-0.0513226	-0.049656296	0.148218872	0.001576222	0.002654344	-0.007289937	-0.121706735	-0.122561928	0.024898015	0	0.006751551	-0.009656853	-0.276788026	-0.012154817	0.035731638	0	0.0187169	-0.620219
542	2.3	d	8	9	g16	2608	46.5534133	69.27714	10 mM	1.14	9858	0.00654015	0.02280602	0.00101037	-0.02032125	-0.00565448	0	0.083701895	-0.007212965	-0.014643993	-0.045826118	0.038317681	0	0.459996216	-0.467969581	-0.096949525	-0.004785803	1.902069859	0	0.018908794	-0.000691299	-0.073140829	-0.026376325	0.036582224	0	0.063448158	0.099804871	-0.045393703	-0.060327572	0.236774548	0	0.060033055	-0.058052354	-0.37835859	-0.000556735	0.1204	0	0.0087073	-0.0426009
543	2.3	e	8	9	k10	2590	93.1901867	91.24644	10 mM	0.15	514	0.014793	-1	-0.0075774	-0.05411275	0.1077928	0	0.5	-1	-1	0.007118658	2	0	0.5	-1	-0.633379813	-0.5	2	0	0.108806927	-1	-0.582936028	-0.160759777	1.61809865	0	0.014287902	-1	-0.809057442	-0.10342481	2	0	-0.001407953	-0.015549092	-0.213387449	-0.004378374	-0.027823327	0.003367205	0.5	-1
544	2.3	f	8	9	n12	2661	91.2195867	90.911	10 mM	0.096	112	0.00772775	-1	-0.0081163	-0.0345984	-0.0085909	0	-0.001103695	-0.004677185	-0.000342955	0.065860039	0.004453185	0	0.004778008	-0.016778109	0.195644532	-0.000951379	-0.0067939	0	0.000964025	-0.00202431	0.026438616	-0.003973918	0.005666996	0	0.003904519	-0.023333865	-0.04121078	-0.032572922	0.067575501	0	-0.007898883	-0.010654348	-0.248346436	-0.001324463	-0.015774086	0.020713381	0.0017738	-0.0068129
545	2.3	g	8	10	f3	2760	96.54084	91.51038	10 mM	0.096	467	0.0071812	-1	-0.3804795	0.02049191	0.009207	0	-0.027881647	0.008196506	-0.004320494	0.02176373	0.013518715	0	-0.5	-0.002456076	0.19894834	-0.001092512	-2	0	-0.017808231	-0.000105126	0.018860896	0.00781725	0.016492924	0	-0.004529907	-0.027782987	0.212387684	0.048970479	0.017192493	0.248462404	-0.063406466	0.03884355	-0.082262162	0.006195644	-0.164794114	0	-0.01891087	0.00231236
546	2.3	h	8	10	i6	2830	57.918	69.98804	10 mM	0.183	70	0.0196868	-1	-0.1052223	-0.04101985	-0.01110612	0	-0.008799029	0.00861082	-0.055851194	0.046306529	0.00076465	0	-0.007954865	-0.031374778	0.806755404	-0.013655087	0.263182853	0	-0.015424177	-0.001471653	-0.290769733	-0.006743137	0.03294291	0	0.009732017	-0.000470097	-0.214062911	-0.042055135	0.00817314	0	-0.013082608	-0.028935201	-0.033183428	0.002357624	-0.197557988	0	-0.00652695	-0.0051519
547	2.3	i	8	10	k18	2867	78.61819	84.77914	10 mM	0.145	341	-0.003859405	-0.3911419	-1	-0.02514035	0.024018	0	-0.005715275	-0.007374529	-0.006497991	-0.005993546	0.000983422	0	0.037970877	-0.059247453	0.326921447	-0.002194146	0.113248299	0	-0.00052848	-0.004379974	-0.005624675	-0.002850422	0.007612956	0	0.001976886	0.001632336	-0.004930511	0.007982641	0.05244497	0	0.104762969	-0.05230098	-0.313619224	-0.021553707	0.009625546	0	0.00169905	-0.0311172
548	2.3	j	8	10	n11	2789	47.74476	67.47862	10 mM	0.136	400	0.134865	-1	0.00135882	-0.01653445	-0.06067602	0	0.025215653	-1	-1	0.067208112	0.513079615	0	0.5	-1	-0.430924023	-0.5	2	0	0.053967966	-1	-1	-0.069200912	0.612500599	0	-0.020297063	-1	-0.148861345	-0.064661201	0.009588459	0	0.016569672	-0.078372408	-0.298524582	0.006898129	0.079575415	0	0.08173425	-1
549	2.3	k	8	12	f11	197	94.2926333	90.1977433	10 mM	0.376	880	0.01512825	-0.0787186	-0.0134393	-0.0201541	-0.05033428	0	0.002222497	0.0067049	0.023520783	0.108343474	0.003719045	0	0.003432432	-0.008730971	0.128351191	-0.000711309	0.021640835	0	-0.002304697	0.002021016	0.025877774	-0.000863975	-0.001341363	0	-0.005294273	0.018697623	0.198005643	0.044480533	-0.142989678	0.009182235	0.073847388	-0.208867342	-0.140780071	-0.00014287	0.001209165	0	0.0003614	0.0035592
550	2.3	l	8	12	j3	75	45.42167	42.8475093	10 mM	0.278	527	0.00414165	-1	0.00294374	-0.0371996	0.0081964	0	0.000552319	-0.063819235	-0.012750106	-0.001921874	0.015305278	0	0.166631671	-0.668782325	0.531647298	-0.026064357	0.331248642	0	0.059570641	-0.025867165	-0.019949144	-0.004262504	0.013154137	0	0.5	-1	-0.028037489	-0.071576674	-0.013506452	0	0.017432597	-0.084779791	-0.250551653	-0.003514927	0.045707051	0	0.00727385	-0.116152
551	2.3	m	8	13	c16	1145	92.0973767	92.5976533	2 mM	0.147	319	-0.005710685	-1	-0.0130523	-0.01307795	-0.02661352	0	-0.000719038	-0.000260795	-0.05915786	0.028456484	0.008637908	0	0.014074734	0.000235046	0.673851574	-0.009199668	0.074889387	0	-0.002235256	-0.008079601	-0.068492054	-0.005007131	0.020633784	0	-0.000912057	-0.002450571	0.122085929	0.03298531	0.036337238	0.472868101	0.001031137	-0.083844396	-0.181466502	-0.003031343	-0.01342677	0	0.000018325	-0.0037608
552	2.3	n	8	13	i22	257	87.9001133	86.78624	10 uM	0.982	159	-0.00019077	0.03540628	0.02470623	0.35216921	-0.0520597	0	-0.000133731	0.008254606	-0.002762628	-0.003526171	0.007878851	0	0.002014394	0.006452835	0.998991723	-0.00191113	0.111640348	0	2.16048E-05	-0.00083787	-0.000144469	-0.000510158	0.001162116	0.015863019	0.043812802	0.005702025	0.063908711	0.033739141	-0.013961629	0.001932534	-0.02394838	0.01989021	-0.178197292	0.000961522	-0.101356718	0	-0.002574765	0.09282014
553	2.3	c	9	9	c19	2484	85.45422	87.20935	10 mM	0.11	5518	0.00432385	-0.002459	-0.0344275	-0.0235383	-0.00886126	0	0.017220527	-0.012464628	-0.005676523	-0.001256966	0.034794067	0	0.042217721	1	0.339673553	-1.41359E-05	-2	0	0.004470777	-0.001279245	-0.023569304	-0.004837108	0.006466149	0	0.018235051	-0.019296575	-0.041403301	-0.036272565	-0.017786948	0	0.000219535	-0.00260818	-0.006442992	-0.281814985	0.001296467	0	0.0086119	-0.0084834
554	2.3	d	9	9	g19	2486	71.0439067	79.31121	10 mM	0.111	133	0.00379745	-1	-0.0080548	-0.01857415	0.0042024	0	0.001511805	0.015084643	-0.008604071	-0.008198526	0.024268167	0	-0.5	-0.027723652	0.651408574	-0.001507439	0.334162813	0	0.001171508	-0.003083437	-0.014679255	-0.008825749	0.02468834	0	-0.000567021	0.009237676	-0.026740722	-0.019305463	0.082348679	0.0060882	0.000816723	-0.162153596	-0.180215381	0.000381508	0.036446919	0	0.0102843	-0.0101934
555	2.3	e	9	9	k11	2463	43.2350633	5.066448	10 mM	0.099	423	0.04857735	-1	-0.003629	-0.0108337	0.0113766	0	0.041424002	-0.273253496	-1	0.428584059	0.03035391	0	0.5	-1	-0.078275222	-0.5	0.444164733	0	0.052574304	-0.08217715	-0.158253816	-0.027695886	0.034835573	0	-0.020664258	-0.026404267	-0.411570667	-0.072614927	2	0	0.03256434	-0.046231655	-0.271930207	0.004728527	-0.029265272	0	0.0647244	-1
556	2.3	f	9	9	n15	2542	66.99835	75.82372	10 mM	0.096	398	-0.00352352	-1	0.062371	0.08517566	-0.02595988	0	-0.021173828	0.164773772	1	0.259381098	-0.091048733	2	0.01220949	-0.007161744	0.363189404	-0.001265715	0.064537095	0	-0.014310349	0.140929238	1	0.275238989	-0.131750797	0.263748054	-0.048384942	0.085262471	0.681966252	0.142419544	-0.107790162	0.995975325	0.5	-0.509498275	-0.344379228	-0.012478159	0.050477707	0	-0.00359571	0.07085481
557	2.3	g	9	10	f9	2778	55.71979	70.86128	10 mM	0.19	499	-0.000138745	-0.0616511	0.007861	0.03214421	-0.02083396	0	0.002258547	-0.224247743	-1	0.053022168	-0.030174051	0	0.5	-1	-0.074797745	-0.5	0.3126925	0	0.5	-0.007088838	-0.435349154	0.071426879	0.002340106	0	-0.010651198	-0.161364108	-0.038896837	0.025861747	-0.013357139	0	-0.08185137	0.059455627	-0.099083613	-0.005734958	-0.196020367	0.002267404	0.01526645	-1
558	2.3	h	9	10	i8	2836	84.34071	86.77576	10 mM	0.232	87	-0.00289173	-1	-1	-0.02793815	-0.04128336	0	-0.001761985	0.000818732	-0.001614427	-0.001066294	0.005412911	0	0.5	-1	-0.119744436	-0.5	2	0	7.49591E-05	-0.007665932	-0.018574242	-0.006577797	0.020863029	0	-0.03940706	0.034376614	0.114983938	0.04623934	-0.020601593	0.26742576	-0.299794898	0.038808478	-0.005548161	0.004764602	-0.061270711	0.001897128	0.002274	-0.0085356
559	2.3	i	9	10	l5	2769	84.99166	87.31069	10 mM	0.134	540	0.0241117	-1	-0.0047073	-0.0224476	0.0035742	0	-0.002820545	-0.002121385	-0.01352143	-0.004622259	0.006320578	0	0.021366716	-0.063226572	0.371828191	-0.001621706	0.7133904	0	-0.0018631	-0.003015722	-0.009939072	-0.004821957	0.006659463	0	-0.015003834	0.002068075	0.013753261	0.010428632	0.029886387	0	0.002839931	-0.008542075	-0.331949915	-0.00154872	0.012410957	0	-0.00322948	-0.0032335
560	2.3	j	9	10	n13	2796	60.52802	78.62973	10 mM	0.265	754	-0.0128079	-0.2129658	-1	-0.01442645	0.005787	0	0.006933789	-0.067214329	-0.568743485	-0.004220247	0.054904125	0	0.146446164	-0.332826897	-0.035811152	-0.099549055	2	0	-0.005153395	-0.042743308	-0.101300366	-0.007711664	0.055809417	0	-0.006464886	-0.011981562	-0.020612156	0.030875718	0.036188523	1.706981489	-0.002412035	-0.003555278	-0.287579556	0.001954224	-0.040865606	0	0.0007469	-0.1122281
561	2.3	k	9	12	f12	58	35.53292	43.7538653	10 mM	0.395	1010	-0.00753404	-1	-0.0138156	0.103192785	0.0132026	0	-0.03401316	-0.317718159	-0.372004259	-0.033031677	0.007406125	0	0.218881239	-1	-0.050105133	-0.5	0.557261715	0	-0.014018886	-0.767366247	-1	-0.010732728	0.025636739	0	-0.089105905	-1	0.252907992	0.079252258	-0.125498729	0.112317572	0.012004752	-0.03563389	-0.346648532	-0.001206838	0.025368695	0.006881419	0.00654035	-1
562	2.3	l	9	12	j4	149	45.1135867	49.378208	10 mM	0.349	149	0.00427065	-1	-1	-0.0480088	-0.00394312	0	0.5	-1	-0.158899359	-0.005735766	0.868954185	0	0.5	-1	-0.3007485	-0.5	2	0	0.105378506	-0.178808353	-1	-0.1101101	1.332419049	0	-0.009885673	-1	-0.195220724	-0.151255682	0.035494821	0	0.004576334	-0.090436564	-0.368029866	0.005266146	0.105381287	0	0.5	-1
563	2.3	m	9	13	c21	1841	90.7944067	90.3418867	2 mM	0.147	243	0.00221415	-1	-0.0642613	-0.0428723	-0.00021756	0	0.006566579	-0.02685266	-0.041242756	-0.00230527	0.025177735	0	0.078835675	-0.084455611	0.361229255	-0.006400682	0.834811506	0	0.092246152	-0.037581786	-0.089755459	-0.030943804	0.487012529	0	0.5	-0.315843169	-0.308267558	-0.089570618	2	0	-0.129934862	9.05764E-05	0.003077406	0.000932842	-0.227881923	0	0.0030244	-0.0324519
564	2.3	n	9	13	j15	259	73.8683667	61.1615177	.2 mM	0.131	213	-0.012262695	-0.0034107	-0.5132883	-0.0150933	-0.00511498	0.0480789	0.000750663	0.005303579	-0.049880982	-0.003592033	0.021391778	0	-0.5	0.002497333	0.270640894	-0.021926282	0.076582665	0	-0.002169033	-0.002564907	-0.0661197	-0.004737945	0.023295592	0	-0.001907508	-0.009358438	-0.099238841	-0.058958925	0.002861935	0	-0.070134569	0.02478896	-0.19207859	-0.023959652	-0.11658154	0.022411485	-0.000952685	0.06378291
565	2.3	c	10	9	c20	2619	24.90521	57.93426	10 mM	0.104	416	0.00501285	-0.0024831	-0.019763	0.01131825	0.0034102	0	0.001836781	-0.047515466	-0.006523602	0.281009388	0.027310213	0	0.040468937	-0.16755883	0.389623787	-0.004421301	0.205890021	0	0.010428439	-0.169585426	-0.029219284	-0.006505708	0.027577688	0	-0.030370942	-0.133338497	0.220231669	0.022475518	7.50572E-05	0	-0.016254346	0.087173224	0.007811229	0.048120096	-0.485595876	0	0.00278665	-0.0511502
566	2.3	d	10	9	g22	2627	41.34542	2.374891	10 mM	0.099	566	0.00442645	0.09181159	0.0661157	0.2754714	0.0029846	0	-0.032040717	1	1	-0.002595179	0.00127779	0	0.013537932	-0.021123382	0.218729362	-0.000883237	0.094532895	0.015088431	-0.018153028	0.999937834	0.248071643	0.015135743	-0.007494795	0	-0.017617167	0.298616491	0.757937636	0.27977875	-0.10098958	2	-0.009457134	-0.004052208	-0.257097587	0.017344627	-0.109596589	0	-0.00094026	0.77751843
567	2.3	e	10	9	k12	2597	81.83341	84.4971	10 mM	0.193	161	0.0039831	-0.0074925	-0.0137885	-0.00223635	0.0068002	0	0.005630689	-0.003872843	-0.008808004	-0.000191212	0.076178036	0	0.045703917	-0.038157999	0.522625553	-0.001251021	0.606047687	0	0.00343749	-0.008666038	-0.014064631	-0.007510107	0.038375412	0	-0.017639316	-0.005283269	-0.0138348	0.002319525	-0.000520849	0	-0.027094171	-0.011553137	-0.301169271	-0.001343128	-0.033990046	0.010361604	0.001866	-0.0077547
568	2.3	f	10	9	n18	2682	40.5666367	62.70828	10 mM	0.102	514	0.02628775	-1	-0.0016191	-0.0142801	0.0136072	0	0.027220878	-0.083801393	-0.066630468	-0.000665637	0.178027012	0	0.5	-1	-0.047845666	-0.154577231	0.764295841	0	0.020610839	-0.14543997	-0.062914863	-0.021101573	0.462112863	0	0.019821209	-1	-0.04287377	-0.057591161	-0.021871566	0	0.018693746	-0.041736258	-0.341270859	-0.001296879	0.000204034	0	0.0278772	-0.238756
569	2.3	g	10	10	f10	2904	34.91943	6.023479	10 mM	0.289	1972	0.0233678	-0.0543403	0.00111535	-0.0189564	-0.00189288	0	0.005753398	0.000304514	-0.003430038	0.241006001	0.004965909	0	0.053550272	-0.045564188	0.519385809	-0.008858703	0.422674297	0	0.002018074	-0.001872429	0.011670176	-0.002820511	0.008559853	0	0.5	-0.004440768	0.058186945	-0.002625809	2	0	0.133415512	-1	-1	-0.5	2	0	0.00307205	-0.0033658
570	2.3	h	10	10	i10	2842	7.510379	3.74959	10 mM	0.273	589	-0.000371415	-1	0.02799646	0.105715895	-0.00096468	0	-0.236762386	0.09451538	1	0.183619186	-0.177652849	2	-0.008985316	-0.300959443	-0.005090852	-0.020158	0.133045572	0	-0.114628055	0.019604221	0.19960443	0.027875256	-0.142336084	0	-0.049548103	-0.00136321	0.612453707	0.113099702	-0.135592674	1.60701243	-0.233596198	0.031645624	0.003097683	0.008177153	-0.233655899	0.049590778	-0.025706655	-0.0148072
571	2.3	i	10	10	l7	2775	67.38814	80.56477	10 mM	0.133	510	0.5	-1	-0.0007794	-0.02093495	0.0068656	0	0.001817475	-0.000455935	0.033037669	-0.000192364	0.014208322	0	0.014540412	-0.034444808	-0.004932271	-0.002006046	0.145767304	0	0.000106275	-0.013839545	-0.000719571	-0.001106144	0.009370938	0	0.076013986	-0.032578713	0.054027702	0.002280314	0.005336452	0.028265905	-0.027139936	0.014642269	-0.27673719	-0.000285074	-0.091138375	0	0.0010375	-0.0084564
572	2.3	j	10	10	n14	2921	83.69351	85.85193	10 mM	0.257	293	-0.00420588	-0.0125477	-0.0094103	0.061241795	0.0063304	0	-0.002470821	-0.001941531	0.008574861	0.102813471	0.016216544	0	-0.003409951	-0.016336224	0.243759787	-0.001209921	0.090809351	0	-0.003791776	-0.003391632	-0.0013901	-0.001045123	0.010167605	0	-0.001974956	-0.003743197	0.610037402	0.088830086	0.107263265	2	-0.005715547	-0.005905408	-0.355265099	0.002703353	-0.020100768	0	-0.000907765	-0.007761
573	2.3	k	10	12	f17	143	41.4103233	51.4151733	10 mM	0.334	565	0.0132876	-1	-0.0047723	-0.05226335	-0.0157529	0	0.004984963	-0.12013999	-0.037120849	-0.006782273	0.036262216	0	0.057528021	-0.359034663	0.310661532	-0.009483687	0.171706193	0	0.314984743	-0.253036307	-0.058271056	-0.007511285	0.059813945	0	0.000746793	-1	-0.092173676	-0.097261125	-0.001557039	0	-3.97566E-06	0.147904849	-0.039302998	-0.5	0.005021297	0	0.01135375	-0.2060176
574	2.3	l	10	12	j8	44	54.7402867	68.5321733	10 mM	0.447	556	-0.01424489	-0.0982486	-0.0091942	0.07193461	-0.01433226	0	-0.127296987	-0.019014072	-1	0.006642777	0.001289696	0	0.038395787	-0.801605855	-0.066011986	-0.5	0.936270078	0	-0.042068337	-0.080160837	-1	-0.024868617	0.057089853	0	-0.071803293	-0.014999656	-0.791395981	0.043199167	-0.067715775	0	0.000877999	-0.010501944	-0.378462445	-0.000272585	-0.007138652	0	-0.02366694	-0.1273004
575	2.3	m	10	13	d6	529	54.31103	68.9140333	2 mM	0.142	223	0.0021597	-1	0.00545786	0.096238595	0.0171062	0	0.016790549	-0.076803917	-0.175496077	0.065282563	0.004103203	0	0.326477117	-0.867391567	0.407572128	-0.002543633	0.085007185	0.076840587	0.001770659	-0.017575503	-0.159640986	-0.00417808	-0.01488227	0	-0.001619551	1.18838E-05	0.020521504	0.062062288	-0.108249764	0	-0.077762209	0.041945715	-0.227184464	-0.022221092	-0.116835874	0.004014573	0.06914245	-1
576	2.3	n	10	13	j16	261	83.87003	59.4593809	.4 mM	0.14	70	-0.008850985	-0.0257761	-0.0072688	-0.01495965	0.0099988	0.03663082	4.23135E-05	0.00221946	-0.016934821	-0.005327386	-0.003351643	0	0.351322073	-0.686640985	-0.016959346	-0.040335642	1.631002111	0	5.43393E-05	-0.00320967	-0.01429185	-0.00172988	-0.027820806	0	-0.005908892	-0.046062516	-0.013263512	0.012542746	-0.037244098	0	-0.003103712	-0.090466593	-0.349768442	-0.001432337	0.042585574	0	-0.002241025	0.07666889
577	2.3	c	11	9	c21	2491	41.6941133	55.35983	10 mM	0.121	159	0.0002995	0.04441325	-0.0061921	-0.0099046	0.0436082	0	-0.003985991	0.113562653	0.306519948	0.132295642	0.018025594	0	0.098183441	1	0.292346234	-0.000128018	0.328970105	0	-0.004708104	0.091385071	0.111748703	-0.007175835	0.012794238	0	-0.007071872	0.052643046	0.024439419	-0.061261631	0.064505514	0	-0.047956839	0.063999085	-0.32401295	0.001428834	-0.111678306	0.015356456	-0.001209215	0.11158009
578	2.3	d	11	9	h3	2499	87.44297	86.94281	10 mM	0.1	398	-0.005847655	-1	-0.0031146	-0.01909855	0.004652	0	0.00780719	-0.000604224	0.035139198	0.054978941	-0.016380266	0	0.009930464	-0.0191686	0.241662213	-0.000852872	0.011310399	0	0.002037738	-0.009579004	0.044728057	-0.001690404	0.001168197	0	0.000937501	-0.017092448	-0.003695314	-0.007796271	2	0	0.004972894	-0.112647928	-0.378003363	-0.000479345	0.083063076	0	0.00476645	-0.0130569
579	2.3	e	11	9	k14	2604	46.23015	66.69614	10 mM	0.103	147	-0.00063517	-1	-1	-0.02326615	0.0114808	0	0.008821044	-0.004429957	-0.026414692	0.084058366	-0.013672363	0	0.038225486	-0.032126898	0.228403702	-0.004424334	0.075885169	0	0.004311904	-0.0333892	-0.075627183	-0.006583272	0.007550546	0	0.006780411	-0.023198291	-0.208661337	-0.00432069	-0.015535907	0	0.000747432	0.006057944	-0.402825912	0.000912057	-0.013396631	0	0.00346265	-0.0132176
580	2.3	f	11	10	c3	2696	91.85246	92.21346	10 mM	0.108	502	0.01601415	-1	-0.1099931	-0.02331765	-0.0131315	0	0.001727605	0.00411891	0.036691304	-0.005721246	0.002875866	0	0.005436719	-0.012755058	0.212203979	-0.000966039	0.001260686	0	0.014023913	-0.003635244	0.03951687	-0.000824199	0.00337733	0	0.00707619	-0.011208239	0.014478385	-0.000107203	-0.018496489	0	-0.100223789	-0.021699173	-0.319853947	0.003567304	0.0224833	0	0.0013261	-0.0014099
581	2.3	g	11	10	f13	2791	80.03217	83.50893	10 mM	0.206	303	0.00650815	-1	-0.0076911	-0.04295935	0.0387308	0	0.005042465	-0.006277733	-0.012895494	0.069165235	0.143889255	0	-0.006021833	-0.027476193	0.466353319	-0.004746447	0.975170954	0	0.009465034	-0.004006916	-0.003801983	-0.008298629	0.045459228	0	-0.011516042	0.003190874	-0.088216862	-0.063442632	2	0	-0.000648745	0.108982617	-0.028569938	-0.5	0.003927794	0	0.00425115	-0.0142302
582	2.3	h	11	10	i12	2848	56.95571	74.08804	10 mM	0.182	573	0.02280035	-0.0081616	-0.0144836	-0.023168	-0.05763386	0	-0.001586772	0.004106888	0.379530762	-0.001405396	0.005367517	0	0.014518834	-0.011070196	0.100373043	-0.000488312	-2	0.036712713	0.000963429	-0.002316951	0.169920975	-0.001756994	0.00415033	0	0.003206813	-1	-0.010106753	-0.033086805	0.076839225	0	0.00252662	-0.011491111	-0.457768165	-0.001234146	0.042551261	0	0.0028974	-0.0089332
583	2.3	i	11	10	l8	2900	90.0603	91.16763	10 mM	0.168	260	0.0117212	-0.0745543	-1	-0.03415315	-0.01161924	0	0.006741248	0.017236136	-0.000182704	0.077526059	0.01540018	0	0.008272937	-0.010964621	0.267600532	-0.004127384	0.058012377	0	0.00251737	0.00261702	0.022226487	-0.007728136	0.016123151	0	0.5	0.013337881	-0.000227713	-0.027595448	2	0	-0.250501726	0.111997865	-0.120349097	-0.006289611	-0.170982739	0	0.00332095	-0.003644
584	2.3	j	11	10	n18	2933	89.27379	90.61093	10 mM	0.175	370	-0.001009865	-0.0378339	-0.1001188	-0.0178901	0.0821168	0	0.000918797	0.011477944	-0.003256575	-0.000309086	-0.006012517	0	0.044169087	-0.028950129	0.218165532	-0.00226301	0.270025491	0	0.000916849	0.00361009	-0.003863368	-0.004371093	0.004747674	0	0.014475698	0.019408304	-0.038467133	0.022591815	0.030918124	0	0.039187455	-0.501083712	-0.186178221	-0.000252896	0.205696137	0	0.00207815	0.00447499
585	2.3	k	11	12	f18	63	80.9221967	86.17187	10 mM	0.358	489	-0.00694423	-1	-0.0918883	-0.0347898	-0.00201926	0	0.004794228	-0.004870559	-0.021027701	0.217229379	0.140494942	0	0.008360399	-0.077957122	0.071740574	-0.011468661	0.042981119	0	0.007820941	-0.123000873	-0.12663048	-0.004403361	0.110268759	0	0.017911789	-1	-0.189580522	-0.038018356	0.053456207	0	-0.007113624	0.04946874	0.007172597	-0.002977579	-0.493949813	0	0.00723625	-0.0144776
586	2.3	l	11	12	j9	119	75.7729333	27.1154253	10 mM	0.576	280	-0.001376275	-1	0.01998294	-0.0161554	0.0157582	0	0.001827095	0.003148774	1	-0.002885945	-0.009756859	0	0.01824032	0.033858904	0.479753766	-0.00061682	-0.246930505	0	0.000549653	-0.005482307	0.148658652	0.011861373	-0.035919154	0	-0.015355838	0.003949677	0.120724615	0.020582813	-0.002718665	0	0.00136845	-0.039384636	-0.429685602	-0.002352084	0.014027404	0	0.00053765	-0.0041907
587	2.3	m	11	13	d8	638	88.34389	90.3593667	2 mM	0.147	133	0.0076854	-1	-0.0173036	-0.0113703	0.0029962	0	0.003460159	-0.008496617	-0.091783772	0.043253257	0.019009553	0	0.004869071	0.052434085	0.84209234	-0.001230691	0.02390744	0	-0.004293855	-0.012084499	-0.113009945	-0.006376013	0.021294873	0	-0.002703353	-0.003345489	0.15396099	0.008104383	-0.0277878	1.887466679	0.007144335	-0.001451848	0.027633737	-0.5	0.006941019	0	0.00040055	-0.0171406
588	2.3	n	11	13	j17	263	68.4404833	52.293027	3 mM	0.132	108	-0.000718005	-0.0118395	0.00696142	-0.01551835	0.086797	0.03325394	0.00121517	-0.012971942	-0.017084249	-0.001564039	0.008303692	0	0.302770102	-1	-0.058230839	-0.226622232	2	0	0.008166508	-0.002256948	-0.027430413	-0.003731586	0.00970157	0	0.5	-1	-0.128174358	-0.067889875	0.029155125	0	0.034238296	-0.001652961	0.002045665	-0.5	0.001759637	0	0.0005567	-0.0283771
589	2.3	c	12	9	c22	2625	47.3699967	69.78249	10 mM	0.117	844	0.0020567	0.00211003	-1	0.002632665	0.0050704	0.07715392	0.007348044	-0.000108253	0.004094288	-0.035215439	0.019972593	0	0.026464202	-0.041772508	0.343882106	-0.001189274	0.110536243	0.006929073	-0.00293982	-0.01049783	-0.002403548	-0.003812608	0.017376551	0	-0.002012494	-0.074917171	0.174408888	0.012512767	-0.068235143	0.028157759	0.117782381	-0.21967629	-0.371790308	0.002458981	0.003689931	0	0.0034645	-0.0104838
590	2.3	d	12	9	h5	2506	51.39671	70.49757	10 mM	0.117	68	0.00336015	-1	-1	-0.0335843	0.3065988	0	0.5	-1	-0.262271114	-0.001380564	2	0	0.5	-1	-0.609970641	-0.5	2	0	0.04670001	-1	-0.618816339	-0.179257245	2	0	0.5	-1	-0.304556224	-0.14515187	0.024362269	0	-0.5	0.031328149	0.002569808	-0.002219805	-0.04888313	0.031616135	0.5	-1
591	2.3	e	12	9	k15	2475	33.36636	6.286947	10 mM	0.103	267	-0.005159035	-0.1909284	0.00420298	0.09452625	0.0067706	0	-0.024136953	-0.011796423	-0.017466409	0.005890202	0.01575661	0	0.003731354	-0.366041926	-0.004339633	-0.020856966	0.661101547	0	-0.030350139	-0.063034654	-0.052176909	-0.006440465	0.027389826	0	-0.014459837	-1	0.062132241	0.075444232	-0.097191021	0	-0.018399333	-0.036550616	-1	-0.003826977	0.570438843	0	-0.006746225	-0.0218738
592	2.3	f	12	10	c4	2821	34.5055	61.11457	10 mM	0.118	281	0.01251845	-1	-0.0046351	-0.01927045	-0.01273044	0	-0.012782662	-0.026586304	-0.018086583	0.189404213	-0.001766524	0	0.075591337	-0.351640782	-0.005559219	-0.004613688	0.306511131	0	-0.000752093	-0.10805039	-0.047932061	-0.011985508	0.017887723	0	-0.000112603	-1	-0.024017263	-0.041631125	0.014215336	0	0.001650263	0.007836231	0.029548497	-0.5	-0.032423971	0	0.0006456	-0.0391358
593	2.3	g	12	10	f16	2923	24.15312	48.92756	10 mM	0.244	380	-0.004376905	-1	0.11181797	0.466232425	-0.04279644	0	-0.108676845	0.038757608	1	-0.028716609	-0.018723559	2	0.036631509	-0.268192864	-0.010131919	-0.009604068	1.242602614	0	-0.039722849	-0.011182144	0.2182107	-0.001875392	0.037164814	0	-0.054666579	-1	0.582535978	0.1878197	-0.004458092	2	-0.005545079	-0.001070696	-0.00923719	-0.483829795	0.00275007	0	-0.003265635	-0.0273694
594	2.3	h	12	10	i14	2854	35.62561	59.33874	10 mM	0.16	408	-0.007096995	-1	-0.0166829	-0.0275252	0.1166318	0	0.056425318	-0.044843894	-0.363082492	0.367509445	0.115834004	0	0.5	-1	-0.170174826	-0.469656715	1.720509601	0	0.023941129	-0.012130856	-1	-0.142379278	0.349968268	0	-0.003312506	-0.00396529	-0.456792829	-0.155432054	0.922082315	0	0.143364684	-0.423977636	-0.245796524	-0.000746793	0.029679891	0	0.10501935	-1
595	2.3	i	12	10	l14	2920	39.33587	60.98134	10 mM	0.312	430	0.0025786	0.02089471	0.00430383	0.023010955	0.004884	0	-0.004013289	-0.063502988	0.151196116	0.011876321	-0.035976252	0	0.065234485	-0.446565661	-0.001096794	-0.002075625	0.198097238	0	0.00088073	-0.024746734	0.030159204	0.215827247	-0.100379635	0	0.000348207	0.005575411	0.009396064	0.057993767	2	0	0.01248282	-0.01055334	-0.018180153	-0.5	0.012528636	0	0.00385485	-0.5684779
596	2.3	j	12	10	n20	2940	67.89771	80.56469	10 mM	0.112	541	0.0092632	-1	-0.1441314	-0.0198827	-0.01123606	0	0.002087103	-0.011065547	-0.00330432	-0.357564632	0.004399273	0	0.056528869	-0.150164892	0.53406666	-0.003121121	0.461679271	0	0.002191062	-0.007570562	-0.011138636	-0.002085892	0.001677143	0	0.5	-0.024538942	-0.001314498	0.01644588	-0.012921919	0	0.001118904	-0.00782511	-0.0074833	-0.5	0.005062856	0	0.0032902	-0.0298852
597	2.3	k	12	12	f20	2	24.9212133	49.6962633	10 mM	0.549	399	0.5	-1	-0.0593058	-0.01114905	-0.0026277	0	0.5	-1	-1	-0.003285721	1.123369835	0	0.5	-1	-0.427006387	-0.5	2	0	0.051658289	-1	-1	-0.261909864	1.918919428	0	0.004216481	-1	-0.430376389	-0.116855064	0.072534929	0	-0.103165552	0.207441903	-0.342561785	-0.248432788	-0.025065889	0	0.5	-1
598	2.3	l	12	12	j10	60	53.0140933	49.2592227	10 mM	0.391	1567	0.00291195	-0.2423225	0.00413167	-0.0137231	0.008805	0	0.000314409	-0.018426126	-0.030275648	-0.003617955	0.038405538	0	0.082604893	-0.116462822	-0.000612528	-0.007623919	0.041941265	0	-0.000290594	-0.030187724	-0.075381667	-0.008538765	0.070654888	0	0.043865864	-1	-0.004267777	-0.005609063	0.024357048	0	-0.000922091	0.01516072	-0.014070156	-0.5	-0.015037784	0	0.00809765	-0.0717783
599	2.3	m	12	13	d12	909	83.13121	86.73994	2 mM	0.155	132	-0.001961905	-0.1394234	-0.0128279	-0.038092	-0.00670384	0	0.000776417	-0.022135456	-0.066038632	-0.000904868	0.005628622	0	0.031941161	-0.022219066	0.481320979	-0.009721128	0.190464197	0	-0.000171416	-0.003477271	-0.387229593	-0.004148402	0.003601256	0	0.5	0.017429871	-0.039543463	-0.046386173	0.075094048	0	-0.008282716	0.009553827	-0.027181561	-0.5	0.006700322	0	0.0037058	-0.0177242
600	2.3	n	12	13	k3	277	61.8701733	54.8267677	1 mM	0.134	225	-0.000808595	-0.0215813	-0.0026771	-0.02311265	-0.00297604	0.11948076	0.032323339	-0.019852596	-0.012044338	-0.000930106	0.021520741	0	-0.000805995	0.110297181	0.755862553	-6.22858E-06	0.006823646	0	0.013557766	-0.005655325	-0.022445063	-0.003016329	0.012325578	0	0.00490707	-0.002493294	-0.066032222	-0.013553363	-0.03605401	0	0.00677076	-0.031640426	-0.018235841	0.006490216	-0.486630111	0	0.0079588	-0.0108143
601	2.3	c	13	9	d4	2631	29.9674	45.38741	10 mM	0.104	384	-0.018527255	0.00331207	0.00742425	0.32310146	-0.0062672	0.04536656	-0.142790457	-0.005915625	-0.005153452	-0.001078782	-0.00783123	0	0.017573758	-0.118466314	0.234210149	-0.004115874	0.330393467	0	-0.051817199	-0.013506272	-0.008369097	-0.002587095	0.021491421	0	-0.116723295	-0.033197074	0.607733012	0.179815883	-0.041689682	0.156011391	0.5	-0.131349909	-1	-0.000454681	0.087482473	0	-0.02439611	-0.0172834
602	2.3	d	13	9	h15	2539	22.7701767	46.17863	10 mM	0.097	370	-0.338320715	0.39755156	0.05782119	0.0116944	-0.69849086	2	-0.043778148	-0.020417542	-0.000886298	-0.005350128	-0.015829493	2	0.02498015	-0.204770621	-0.0090028	-0.000984324	0.01351986	0.479489848	-0.037089144	0.017502145	0.102947358	-0.007599437	-0.310644407	2	-0.184484232	0.197021714	0.152943561	0.054342251	-1.293033648	0.84118397	0.5	-0.082475382	-1	0.003312506	0.034564505	0	0.0010676	-0.0547822
603	2.3	e	13	9	k18	2617	22.2140867	7.04682	10 mM	0.132	732	0.00735065	-0.0111295	-1	-0.0227536	-0.00285692	0	0.003170389	-0.005530427	-0.01614623	-0.001068865	0.074981305	0	0.352729515	-0.223227274	-0.050225074	-0.025815985	1.005382235	0	-0.002981494	-0.018212044	-0.080290316	-0.010574759	0.065992755	0	0.002263141	0.004052377	0.125778505	0.01042674	2	0	-0.027628094	0.1277914	0.004793607	0.111548933	-0.781263136	0.007297523	-0.000343745	-0.0250653
604	2.3	f	13	10	c5	2702	50.39288	70.02506	10 mM	0.11	173	0.01159945	-1	-1	-0.0146318	-0.02995056	0	0.002698147	-0.01132683	0.028343331	0.41112358	0.010501042	0	0.052750236	-0.035727336	-0.00212014	-0.001183206	-0.027106378	0	0.00748702	-0.013295394	0.030244974	-0.005455864	0.011725651	0	0.5	-0.120251424	0.113205579	-0.014225591	-0.021974255	0	-0.116172466	0.092270204	-0.378888907	0.000274048	-0.156815173	0	0.0166626	-0.0128302
605	2.3	g	13	10	f20	2935	43.37822	59.50537	10 mM	0.28	116	0.0263978	-0.0643507	0.01219232	0.455200805	-0.00847462	0	-0.021485638	-0.000885167	1	0.238725878	-0.02960462	0.832632289	0.088793795	-0.051785696	-0.009848372	-0.000850628	0.064794703	0.024237494	-0.008796355	0.010031319	0.267473704	0.360533483	-0.078761332	0	0.006922149	-0.009488638	0.55772289	0.144030366	-0.006108253	1.582781358	-0.001757836	-0.02676399	-0.51955687	0.006545707	-0.023471927	0	-0.00305802	-0.0122046
606	2.3	h	13	10	i20	2873	54.13516	0.870643	10 mM	0.427	430	0.00680445	-1	-1	-0.0295927	0.0831628	0	-0.000488475	0.022153686	0.054164302	-0.344734384	-0.007624744	0	0.023385835	-0.042037312	0.360603702	-0.002356074	0.092082771	0	-0.002358812	-0.020776847	-0.006472626	-0.002338203	0.004060308	0	0.000784378	-1	0.008227594	-0.016697757	-0.070853473	0	0.5	-1	-0.361272353	-0.00255985	0.288075396	0	0.00142105	-0.0083317
607	2.3	i	13	10	l17	2807	32.85333	62.10609	10 mM	0.141	287	0.00263655	-1	-1	-0.00371225	-0.03407424	0	0.004878749	-1	-0.265659476	-0.010880076	2	0	0.5	-1	-0.417682322	-0.5	2	0	0.5	-1	-1	-0.205169066	2	0	-0.012068942	-1	-0.544133057	-0.105255826	-0.056658566	0	0.5	-1	-0.257821693	-0.000231519	0.16914883	0	0.5	-1
608	2.3	j	13	10	n21	2820	32.64765	54.85693	10 mM	0.107	603	0.0033243	-0.0015646	-0.007762	-0.02532135	0.0960286	0	0.00643457	0.000844601	0.007412696	0.263772937	0.003080923	0	0.5	-0.190822231	-0.066625525	-0.001546328	0.512928608	0	0.012294369	0.011853013	-0.010580352	-0.019425989	0.017970692	0	-0.005329323	0.082070863	-0.085896832	-0.113936836	2	0	0.013135441	-0.079645859	-0.076950705	-0.5	0.036361154	0	0.0078598	-0.0115773
609	2.3	k	13	12	f21	140	91.5600133	89.9775267	10 mM	0.562	253	0.021939	-0.0587208	-0.2371423	-0.0246714	0.0062544	0	0.007440309	-0.015559073	-0.003363526	-0.001768551	-0.010807845	0	0.5	-0.117189808	0.590992064	-0.000684839	0.100526003	0	0.015509859	-0.018139813	-0.00502558	-0.00179053	-0.039955537	0	-0.004102392	-1	-0.006806928	-0.042248994	-0.03482275	0	-0.038669462	0.006779811	-0.548364177	-0.004546717	-0.022984192	0	0.0104504	-0.1391406
610	2.3	l	13	12	j14	61	42.6407867	24.6152233	10 mM	0.393	204	0.0022369	-0.1528568	-0.0176031	-0.0172816	-0.0217585	0	0.02832891	-0.049757243	-0.043136981	-0.00538035	0.019548025	0	0.145221894	-0.115937818	0.539100064	-0.005358208	0.105682747	0	0.042139552	-0.027753307	-0.064646451	-0.005139718	0.005723264	0	0.021553707	-0.02722167	-0.023770052	-0.003826021	0.073457881	0	0.005533088	-0.366380917	-0.259579352	-0.019808834	0.02240162	0	0.074713	-0.1151704
611	2.3	m	13	13	d19	2779	66.1264333	73.8323833	2 mM	0.141	166	-0.018015505	-0.0565198	-0.1096902	-0.0279476	-0.0037839	0	-0.00011602	-0.043530309	-0.179022483	0.027612847	0.032651988	0	0.030634497	-0.103848734	0.934472468	-0.009719629	0.678720992	0	0.002216041	-0.054666538	-1	-0.01122709	0.091827792	0	-0.003771278	-1	-0.174180544	-0.111433046	0.049006042	0	-0.02573317	0.015818847	-0.410585803	-0.00149956	-0.196408875	0	-0.00480909	-0.0129398
612	2.3	n	13	13	k14	301	69.4858567	54.9172992	1 mM	0.131	185	0.00182105	-0.0133744	0.00938775	-0.013231	-0.01616698	0.13958116	0.005568424	0.00183095	0.016328714	0.004724674	0.001043064	0	-0.000708362	0.072243764	0.561761277	-0.00029102	0.006515158	0	0.001450324	-0.000400854	0.00813043	-0.000754223	0.003904423	0	0.000824216	-0.011217233	-0.018488004	-0.017336765	2	0	0.040254626	-0.070263459	-0.672594794	0.000889659	0.078786566	0	0.0006363	0.00105892
613	2.3	c	14	9	d7	2512	38.99974	58.93958	10 mM	0.095	597	0.0042567	-0.0112921	-0.005786	-0.00794915	-0.03009298	0.07134822	0.001324445	-0.002669222	-0.026440186	0.134504427	-0.158305291	0.015696055	0.11111806	-0.013288351	0.304353468	-0.008969711	-2	0.755792164	-0.006155759	0.0091937	-0.123387799	-0.00017619	-0.227981897	0	0.006498904	-1	-0.071665525	-0.031725556	0.040189644	0	0.017369387	-0.00414784	-0.635719263	-0.012839313	0.00351413	0	0.00445395	-0.0194342
614	2.3	d	14	9	h19	2551	41.63876	61.06451	10 mM	0.099	651	-0.00895939	-0.0026992	-0.0427183	0.5	-0.02302012	0	-0.038694063	0.008600434	-0.03121098	-0.001659621	0.024140558	0	0.019436286	-1	-0.016527142	-0.259193161	0.873504447	0	-0.038795251	-0.008809161	-0.204009544	-0.007333866	0.029384436	0	-0.136079356	-1	0.740501191	0.47660906	-0.09433385	0.152220006	-0.007977087	-0.078279514	-0.167119114	-0.001227144	-0.423245025	0	-0.020363845	-0.0075971
615	2.3	e	14	9	l4	2636	71.8594733	75.1262	10 mM	0.101	401	-0.00152832	-0.00517	0.0102187	0.05624155	-0.016949	0	0.012235748	-0.052165361	-0.030384651	-0.001721536	0.007122739	0	0.5	-0.272224158	0.148687617	-0.010440528	0.15223561	0	0.008498656	-0.019204412	-0.086247454	-0.005767665	0.007863891	0	-0.036052789	-0.019411671	-0.084009562	0.036481866	-0.009718618	0	0.002835367	-0.002532991	-0.680306235	-0.011301468	-0.004930155	0	0.0303541	-0.6743638
616	2.3	f	14	10	c6	2827	27.79263	4.112626	10 mM	0.126	2190	-0.004978675	-1	-0.080078	-0.0228589	0.0280654	0	-0.002624153	0.035365288	0.079467083	-0.000337188	0.005235024	0	0.005984963	-0.007399791	0.455129511	-0.001819668	0.075119821	0	-0.00206189	0.001159154	0.034608951	-0.0064823	0.00814274	0	0.002862845	0.002393633	0.102771934	-0.01448334	0.157751389	0	-0.433601816	0.039833791	0.559708992	-0.309248681	-0.675774399	0.109648851	-0.002868525	-0.0013236
617	2.3	g	14	10	g12	2847	21.05257	3.392154	10 mM	0.247	451	-0.00034385	-1	0.09242475	-0.01217025	-0.03551892	0	0.011378704	-0.017524456	1	0.119046921	0.052677919	0.425679143	0.027156181	-0.076840502	0.038611128	-0.000926742	0.080537062	0	0.022463793	-0.037124644	0.500676014	-0.008382716	0.063217016	0	0.5	-0.150717492	0.375659562	0.024345124	0.021885788	1.172452121	0.010658904	-0.02668344	-0.732524762	0.020799709	0.00442362	0	0.0210084	-0.0332818
618	2.3	h	14	10	i22	2880	35.88027	60.62916	10 mM	0.218	65	0.00779515	-1	0.01180965	-0.00232615	0.0231138	0	-0.012414168	0.003428701	0.223103726	0.133842548	-0.003510078	0	0.025259966	-0.074990223	0.254805617	-0.001697501	0.087965551	0	-0.004792294	-0.018502336	0.677074528	-0.003405182	0.003275428	0	0.001549472	-1	0.268836011	0.020534059	0.02852994	0.079477407	-0.066337642	0.242824642	0.011815456	0.082836518	-1.005594406	0	0.00070225	-0.0083435
619	2.3	i	14	10	l20	2939	47.00401	68.56465	10 mM	0.212	650	0.002649	-1	0.00526475	-0.0242346	0.0075974	0	0.003712031	0.002896874	0.105805832	-0.037439998	0.001711976	0	0.016427531	-0.00064708	0.101793957	-0.000791782	0.023514933	0	0.004607065	-0.004312028	0.053629031	-0.001787386	0.002487037	0	-0.024481245	-0.007786065	-0.015954773	-0.018221896	2	0	-0.001038035	-0.086144917	-0.705866814	0.001511678	0.043355146	0	0.00248495	-0.0039232
620	2.3	j	14	12	c8	89	94.3089633	93.0155533	10 mM	0.311	581	0.0044889	-1	-0.4275668	-0.04580735	0.0122998	0	0.5	-1	-0.113033972	0.056802928	1.53516826	0	0.5	-1	-0.821032202	-0.5	2	0	0.024783553	-1	-1	-0.21483907	2	0	0.08123119	-1	-0.274050041	-0.144674413	0.198231376	0	0.002267497	-0.017143056	-0.226434723	-0.5	-0.00687755	0	0.5	-1
621	2.3	k	14	12	f22	130	86.78799	88.1801067	10 mM	0.312	330	0.0091703	-1	-0.013366	-0.01159005	-0.0257776	0	0.013115224	-0.07738408	-0.004157227	0.235473712	-0.012028062	0	0.5	-0.137548867	0.140896128	-0.00066144	0.092073204	0	0.025795661	-0.04416889	-0.005701115	-0.004991648	0.002647681	0	0.000960502	-0.834465052	0.069062557	0.003443607	0.080164326	0	0.045454692	-0.037099972	-0.284845258	-0.5	0.020509602	0	0.0463663	-0.506001
622	2.3	l	14	12	j15	183	89.5991733	88.8898167	10 mM	0.353	317	0.00778425	-1	-0.0077897	-0.01720445	0.0003044	0	-0.008327584	-0.030882019	-0.003119673	-0.009877534	-0.01381349	0	0.030913835	-0.06310264	0.271441574	-0.001076445	0.017418174	0	-0.001666028	-0.018696277	-0.027028028	0.020255415	0.002005369	0	-0.001954224	-1	-0.000914706	0.000299802	0.008760361	0	-0.000431406	-0.727198997	-0.043621869	-0.001366835	0.008845877	0	-0.000878	-0.1026843
623	2.3	m	14	13	e7	2583	78.59441	81.4545333	2 mM	0.156	225	0.00717535	-1	0.02125561	-0.0270111	0.071202	0	0.013276806	-0.08638108	0.017721986	-0.004920898	1.822447792	0	0.277446556	-0.068664302	0.747239511	-0.000905562	2	0	0.0343205	-0.034025275	-0.029582913	-0.025563457	1.833920553	0	-0.015948946	-0.006303125	-0.104175923	-0.079496849	0.203491092	0	-0.021318044	-0.184111836	-0.531216699	-0.00556428	-0.024444155	0	0.06520505	-1
624	2.3	n	14	13	k18	309	68.6705933	73.33709	1 mM	0.134	192	0.0026172	-0.0066175	0.01050589	-0.03833975	-0.0422578	0.11214678	-0.009893993	-0.034986404	-0.069631442	0.207468534	0.029982418	0	0.268533315	-1	-0.069315676	-0.5	2	0	-0.004812527	-0.021441207	-1	-0.004751734	0.027141216	0	-0.007042966	-0.060624449	-0.081322686	-0.089618139	0.009189351	0	0.034372148	-1	-0.008217251	-0.000157864	0.190639804	0.008543238	-0.00908917	-0.0187451
625	2.3	c	15	9	d10	2650	33.46839	53.94928	10 mM	0.099	455	-0.003818795	-0.0003047	0.02348784	0.18283876	-0.01197792	0	-0.011027105	0.033376073	-0.09796684	-0.004601801	0.003512382	0	0.5	-1	-0.15065513	-0.227453266	2	0	-0.00632124	0.053280549	-0.106545389	-0.003665191	0.037533485	0	-0.021607662	0.00586341	0.279377966	0.089173689	-0.096108402	0.106588599	0.07863531	-0.718162155	-0.427875192	0.007925532	0.266998249	0	0.0081185	-0.0271666
626	2.3	d	15	9	h20	2685	33.6623133	59.18843	10 mM	0.133	419	0.00158705	-0.0868785	-0.0090988	-0.02926375	-0.02472884	0	0.005454008	-0.161152679	-0.008978927	-0.003331218	0.011619751	0	0.5	-1	-0.03164223	-0.002972214	0.456720658	0	0.027533127	-0.005901559	-0.008531744	-0.005826021	0.014220448	0	0.022896109	0.029373093	0.111035381	0.053215261	0.018240743	0	0.006684844	-0.268163731	-0.520604879	-0.002398723	-0.018718762	0	0.0307892	-0.6663468
627	2.3	e	15	9	l6	2642	50.0107867	70.13187	10 mM	0.114	317	0.00027715	-0.0144573	-0.0100133	-0.02915925	0.0797788	0	-0.003475501	-0.007099788	-0.018398063	-0.004033866	0.039144002	0	7.13919E-05	-0.23865656	0.547860936	-0.006160962	1.624539948	0	-0.00164576	-0.003150838	-0.040705953	-0.008597914	0.044968808	0	0.003969265	0.019854313	-0.041834399	-0.008794327	0.03233725	0	-0.041343108	0.007367795	-0.758536401	-0.007497851	-0.011015814	0	-0.00177529	-0.0181493
628	2.3	f	15	10	c14	2851	37.76961	61.3469	10 mM	0.185	560	0.00217245	-1	0.0101811	-0.03066345	-0.00163896	0	0.011013259	-0.079905915	-1	0.245768474	0.014652462	0	0.5	-1	-0.049632639	-0.5	0.171568325	0	0.016824413	-0.016484127	-0.076332236	-0.007959143	0.019435877	0	-0.015030897	-1	-0.338644533	-0.058854515	0.029580097	0	-0.013926911	-0.041303621	-1	0.017768923	0.200104529	0	0.1373842	-1
629	2.3	g	15	10	g14	2853	15.62206	2.646484	10 mM	0.263	470	0.00023285	0.00713975	0.10280946	0.15218962	-0.061202	0	-0.094001052	0.215978929	1	0.255839331	-0.16350392	2	0.01633531	-0.08893958	-0.009418921	-0.008865413	0.18328963	0	-0.046862225	0.070944015	1	0.02207226	-0.024756555	0.227574809	-0.112078199	0.240987383	0.765584548	0.161295187	-0.275323602	2	-0.012541568	-0.05298693	-0.710015545	-0.040166936	-0.037936094	0	-0.008801365	0.03460161
630	2.3	h	15	10	j3	2762	51.00196	68.12309	10 mM	0.101	378	-0.002319615	-0.1650007	-0.000419	-0.00335395	-0.00799042	0	-0.096827428	-0.065182025	-0.136124422	0.264513848	-0.356093008	0	0.11498247	-1	-0.006631996	-0.499774848	0.315884678	0	-0.184653217	-0.1348222	-0.079839949	0.404629332	-0.793121431	0	-0.110301547	-1	0.049315731	0.13464557	-0.206217307	0	0.5	-1	-0.786148172	0.001644437	0.421279553	0	-0.00145389	-1
631	2.3	i	15	10	m3	2701	30.05223	55.5634	10 mM	0.103	460	-0.005068535	-1	0.00818662	0.14894154	0.0074764	0	-0.5	0.005134415	-0.007074733	-0.003464338	-0.57247779	0	-0.5	-0.210489132	-0.003545878	-0.041652475	-2	0	-0.200023115	0.001306674	-0.015698397	0.024381973	-0.416642262	0	-0.069855331	-0.01231579	0.094974004	0.099410645	-0.203515822	0.78697658	0.5	-1	-0.999729365	-0.5	1.135733556	0	-0.076378565	-0.0279925
632	2.3	j	15	12	d3	20	45.6798133	67.74441	10 mM	0.242	573	0.00727785	-0.0279423	-0.0061273	-0.02732225	0.0279248	0	0.031303836	-0.221336522	-0.098969453	0.084997874	0.020447335	0	0.288148144	-0.96897314	-0.019477298	-0.257171317	1.139948176	0	0.004596522	-0.071429621	-0.246945367	-0.007937855	0.020101218	0	-0.011774918	-1	-0.051608278	-0.023228805	0.027887062	0	0.005988744	0.014166514	-0.884797877	-0.00086511	-0.015499177	0	0.01496515	-0.5043053
633	2.3	k	15	12	g7	223	74.5486633	82.3977633	10 mM	0.609	601	0.0087772	-0.4613697	-0.0119815	-0.0159427	-0.0184433	0	-0.003379069	-0.00579783	0.029417658	0.227001837	-0.011008944	0	0.000726158	-0.018367407	-0.003079079	-0.001318031	0.007694572	0	-0.000772248	-0.009369049	0.038511216	0.002920387	-0.077194497	0	-0.012559409	-0.035789727	0.13867378	0.019479121	0.013406927	0	0.5	-1	-0.726805801	0.00012106	0.309895055	0.031081514	-0.002018745	-0.0149296
634	2.3	l	15	12	j19	174	86.3510433	87.9180533	10 mM	0.386	495	0.00230325	-1	-0.018723	-0.0107346	-0.01707626	0	-0.004489524	-0.015502067	-0.00502621	0.359776019	-0.015379281	0	0.030781012	-0.054528578	0.112701064	-0.000998207	0.011216433	0	-0.002380377	-0.023512245	-0.057325372	0.019753271	-0.015723198	0	-0.010589413	-0.001274129	0.039060278	0.026848184	0.000424163	0	0.004027928	-0.013109565	-0.898111294	0.000459224	0.01147411	0	-0.00112014	-0.085675
635	2.3	m	15	13	e14	1085	48.7140333	31.8586047	2 mM	0.151	184	0.00854985	-0.0535744	0.00126171	0.020048275	0.0990794	0	-0.027535279	0.467743882	0.090372912	-0.315105283	-0.071551337	0	0.047074513	-0.040558483	-0.035343266	-0.003093782	0.129485495	0	-0.047066227	0.519372063	0.050980507	0.283200272	-0.373134969	0	-0.041549793	0.127631896	0.841773228	0.291020237	-0.070919423	2	-0.047810724	-0.017283391	-0.034332343	0.110301547	-0.940167563	0.020517882	-0.002677975	0.30944113
636	2.3	n	15	13	k19	311	70.10455	68.6594467	100 mM	0.141	60	0.0055306	-0.0898309	0.00593317	0.000669235	0.0107626	0.03417252	0.033836602	-0.597717285	-0.642443472	0.094343154	1.340683585	0	0.5	-1	-0.487173549	-0.415939987	2	0	0.037088756	-0.701719963	-0.150162858	-0.254501152	1.513883117	0	-0.000658012	-1	-0.094519557	-0.106367013	0.076633757	0	0.039224759	-1	-0.234592994	0.000658012	0.226730489	0.04617106	0.5	-1
637	2.3	c	16	9	d16	2670	66.3567333	78.66396	10 mM	0.113	472	0.00494965	-0.0268074	-0.1217604	0.014834045	-0.00912994	0.01399306	-0.010746909	0.035017168	0.007842162	0.134920555	-0.028632096	0	0.007873723	-0.006134527	0.420481979	-0.001889378	0.025088948	0	-0.002618704	-0.005934319	0.005002535	-0.000825178	-0.013633715	0.008579813	0.00715939	-0.053918575	0.062003391	0.016886342	0.017028904	0.005869993	-0.001898581	-0.147113155	-1	-0.00195977	0.211891756	0	0.00462235	0.00092777
638	2.3	d	16	9	h22	2692	47.4109533	70.65026	10 mM	0.102	571	-0.00922232	-1	-1	-0.00081835	0.0051586	0	-0.001766552	-0.001458699	0.00353326	-0.074869644	0.004951378	0	0.00193049	-0.006715287	0.135871106	-0.001295029	0.007044311	0	-0.004263369	-0.007883841	-0.011379253	-0.000668271	-0.046914727	0	-0.004593785	-0.016829272	0.23417195	0.034355821	-0.025983619	0.016539325	0.087182719	-0.238999116	-1	-0.000476818	0.199800291	0	-0.00182706	-0.0023587
639	2.3	e	16	9	l14	2668	81.1953867	72.45171	10 mM	0.106	564	-0.002513065	-1	-0.0310905	-0.03496805	0.05536	0	0.011605847	-0.477397125	-0.018810917	-0.000846869	1.345427719	0	0.5	-1	-0.133598478	-0.035358381	2	0	0.047829104	-0.086200698	-0.040359496	-0.128805389	2	0	0.5	-0.052247055	-0.004670564	-0.133063743	2	0	-0.5	0.028697774	0.510035351	-0.5	-0.68674186	0.193652749	0.5	-1
640	2.3	f	16	10	c17	2741	84.3752	87.11982	10 mM	0.149	139	0.00348795	-1	-1	-0.03648805	0.0010154	0	0.008639826	-0.021941853	-0.012602567	0.056412159	0.013495971	0	0.016959857	-0.027660824	0.311227255	-0.001001271	0.035722358	0	0.003017211	-0.007416617	-0.010908505	-0.004011551	0.013520849	0	0.003858031	-0.303497565	-0.047159115	-0.02289215	0.003282944	0	0.011093909	-1	0.010233108	-0.002535538	-0.001799376	0	0.00208425	-0.014996
641	2.3	g	16	10	g15	2737	49.69172	66.54002	10 mM	0.442	2522	0.1070582	-1	0.01034653	0.001490645	0.287882	0	-0.019443372	0.009861191	-0.000934797	0.013805009	-0.029010912	0	0.038616506	-0.05963113	-0.012641654	-0.002903525	0.028406748	0	-0.008798479	0.002957861	-0.002720876	-0.000255965	-0.082480326	0	-0.007697766	0.040563967	0.101426908	0.066243502	-0.02000789	0	0.024524947	-0.113052003	-1	-0.037404514	0.136796635	0	-0.000717435	-0.0040894
642	2.3	h	16	10	j5	2768	23.59299	46.48355	10 mM	0.11	147	0.00041115	-1	-0.0919136	-0.0149793	0.0052602	0	0.002980801	-0.048057778	-0.002862626	0.10425402	0.027992043	0	0.016189111	-0.101347036	-0.004394922	-0.003829146	0.069782049	0	0.02554336	-0.110655511	0.00062371	-0.005767314	0.075226811	0	0.022272966	-1	-0.008026486	-0.006040234	0.863992362	0	-0.027443214	0.07583989	-1	0.003604794	-0.042724709	0	0.00837405	-0.0662348
643	2.3	i	16	10	m8	2838	88.84745	89.37473	10 mM	0.129	71	0.0036894	-1	-0.0650632	-0.04455035	0.0065386	0	0.026623155	-0.000435713	0.016829634	-0.000800674	-0.011030405	0	0.222819549	-0.134051604	-0.008419553	-0.002521361	0.39854833	0	0.002681318	-0.013520508	-0.000734188	-0.002198359	-0.063537472	0	0.000139938	-0.011431275	-0.089922242	-0.017963375	2	0	-0.002679643	0.007272949	-1	0.004521215	-0.003506337	0	0.0186617	-0.0072572
644	2.3	j	16	12	d5	55	95.2798733	92.9604367	10 mM	0.277	134	0.00881085	0.00205274	-0.0212101	-0.03863645	0.1172696	0	0.000694405	-0.008838074	-0.00333438	0.044301451	0.009126732	0	0.003998182	-0.02246397	0.016847213	-0.00195647	0.02351371	0	-0.000449207	-0.00439209	-0.002847926	-0.002573726	0.006714435	0	-0.028232473	0.002850939	-0.027120751	-0.01472361	-0.026355453	0	0.002003168	-0.032454644	-1	0.006464886	0.025821015	0	-0.000920335	-0.0063342
645	2.3	k	16	12	g13	148	59.76756	73.2947267	10 mM	0.384	676	0.01310055	-1	-0.0067197	-0.0245084	0.0203202	0	-0.002304754	0.002679866	-0.006991641	-0.001154708	0.004175398	0	0.018166664	-0.00493783	0.184689702	-0.001059521	-2	0.016822038	0.003242278	0.002773572	0.002523462	-0.001289921	0.000788894	0	0.007676201	-0.043003506	0.093889064	-0.002741631	0.050363067	0.219198164	0.035485729	-0.10008782	-1	0.000913507	0.064555603	0	0.0026817	0.00477073
646	2.3	l	16	12	j21	59	75.1459133	83.1172767	10 mM	0.361	464	0.00306775	-1	-0.034088	-0.03921695	0.0135146	0	0.020723595	-0.110835902	-0.05836086	-0.010000409	0.007161173	0	0.5	-1	-0.019591924	-0.075073623	1.235236075	0	0.022461341	-0.072457604	-0.02232384	-0.001573154	0.004243618	0	0.028227389	-1	-0.019771	-0.011105745	2	0	0.002089089	-0.019247888	-1	-0.002288503	0.011373973	0	0.0073415	-0.4578599
647	2.3	m	16	13	f15	1210	77.9926267	83.1020733	2 mM	0.152	216	0.00766355	-0.0107838	-0.0224739	-0.04169195	-0.00145186	0	0.005046604	0.032164374	-0.010302661	0.035965543	-0.00805033	0	0.131047407	-0.050629749	-0.058708644	-0.006847647	0.493770796	0	0.004965764	0.01077317	-0.012551748	-0.013150729	0.004589039	0	0.5	0.058103727	0.011392579	-0.044683168	-0.00774188	0	-0.016904696	-0.032938788	-1	-0.000436565	0.039421964	0	0.0101524	-0.0101942
648	2.3	n	16	13	k20	315	76.8680367	82.95231	1 mM	0.155	25	0.0046618	-0.0205339	-0.0055386	-0.01632975	-0.0073818	0.01535376	0.001988144	-0.002734854	-0.003316367	0.073118106	0.002840934	0	0.001837244	-0.008222836	0.096724234	-0.001649256	0.051239801	0	6.23646E-05	-0.01015235	-0.001404145	-0.001321247	0.005366905	0	-0.022298158	-0.021703178	-0.007130942	-0.003295025	0.001502045	0	0.004560305	-0.018165424	-1	0.000791503	-0.005387441	0	0.00024865	-0.0089643
649	2.3	c	17	9	d17	2543	64.9378067	12.71689	10 mM	0.101	567	0.0585748	-0.0043	-0.0047386	-0.0021484	-0.01288572	0	-0.002913322	-0.000176878	-0.000739447	-0.001324589	-0.004670545	0	0.002303801	0.044049311	0.044292128	-0.000708941	0.010117135	0	-0.000363162	-0.004706901	0.005823703	-0.000352819	-0.022067441	0	-0.003905167	-0.054945098	0.428703527	0.051524765	-0.004274596	0.083948318	0.018916244	-1	-0.84089663	-0.5	1.295353138	0	0.0006591	-0.013035
650	2.3	d	17	9	i5	2444	61.4915833	69.1478	10 mM	0.099	573	0.08473515	-0.1479605	0.00302643	0.036025695	-0.00487192	0	0.035913945	-0.008541908	-0.520797622	0.326885154	0.015580773	0	0.020176586	-0.140783136	0.336518894	-0.317980867	0.06891213	0	0.002233417	-0.006486203	-0.064810615	-0.00483294	0.005409892	0	0.5	-1	-0.228106371	-0.007434266	0.012877885	0	-0.004986737	-0.075413806	-0.991920699	0.020664258	0.013025377	0	0.01039245	-0.0289973
651	2.3	e	17	9	l17	2547	52.7694267	56.33393	10 mM	0.104	439	0.00117955	-0.1502122	-0.6069373	0.00601418	0.0010706	0	-0.073129048	0.00820251	-0.002970961	0.239934517	-0.007477804	0	0.008672738	-0.034890488	0.605709213	-0.001821806	0.010710034	0	-0.01228757	-0.006040352	0.010004055	0.060977806	0.000961386	0	-0.001874445	-1	0.115653851	0.02323619	0.035996485	0.019570761	-0.000627085	-0.009095132	-1	0.058826647	-0.09749939	0	-0.001975565	-0.0025717
652	2.3	f	17	10	c22	2877	48.48893	69.47887	10 mM	0.135	580	-0.00009786	0.01147358	0.09253766	0.46891994	-0.02826892	0	-0.062852023	0.070982993	-0.002536974	-0.005283979	-0.002063209	0.084816933	0.278113678	-0.209979146	-0.010617962	-0.004917944	0.468739807	0	-0.011207971	0.220878335	0.209438517	0.048043436	0.007626985	0.035772491	-0.088984243	0.388350939	0.761778091	0.347771653	-0.495003483	2	0.007172239	-1	-0.27635617	0.004075587	0.118608829	0.092399668	0.0028977	0.01879852
653	2.3	g	17	10	g17	2743	39.80394	62.13867	10 mM	0.276	614	-0.000598995	-0.0208501	-0.0108499	-0.02659005	0.0513074	0	-0.033267059	-0.027426432	-0.163037358	-0.002348496	0.006459531	0	0.112939847	-0.163950266	-0.031515097	-0.008580634	0.93150689	0	-0.011900027	-0.003527798	-1	-0.022382209	0.054635824	0	-0.001511678	0.060118398	-0.125383033	-0.010185588	0.093217669	0	0.092171683	-1	-0.214620915	-0.001437628	0.061418584	0	0.0040994	-0.6143992
654	2.3	h	17	10	j9	2781	48.10683	60.30997	10 mM	0.217	381	-0.050857955	-1	-0.1134398	0.48346186	-0.04938746	0	-0.037479616	-0.013715286	-0.043405672	0.024418344	0.012855457	0	0.017339537	-0.834655758	-0.031813468	-0.12639276	1.024941611	0	-0.059961823	-0.063152655	-0.120928231	-0.008466705	0.018264364	0	-0.317657517	-1	0.77332481	0.500034865	-0.084549795	0.419353113	0.026080335	-0.147162108	-1	0.001462797	0.030753262	0	-0.01279651	-0.0377887
655	2.3	i	17	10	m10	2844	83.38403	87.36909	10 mM	0.2	553	-0.00040058	-1	0.00028219	-0.0358339	-0.01346736	0	0.003222078	0.022541774	0.140419137	-0.003420537	0.006358035	0	0.007231247	1	0.030023447	-0.001316452	-2	0.003215029	0.018145726	-0.019077756	0.086454013	-0.005252324	0.015621021	0	0.019087106	-0.038990213	-0.020134689	-0.088411456	0.042663877	0	-0.091273258	0.017475755	-1	0.071803293	-0.096558564	0	0.0054729	-0.0043614
656	2.3	j	17	12	d10	73	47.4359833	1.2256884	10 mM	0.372	504	0.02663615	-1	-0.1003527	-0.01090515	-0.00867212	0	0.02742325	-0.29222243	-0.016003266	0.038385528	0.07658305	0	0.5	-1	-0.092932965	-0.5	2	0	0.018190538	-0.319076415	-0.042272358	-0.006136741	0.04826295	0	0.5	-1	0.266227333	0.017027311	-0.004029623	0.017403607	-0.000200773	-1	-0.312123292	0.000218615	0.203141132	0	0.0082304	-0.2536325
657	2.3	k	17	12	g17	29	66.94577	75.7450067	10 mM	0.384	694	0.00519485	-1	-0.0198018	-0.03086065	-0.00098324	0	-0.016140664	-0.001190356	-0.611955914	0.085803338	0.000554678	0	0.013072252	-0.033732123	0.18381134	-0.012113058	0.123566847	0	-0.015563522	-0.034317128	-1	-0.006561173	0.016546561	0	-0.003604794	0.01282277	-0.072838088	-0.014360889	2	0	0.064317532	-1	-0.344732253	0.002768298	0.151578228	0	-0.00529104	-0.0223156
658	2.3	l	17	12	j22	160	82.94632	87.1890433	10 mM	0.266	193	0.0094619	-1	-0.0086132	-0.0183274	-0.00284314	0	-0.000829661	-0.035827246	-0.019315437	0.043598887	0.009570311	0	0.086237002	-0.141942241	0.193412277	-0.006005401	0.091622712	0	-0.000256715	-0.024085482	-0.030367604	-0.000756743	0.001188209	0	-0.000583884	-0.102457605	-0.003572571	0.006758178	0.026289089	0	0.002386912	-1	-0.164128384	0.008638982	-0.00495296	0	0.0025639	-0.0864947
659	2.3	m	17	13	g7	2667	59.11693	25.3392676	2 mM	0.136	189	0.0024297	-0.0169663	-0.0043223	-0.0293339	-0.01699808	0	0.000634737	0.009664079	0.735967524	0.082838435	-0.012260297	0	0.5	-1	-0.122686008	-0.481029746	2	0	0.009514554	-0.006070177	0.290534993	-0.002910951	0.006240768	0	-0.004938402	0.025942782	0.212875736	0.023880502	2	0	0.5	-1	-0.202095188	-0.5	0.008155783	0	0.0094218	-0.0089154
660	2.3	n	17	13	l6	313	86.97049	86.26108	1 mM	0.134	254	0.0059262	0.00047423	0.00212703	0.04958282	-0.02351082	0.07524342	-0.002265108	0.017199763	0.020499779	-0.013185876	-0.007642836	0	0.404137484	-1	-0.027328453	-0.034375225	0.874604907	0	-0.001605334	0.001854604	0.023480607	0.015223355	0.001634983	0.014863013	-0.007412783	0.009712588	0.289570108	0.065822172	-0.002452315	0.05439436	0.010634062	-1	-0.182037142	-0.047619334	0.003519378	0	-0.0004214	0.02303287
661	2.3	c	18	9	d21	2557	35.60558	61.67845	10 mM	0.11	515	0.014523	-0.0128449	-0.0064642	0.00478725	0.0276076	0	0.011892287	-0.197254448	-0.149244918	-0.002273735	0.149894157	0	0.338963805	-1	-0.0721296	-0.217437332	0.864924832	0	0.003875739	-1	-1	-0.096091394	0.270362737	0	-0.004075587	-1	-0.113879385	-0.028464169	0.003626101	0	0.5	-1	-1	0.002584738	0.223333103	0	0.0877463	-1
662	2.3	d	18	9	i6	2573	81.59339	81.28667	10 mM	0.113	2219	0.0037543	-0.1883354	-0.0054341	-0.0042308	0.0380784	0	-0.013295615	0.008959909	-0.019668584	0.127836613	0.049158336	0	0.00499627	-0.098107592	0.858374936	-0.006121649	0.078654293	0	-0.002643902	-0.019491628	-0.00068131	-0.008565317	0.068696743	0	0.030212857	-0.010126092	0.091355488	0.007707687	0.004365786	0	-0.000167667	-1	-0.317010171	-0.00937674	-0.002764227	0	-0.00256555	-0.0182564
663	2.3	e	18	9	l19	2554	89.4545067	91.86195	10 mM	0.096	393	0.00474245	-0.0099686	-0.0073917	-0.00756475	0.011971	0	-0.00500061	0.066855355	0.237819456	-0.005885363	-0.007748117	0	0.004683134	1	0.39539883	-0.000808252	0.010077341	0	-0.003612668	0.005621664	0.052363098	-0.002164252	0.000453593	0	-0.004151926	0.0817902	0.437677271	0.075213045	-0.001219712	0.035473707	-0.08860138	-0.045389899	-1	0.069855331	-0.282323495	0	0.00096925	0.00933805
664	2.3	f	18	10	d5	2765	95.85828	93.13599	10 mM	0.101	363	0.00624105	-1	-0.0138625	-0.0518149	0.0345714	0	0.002550965	-0.107232847	-0.213582294	0.366217349	0.042641786	0	0.490582964	-1	-0.07585885	-0.5	2	0	0.000848752	-0.024688668	-1	-0.008828797	0.041412341	0	0.00724947	-0.001546834	-1	-0.006397942	2	0	0.015210992	-1	-0.458842487	0.007408749	0.076462147	0	0.00076155	-0.068571
665	2.3	g	18	10	g21	2755	53.37296	67.2661	10 mM	0.254	654	0.00471255	-1	-0.026391	-0.01020565	-0.02645166	0	-0.00939729	-0.007297046	-0.042693904	-0.013967803	-0.252886414	0	0.010287891	-0.153483691	0.234885809	-0.004187069	-2	0	-0.006697092	-0.053460671	-1	0.335184566	-0.493346857	0	-0.041775939	-0.004373669	0.039937553	0.086681168	-0.108911258	0	0.5	-1	-1	-0.005483833	0.048412847	0.089196028	0.0083314	-0.4693283
666	2.3	h	18	10	j15	2800	22.87922	46.33468	10 mM	0.289	603	0.0118267	-1	-0.0057678	-0.01179025	-0.04628758	0	0.5	-1	-0.402778483	-0.001794795	0.454264826	0	0.5	-1	-0.562530974	-0.5	2	0	0.066668963	-1	-1	-0.270962807	1.11465393	0	0.005483833	-1	-0.482427451	-0.109718232	0.021143192	0	0.5	-1	-1	0.021301069	0.086343594	0	0.5	-1
667	2.3	i	18	10	m11	2727	93.49035	91.45126	10 mM	0.162	677	0.00794355	-1	-0.0213766	-0.03748045	0.0311964	0	0.004655756	-0.016276114	-0.00577413	-0.151414723	0.151618405	0	0.003792119	-0.009629092	0.436005362	-0.001368609	0.219671494	0	0.002024967	-0.016453363	-0.019323287	-0.008374526	0.07560993	0	-0.024106639	0.002154636	-0.043723394	-0.029111657	2	0	0.007244648	-1	-0.36618457	0.003478695	-0.048486869	0	0.0118528	-0.0756803
668	2.3	j	18	12	d18	42	54.8267	69.1242333	10 mM	0.32	563	0.01164445	-1	-0.0243448	-0.0068783	-0.04986574	0	0.5	-1	-0.333032158	0.175625386	0.314426686	0	0.5	-1	-0.507984901	-0.5	2	0	0.020085237	-1	-1	-0.207694992	0.206666481	0	0.5	-1	-0.158812146	-0.08885108	0.001394674	0	-0.074765716	-1	-0.169968887	-0.001579329	-0.159115768	0	0.5	-1
669	2.3	k	18	12	g18	41	84.1620867	59.8727437	10 mM	0.455	158	0.0118747	-1	-0.0005628	-0.01707985	-0.00539598	0	-0.00322092	-0.019285374	-0.010468389	0.070444517	-0.012431986	0	0.13712681	-0.040981379	0.317111617	-0.000783315	-0.092199263	0	-0.001553794	-0.024751895	-0.019703526	0.018741117	-0.026806605	0	0.001521949	-1	0.008391682	0.016739956	-0.047860513	0	0.5	-1	-1	0.008150525	0.08052435	0	0.0013614	-0.1094505
670	2.3	l	18	12	k5	195	91.88109	92.0682567	10 mM	0.3	201	0.00407445	-1	-0.0009632	-0.0117097	0.0174374	0	0.002569783	-0.002695291	0.019564566	0.044581405	0.001705104	0	0.03795147	-0.043828548	0.812577468	-0.006931751	0.305438532	0	-0.003319039	-0.005601386	0.277705245	-0.000118234	0.005635556	0	-0.002955794	-0.020625431	0.343273851	0.043091368	-0.036808038	0.00535608	-0.001100147	-1	-0.289806209	-0.004492998	-0.132703675	0.014933197	0.00484055	-0.0053287
671	2.3	m	18	13	g10	3100	28.30046	54.0568967	2 mM	0.136	191	-0.002339525	-0.136978	-1	-0.01838385	-0.00080822	0	0.004807114	-0.022364872	-0.030674635	0.099737126	0.008205039	0	0.020855655	-0.120229761	0.943152638	-0.003680434	0.062700105	0	0.00608002	-0.045783209	-0.016268781	-0.004960329	0.014760445	0	0.010863429	-1	-0.001613408	0.00358765	0.035788124	0	0.169927783	-0.162330026	-0.859525716	-0.5	-0.062592811	0	0.00950795	-0.0591561
672	2.3	n	18	13	l7	321	77.2699033	61.0378387	1mM	0.309	598	-0.06829692	1	0.55878668	0.5	-2.00002336	0.03750438	-0.005677529	0.019687653	-0.000101523	0.002620476	-0.005618853	0	0.305162977	-0.962668979	0.307289447	-0.104281961	0.134920109	0	-0.01251657	0.341428131	0.056457667	0.19979373	-0.048993153	0.025037805	-0.20806267	0.611025528	0.998538675	0.484756649	-1.166490761	1.55256316	0.014537809	-1	-0.66861309	0.015030897	0.175838704	0.037878994	-0.00084894	-0.0037317
673	2.3	c	19	9	e12	2594	34.44841	51.85498	10 mM	0.113	63	0.00827285	0.00425922	-0.0048272	0.001068125	-0.000187476	0	0.001534214	0.006517563	0.012295724	-0.009404851	0.002448667	0	0.016384847	1	0.832191085	-0.000285831	-2	0	0.003218448	-0.019890868	0.089340967	-0.003103938	6.68312E-05	0	-0.04960325	-0.023629739	0.132031924	0.013363151	0.005403903	0.004836622	-0.019352142	-1	-0.287300669	0.002118098	-0.120871494	0	0.0059632	0.00815403
674	2.3	d	19	9	i15	2474	70.8916033	77.16612	10 mM	0.102	561	0.00101385	-0.2113673	0.00052169	-0.0199049	0.0209616	0	-0.063283214	-0.027551692	-1	-0.039122476	0.049030891	0	0.303025842	-1	-0.080204798	-0.406656543	2	0	-0.04145681	-0.013243478	-0.229763703	-0.012100921	0.070975056	0	-0.003227753	0.038927964	-0.185924268	-0.05540217	-0.030856862	0	0.5	-1	-1	-0.004907344	0.073320677	0	-0.01051722	-0.1289332
675	2.3	e	19	9	l21	2561	97.39246	94.40259	10 mM	0.09	645	0.00449905	-1	-0.0393558	-0.02789965	0.0167604	0	0.281349901	-1	-0.025890586	-0.0044244	2	0	0.5	-1	-0.368417223	-0.245361645	2	0	0.024533809	-0.463076495	-0.115631324	-0.115259588	0.597497231	0	-0.029886209	-1	-0.168483099	-0.161460327	0.033595331	0	-0.002352085	-1	-0.232872995	0.000371547	-0.205373428	0	0.29359785	-1
676	2.3	f	19	10	d6	2889	82.69279	87.63781	10 mM	0.102	246	0.072163	-1	-1	-0.0407724	-0.00542304	0	0.004591019	-0.065047683	-0.018329804	0.056802639	0.092358733	0	0.048350035	-0.024353756	0.599072064	-0.001290291	0.556327806	0	0.002624164	-0.037938026	-0.023328806	-0.007895705	0.063697645	0	0.001956663	0.005115023	-0.00564902	0.018089163	0.004305023	0	-0.007702214	-1	-0.324951983	0.010651198	-0.145153878	0	0.0116729	-0.2337995
677	2.3	g	19	10	h3	2761	54.04794	65.1176	10 mM	0.094	447	0.01018815	-1	0.01094091	-0.0053816	-0.00118038	0	-0.020908621	0.0015362	-0.00290954	0.130939961	0.076068702	0	0.031455381	-0.433511395	0.074647851	-0.014250575	0.25224434	0	-0.00398356	0.00111872	-0.000464339	-0.006187563	0.107773566	0	-0.009122685	0.035255722	0.097178271	0.045257228	-0.035102858	0.006130128	0.089294887	-1	-1	-0.004781288	0.445439819	0	-0.00273182	-0.017182
678	2.3	h	19	10	j16	2925	12.19105	10.1176	10 mM	0.289	64	0.0922682	-1	-0.0032476	0.102546605	0.0408458	0	-0.023966147	0.013183628	-0.000621112	-0.499896358	0.021611242	0	0.011980261	-0.144573602	0.384609638	-0.016566976	0.183776127	0	-0.02576054	-0.002455	0.005615742	-0.002618893	0.013840961	0	-0.029421004	0.015205399	0.628210922	0.161693625	-0.053565176	2	-0.003162344	-1	-0.348512908	0.044774621	-0.185358318	0	-0.00900855	-0.0316609
679	2.3	i	19	10	m13	2734	28.14801	51.99089	10 mM	0.287	782	0.02130855	-1	-1	-0.04027355	-0.02508012	0	0.5	-1	-0.271323673	0.076524291	2	0	0.5	-1	-0.798227927	-0.5	2	0	0.056410939	-1	-1	-0.500037703	2	0	0.5	-1	-0.158622543	-0.22429612	2	0	-0.01047517	-1	-0.207557381	-7.81435E-05	-0.306316059	0	0.5	-1
680	2.3	j	19	12	d19	16	32.12463	62.2741567	10 mM	0.365	220	0.0079536	-1	-0.001886	-0.02513955	0.0380016	0	0.003409028	-0.069496689	-0.021715814	-0.392471713	0.009696751	0	0.32071455	-0.402072231	0.358170128	-0.003667569	0.154042476	0	0.003716088	-0.144652253	-0.148281239	-0.006472404	0.018935448	0	0.000392791	-1	-0.015436985	-0.023041898	-0.000447179	0	0.5	-1	-1	-0.001044439	-0.026374929	0	0.00821015	-0.3717336
681	2.3	k	19	12	g21	36	29.76376	56.7113233	10 mM	0.481	457	0.01799715	-1	-0.0002694	0.006864785	0.107099	0	0.5	-1	-1	-0.323994529	2	0	0.5	-1	-0.384053718	-0.5	2	0	0.5	-1	-0.206341677	-0.206314748	2	0	-0.002605424	-1	-0.608039924	-0.072929685	2	0	-0.009978775	-1	-0.157770975	0.046670355	-0.422761665	0	0.2173135	-1
682	2.3	l	19	12	k16	74	22.2099667	46.2689167	10 mM	0.296	296	0.0063595	-1	-0.0296842	-0.00192675	0.0138392	0	0.5	-1	-1	0.063836767	1.00531039	0	0.5	-1	-0.404243728	-0.5	2	0	0.018064468	-1	-0.048884248	-0.211012177	2	0	0.004781288	-1	-0.214668771	-0.089203354	2	0	-0.00027707	-1	-0.563154586	-0.001894855	-0.013457679	0	0.5	-1
683	2.3	m	19	13	g17	270	92.1914567	89.9299767	1 mM	0.14	158	-0.00057741	-0.0050911	0.00380558	0.04827137	-0.0050466	0	0.000891478	0.016392202	-0.000513722	0.041802403	0.000525902	0	0.018413597	-0.036457819	0.760266319	-0.007933113	0.342835672	0	-0.001372232	0.003097442	0.014560687	0.008044307	-0.000726794	0	-0.023789954	0.025232688	0.267329514	0.072072625	-0.074050432	0.026137777	-0.046754299	-1	-0.139203766	-0.000424957	-0.413697511	0	-0.00017399	0.0233437
684	2.3	n	19	13	l17	238	75.5181233	75.43078	.01 mM	0.128	163	0.00412615	-0.013641	-0.0061403	-0.01376875	-0.00821994	0.01631094	-0.001118567	-0.001950776	-0.008159656	-0.002739132	0.00299833	0	0.016259518	-0.091007388	0.88595266	-0.010025629	0.434123802	0	-0.001991698	-6.43255E-05	-0.008653254	-1.58734E-05	-0.00692851	0.010803015	-0.003843435	0.021345951	0.02062339	0.037418051	0.019931735	0.012138611	0.5	-1	-1	-0.5	0.309604481	0.075689329	-0.004276575	-0.005061
685	2.3	c	20	9	e19	2485	37.4693633	4.335391	10 mM	0.107	346	-0.118019635	0.00947632	0.02200967	0.5	-0.05238854	0.05048698	-0.038335836	-0.007113369	-0.045893613	0.202596634	0.023103295	0	0.021579828	-1	-0.010032006	-0.155292304	0.764114317	0	-0.064703912	-0.029834003	-0.106261856	-0.007063806	0.029661739	0	-0.387282525	-0.023845119	0.573243292	0.355945056	-0.108888227	0.095381097	-0.000563629	-1	-0.516085897	-0.112341102	-0.009406903	0	-0.02202489	-0.0093109
686	2.3	d	20	9	i17	2481	16.18248	20.21307	10 mM	0.103	308	-0.00760483	-0.0099253	-1	0.16075126	2	0	-0.074226116	0.039132394	0.516861331	-0.002050487	0.261527096	0	0.125553462	-0.331182768	0.016706957	-0.00829354	2	0	-0.028950169	0.024150935	0.113782689	-0.001408139	0.533955829	0	-0.050811007	-0.002548813	0.60144338	0.117375953	0.006268925	1.572796958	-0.018722907	-1	-0.10290325	0.05858606	-0.584294847	0	-0.00358814	-0.0129579
687	2.3	e	20	9	m6	2576	74.1705033	76.33577	10 mM	0.096	510	0.00122665	-1	-0.0107084	-0.02911225	-0.00928682	0	0.060489663	-0.083820767	-0.010664109	0.28132832	0.032722855	0	0.5	-1	-0.059861519	-0.5	2	0	0.5	-0.215854577	-0.015396599	-0.007270286	0.105668398	0	0.012478159	-0.034377238	0.105181486	0.008242581	0.343999147	0	0.084143244	-1	-0.803364943	0.020297063	0.048611224	0	0.0192518	-0.3897786
688	2.3	f	20	10	d9	2777	63.85107	71.58695	10 mM	0.107	313	0.0064068	-1	0.00653407	0.10598941	-0.01098134	0	0.000322657	-0.022717455	0.032501887	0.03368471	-0.014067476	0	0.218957121	-0.08752739	0.315610255	-0.001455399	0.064549569	0	0.011806739	-0.024238587	-0.045564758	-0.002396676	-0.039665428	0	-0.002863916	-0.002720134	-0.002987257	0.060396048	-0.02279814	0	0.044323583	-1	-1	0.022613343	0.249995935	0	0.0056813	-0.191179
689	2.3	g	20	10	h7	2773	41.55444	0.4996859	10 mM	0.166	290	0.00884545	-1	0.01732252	-0.01602625	0.0231492	0	-0.011846414	0.004765033	0.081789631	-0.000453445	-0.003116033	0	0.038377504	-0.024916421	0.403285021	-0.002266935	0.153005345	0	-0.010892991	-0.007719993	0.068202215	-0.004692299	0.008639688	0	-0.015325374	0.015640405	0.581912644	0.074672928	8.82854E-05	0.085318915	-0.007009618	-1	-0.317538457	-0.5	0.091230756	0	-0.000148215	-0.0056072
690	2.3	h	20	10	j18	2931	27.65447	43.25742	10 mM	0.137	434	0.0083695	-1	-1	-0.02728855	-0.01215568	0	-0.023081801	-1	-0.136078078	0.229259632	-0.127595221	0	0.066815604	-1	-0.082282883	-0.04222342	0.204865727	0	-0.014512676	-1	-1	-0.00475042	-0.286798098	0	-0.044774621	-1	-0.38782753	0.068668999	-0.233275936	0	0.043634651	-1	-1	-0.00094175	0.167814312	0	-0.00028878	-1
691	2.3	i	20	10	m14	2856	95.67654	92.90578	10 mM	0.266	147	0.00344	0.0062642	0.48101097	0.5	-0.00451966	0	-0.006525833	-0.005438535	0.04568545	0.080325642	-0.000193883	0	0.035758277	-0.003936564	0.211666851	-0.001049665	0.02240191	0	-0.006772463	-0.023583207	0.233979718	0.022690306	0.007249094	0	-0.024059031	-0.051887392	0.638344711	0.133746164	-0.018637804	0.115555737	0.024800202	-1	-1	-0.000193935	0.177271048	0	0.0000526	-0.0203618
692	2.3	j	20	12	e6	158	50.1464633	2.44277193	10 mM	0.369	513	0.0720421	-1	-0.0077436	-0.01004215	0.0036692	0	-0.001893297	0.013764634	0.179611127	-0.005089622	0.00835598	0	0.012320023	-0.058538037	0.388151936	-0.001523463	0.267152954	0	-0.000892012	-0.004185222	0.212362204	-0.002811922	0.010729064	0	0.002762258	-0.004790426	0.200637876	0.034159703	0.092406116	0.006594218	0.031932043	-0.845191971	-1	-0.000270192	0.0032221	0	0.0083746	-0.0071953
693	2.3	k	20	12	h7	17	74.8780467	83.25907	10 mM	0.507	744	0.01265985	-0.1843649	0.00114239	-0.0056768	-0.01610038	0	0.007624941	-0.041628411	-0.062747077	-0.00203561	0.090883975	0	0.237738776	-0.709684565	-0.058223948	-0.042733296	2	0	-0.001090554	-0.038425885	-0.118073776	-0.008054555	0.083422158	0	0.002288503	0.01116652	-0.002552087	0.04724419	0.005638961	0	-0.209566101	-1	-0.186746818	0.002566887	-0.495362867	0.047868966	0.01316105	-0.0775757
694	2.3	l	20	12	k17	38	73.2300533	77.5253333	10 mM	0.324	123	0.17889465	-1	-1	-0.0125152	0.0344454	0	-0.015396975	-0.167875994	-1	0.052461523	0.05006395	0	0.171769953	-1	-0.059898392	-0.5	1.967360252	0	-0.002204753	-1	-1	-0.008303842	0.23135993	0	0.5	-1	-0.183437521	-0.054518408	0.00638132	0	0.004671599	-1	-1	-0.014300246	0.157205606	0	-0.01299608	-1
695	2.3	m	20	13	g18	292	94.15369	88.67016	10 mM	0.17	277	-0.022992425	0.2171502	0.25145985	0.5	-0.4537073	0	0.00124971	0.013363815	-0.002531596	0.020408694	0.004353383	0	0.272318099	-1	-0.002799436	-0.099945147	0.152247032	0	-0.007314818	0.077498212	0.041340927	0.088871511	-0.032584199	0	-0.048120096	0.137186033	0.809158891	0.295207985	-0.473933908	1.471328685	0.0178528	-1	-1	0.023805064	0.014865317	0.073835953	-0.00033678	0.00986375
696	2.3	n	20	13	m5	256	97.0153567	93.9548233	.32 mM	0.137	259	0.0043913	-0.017751	-0.0060373	-0.0209857	-0.010915	0.00514934	-0.000889532	0.007234271	-0.007394103	-0.005744713	0.003196682	0	-0.004540633	1	0.570338894	0.15711661	-0.020672736	0.000393131	0.004723381	-0.002405621	-0.005707225	-0.002940486	0.028327289	0.013573733	0.015630543	-0.010875897	-0.006204322	-0.00159729	-0.043330475	0	-0.008846301	-1	-0.919324901	0.002238391	0.001104402	0.013754594	-0.00045538	0.00344137
697	2.3	c	21	9	f4	2632	81.86177	85.70196	10 mM	0.1	564	-0.00896627	-0.0020093	0.000365	0.034820865	-0.0544141	0	-0.077844343	-0.0031537	-0.107590236	-0.003931961	0.006989818	0	0.0205804	-0.228906515	-0.013656829	-0.437805715	0.279884643	0	-0.064073995	-0.017801389	-1	-0.00977445	0.013979127	0	-0.110062388	0.033778756	-0.101101979	0.068720006	-0.101012982	0	0.050122906	-1	-0.624059104	-0.393691416	0.038248374	0	-0.03414279	-0.0069628
698	2.3	d	21	9	i18	2616	75.2843933	76.62799	10 mM	0.296	404	0.0064574	-1	-0.0045635	0.002484855	-0.0244513	0	-0.00193381	-0.031965786	-0.031355343	0.168288414	0.006583614	0	0.047165885	-0.087911934	0.070135979	-0.006269827	0.07082638	0	-0.001836334	-0.007199187	-0.096169547	-0.006678747	0.004611717	0	0.003031343	-0.003660772	-0.006672687	0.028180901	0.010863464	0	0.005450442	-1	-1	0.023504954	0.028415763	0	0.00457545	-0.1252862
699	2.3	e	21	9	m10	2592	61.2289433	65.71165	10 mM	0.099	651	0.011918	-0.039471	-0.0010808	0.004579855	0.0035948	0	-0.001046699	0.004889669	-0.000400491	-0.005286008	0.00624405	0	0.004435065	1	-0.000409439	-0.001383336	0.026549185	0	-0.000814472	-0.000251547	0.016024981	0.011952278	-0.025989936	0	-0.008034829	0.002723592	0.821839288	0.110828531	-0.063413016	2	-0.005105287	-1	-1	-0.000377301	0.057643068	0	-0.002820535	0.02215833
700	2.3	f	21	10	d18	2928	56.41458	73.50278	10 mM	0.201	437	0.1217176	-0.3206235	-0.0006165	-0.05725725	-0.00883142	0	-0.001419558	-0.023942509	-1	-0.453388335	0.020024999	0	0.321379685	-0.305332386	-0.024302178	-0.5	0.446787659	0	0.000612449	-0.045124686	-1	-0.008704024	0.021650915	0	0.001296879	-0.02913688	-0.137514386	-0.048011784	0.011704172	0	-0.122079295	-1	-0.100224659	0.455076541	-1.197634005	0	0.00037855	-0.0149461
701	2.3	g	21	10	h8	2898	23.74706	48.49007	10 mM	0.207	1181	0.0223787	-1	-0.0018499	-0.01656055	0.007259	0	0.5	-1	-0.32291978	0.017784855	2	0	0.5	-1	-0.531685655	-0.5	2	0	0.203023828	-1	-1	-0.277345982	2	0	0.004907344	-1	-0.352456961	-0.141413569	0.032689291	0	-0.079517353	-1	-0.585686433	-0.000879752	-0.319890008	0.01145049	0.325555	-1
702	2.3	h	21	10	j20	2938	40.23253	64.88738	10 mM	0.23	390	0.0021446	-1	-0.0017964	0.025979355	0.0158194	0	0.004208877	-0.003334239	-0.003435503	-5.44255E-05	0.005496807	0	0.013426502	-0.015901354	0.486748085	-0.002832217	0.040137704	0	-0.001376279	-0.015318574	-0.000659076	-0.001412424	-0.006539032	0	-0.011828693	-0.008023245	0.665292236	0.085466372	-0.018426974	0.829864861	-0.000575883	-1	-1	-0.000799599	0.022084281	0	0.00139995	-0.0083996
703	2.3	i	21	10	m16	2862	87.62981	87.31773	10 mM	0.197	150	0.041672	-0.1824744	-1	-0.0232937	0.010694	0	0.002531516	-0.003101188	-0.011839087	-0.00103829	0.002727118	0	0.026152254	-0.032377163	0.46262366	-0.004778604	0.273280731	0	-0.00147325	-0.011671948	-0.018468285	-0.002091484	0.000742045	0	0.000244772	-0.001442738	0.038475254	0.04745101	0.030756951	0	0.027105424	-1	-1	0.017182842	-0.023818348	0	0.00203925	-0.0101922
704	2.3	j	21	12	e7	30	69.40543	78.01869	10 mM	0.362	481	0.020124	-0.0453838	-1	-0.0336663	0.0028252	0	0.000907944	0.008231161	-0.008912484	-0.002825611	0.006559327	0	0.03147794	-0.00266636	0.893246553	-0.000998007	0.239535093	0	-0.002033923	-0.008176804	-0.018949079	-0.004804404	0.009845069	0	-0.023958795	0.044014231	-0.000746032	0.031279628	-0.006701592	0	0.000299072	-1	-1	0.004772611	0.006530161	0	0.0015205	-0.0024371
705	2.3	k	21	12	h16	12	37.22788	45.671276	10 mM	0.361	568	0.005115	-1	-0.0048243	-0.0247514	-0.00405894	0	0.010570149	-0.282625467	-1	-0.000867388	0.273495045	0	0.5	-1	-0.542155755	-0.5	2	0	0.02747889	-1	-0.829917294	-0.277940743	2	0	0.5	-1	-0.073790946	-0.166827008	0.007841115	0	0.000863904	-1	-1	0.020708416	-0.019257834	0	0.5	-1
706	2.3	l	21	12	k20	175	92.3313233	91.29072	10 mM	0.289	601	0.002818	-1	-0.0315992	-0.035755	0.0062704	0	0.003916791	-0.004143002	-0.014143215	0.088359937	0.005179224	0	0.041446495	-0.017053573	0.67101517	-0.002430206	0.019205569	0	-0.001659103	-0.003977158	-0.012448207	-0.002985808	0.001995815	0	0.032305255	0.010231221	0.009894873	0.037016678	-0.009713377	0	-0.003306202	-1	-1	0.008653528	-0.019962091	0	0.0052232	-0.0112281
707	2.3	m	21	13	g19	314	94.39703	90.03576	10 mM	2.966	282	-0.081916175	1	0.44363449	0.5	-1.56571354	0	-0.001105211	0.01407227	0.028478	-0.004126307	0.004160888	0	0.5	-0.757581285	0.067820723	-0.066444772	0.178254479	0	-0.015413586	0.450856812	0.037941892	0.181284007	-0.018785229	0	-0.148579179	0.999988263	0.847737939	0.43263648	-0.901386178	0.581897503	-0.021447006	-1	-1	0.106389716	-0.138636617	0	0.0038705	-0.0179614
708	2.3	n	21	13	m19	286	70.7108367	51.0965024	1 mM	0.14	175	0.00110995	-0.0036167	0.00485006	-0.0241688	0.0021996	0.00044416	-0.003116433	-0.004853472	-0.055585838	-0.002230632	0.004300768	0	0.025824195	-0.012488558	0.729091787	-0.016062759	0.283443879	0	-0.001816989	-0.007500861	-1	-0.002463223	0.008931648	0	-0.001193344	0.008478873	-0.005851225	0.001159884	-0.009841477	0	-0.000342154	-1	-1	-0.062550475	-0.075474629	0	-0.00124249	-0.0131069
709	2.3	c	22	9	f7	2513	43.9496333	65.98483	10 mM	0.095	466	0.00035725	-0.00316	-0.0009153	-0.0103275	-0.01951388	0	0.027053553	-0.047086242	-0.00613586	0.27927937	0.161047723	0	0.31178747	-0.266472291	0.921085426	-0.001021732	0.605902508	0	0.000711972	-0.043076069	-0.002854867	-0.00494659	0.229341998	0.00339361	0.019307888	-0.259546884	-0.007644404	0.003841137	2	0.004845093	0.035116636	-1	-0.793255419	-0.5	0.069967782	0	0.00968995	-0.4686829
710	2.3	d	22	9	i21	2494	71.7495033	76.12489	10 mM	0.108	511	-0.00018554	-0.1090233	0.02451038	0.0454567	-0.01045184	0	-0.081918317	0.047057111	0.191427487	-0.013971122	-0.012994473	2	-0.5	-0.015645093	0.457977489	-0.001022839	-2	0.029511419	-0.049443941	0.024768313	0.249461685	0.066196586	-0.032198016	0.026235311	-0.066326608	0.012197917	0.606831127	0.093263465	-0.101261175	0.706009624	-0.005000381	-1	-0.97651942	0.063518658	-0.271839544	0	-0.014181835	0.03959611
711	2.3	e	22	9	m14	2605	41.1384367	57.22929	10 mM	0.093	462	-0.002493535	-0.0538412	-0.0332853	-0.039957	-0.00293346	0	0.076382223	-0.013335789	-0.091814817	-0.000631554	0.014577637	0	0.5	-0.602837006	-0.155226346	-0.011343428	0.996728185	0	0.026591238	-0.00556185	-0.073581006	-0.030363755	0.05188356	0	-0.026588057	-0.068536671	-0.189861181	-0.214308563	2	0	-0.050188216	-1	-0.481972052	-0.000464068	-0.683243306	0	0.02932545	-0.0264347
712	2.3	f	22	10	d19	2809	79.79832	84.73154	10 mM	0.196	402	0.0133473	0.0315217	0.00887894	0.05971513	-0.02663006	0	-0.002154599	0.083800211	1	-0.000877633	0.028826498	0.491948543	0.354879472	-0.083404325	-0.016008956	-0.002881956	0.902852207	0	-0.005320573	0.076706441	0.503804767	-0.006017588	0.069305669	0	-0.030696262	0.230004401	0.631895277	0.082792131	-0.028519358	0.086606073	0.010444734	-1	-1	0.030318085	-0.298038982	0	0.0032729	-0.0261446
713	2.3	g	22	10	h9	2780	32.54001	55.98331	10 mM	0.256	58	0.00289765	-0.0058434	-0.0968667	-0.00714735	0.0315242	0	0.003004359	-0.000195383	-0.017891134	0.185619451	0.016523539	0	0.169833263	-0.138301379	0.496792213	-0.003097348	0.324766051	0	0.005414077	-0.012452712	-0.034649471	-0.005416286	0.0135393	0	0.010676872	-0.246660812	-0.062217456	-0.027011769	2	0	0.000346378	-1	-1	0.000745791	-0.272525968	0	0.03623585	-0.005546
714	2.3	h	22	10	k4	2825	40.78316	61.94698	10 mM	0.105	151	0.0002465	-0.0463286	-0.0064644	-0.0007097	2	0	-0.103776503	-1	-0.251005373	0.01083971	-0.041568213	0	0.006983655	-1	-0.022189435	-0.5	0.0270052	0	-0.067567595	-0.474037379	-1	0.105685459	-0.128109345	0	-0.106389716	-0.007151223	-1	0.079621412	-0.022022222	0	-0.025195798	-1	-0.547051931	-0.42167064	-0.29565041	0	-0.006226115	-1
715	2.3	i	22	10	m17	2746	74.77962	81.60531	10 mM	0.218	3219	0.0050474	-1	-0.0121423	-0.031743	-0.00434514	0	0.020216119	-0.004533598	-0.001487769	0.147543875	0.00352537	0	0.01651666	-0.004356463	0.327224085	-0.000195442	-0.302909086	0	0.001692116	-0.000217313	-0.002027707	-0.001770603	0.00156158	0	0.5	0.037206279	0.053585169	0.025831953	-0.028175477	0	-0.007771438	-1	-1	0.017522561	-0.447846769	0	0.006246	-0.0027974
716	2.3	j	22	12	e18	205	95.4292933	91.68253	10 mM	0.348	536	0.0067627	-1	-0.0345939	-0.0038861	-0.0321113	0	-0.004375291	-0.01459946	-0.007516119	0.133672799	-0.033662075	0	0.066352003	-0.037646915	0.307144936	-0.000542328	-2	0	-0.002048658	-0.009984931	-0.024778726	0.006015215	-0.018168285	0	0.000952663	-0.009354689	0.047611529	0.032567223	-0.009284318	0	-0.005991308	-1	-1	0.011771236	-0.473947992	0	0.0026339	-0.057051
717	2.3	k	22	12	h19	172	91.4171967	89.3292667	10 mM	0.516	509	0.0420607	-1	-0.0007059	-0.0149178	0.0096192	0	-0.000187804	-0.025920565	-0.007019123	0.138883559	-0.019508288	0.096596705	0.098876687	-0.058243017	0.382886489	-0.000516222	-0.034963549	0	0.000753717	-0.023912282	-0.015839007	-0.000242385	-0.064232223	0	-0.002480248	-0.069666897	-0.008609769	-0.021699336	-0.025585898	0	0.005232998	-1	-1	-0.492475418	0.014124721	0	0.00100265	-0.1223417
718	2.3	l	22	12	l8	216	49.2971	67.9834733	10 mM	0.394	682	0.01713855	-0.0417704	0.01207695	-0.01037445	-0.0443678	0	-0.000388601	-0.001043931	0.066788464	0.025736131	-0.015503668	0	0.003116035	-0.005536267	0.352780851	-0.00108794	-0.108746449	0	0.001310544	-0.00373135	-8.5272E-05	0.030199316	-0.055470153	0	-0.00158999	0.067274061	0.459111612	0.073788593	-0.089766087	0.008407151	-0.019282307	-1	-1	0.007586154	-0.488310605	0	-0.00156243	-0.0094664
719	2.3	m	22	13	g20	322	90.8965833	88.9343133	1 mM	0.586	287	-0.087458265	1	0.46798455	0.5	-1.94284402	0.0084617	-0.001613137	0.023179881	-0.003961289	0.011148733	0.000843591	0	0.403216937	-0.673419411	-0.009878709	-0.153727269	0.154917647	0	-0.016292419	0.426732239	0.02207497	0.187834135	-0.065084549	0	-0.082836518	0.979419014	0.816388103	0.327894973	-1.025132302	0.250715123	-0.294848155	-1	-0.122761879	0.5	-1.985957481	0	0.00288265	-0.0052319
720	2.3	n	22	5	n20	1659	76.93172	57.9001413	10 mM	0.113	3697	-0.007702395	-0.0061442	-0.0076829	-0.00774125	0.006762	0.06799858	-0.005394938	-7.85588E-05	0.004398149	0.103663999	0.002675643	0	-0.030896276	1	0.747011128	0.206364153	-0.36843041	0.001471347	1.52094E-05	0.003491128	-0.001842955	0.017958155	-0.008486526	0.034411437	-0.001670137	0.052376174	0.24849986	0.070713143	-0.031287348	0.038692949	-0.302251248	-1	-0.356869634	0.5	-1.999702464	0	-0.001558085	0.01791626
[truncated: 12 more columns]
