# Supplementary material for: Discovery of New States of Immunomodulation for Vaccine Adjuvants via High Throughput Screening: Expanding Innate Responses to PRRs
Source: ACS Cent Sci. 2023 Feb 23;9(3):427–39. doi: 10.1021/acscentsci.2c01351 (PMC10037445; doi:10.1021/acscentsci.2c01351)
Supplement: Supplementary file 1 — oc2c01351_si_001.zip [file oc2c01351_si_001.zip › Primary Screen Data copy.csv]

Name	Number	Compound Number	Viability Mask 1	Viability Mask 2	Cytotoxicity	Viabilty Mask 1 New	Viability Mask 2 New	Cytotoxicity New	Concentration	Modulator only abs	Modulator only lum	Pam3CSK4 (TLR 2/1) Abs	Pam3CSK4 (TLR 2/1) Lum	Pam2CSK4 (TLR 2/6) Abs	Pam2CSK4 (TLR 2/6) Lum	Poly I:C (TLR3) Abs	Poly I:C (TLR3) Lum	MPLA (TLR4) Abs	MPLA (TLR4) Lum	LPS (TLR4) Abs	LPS (TLR4) Abs	Flagellin (TLR5) Abs	Flagellin (TLR5) Lum	Imiquimod (TLR7) Abs	Imiquimod (TLR7) Lum	TL8-506 (TLR8) Abs	TL8-506 (TLR8) Lum	ODN 1826 (TLR9) Abs	ODN 1826 (TLR9) Lum	3'3'-cGAMP (STING) Abs	3'3'-cGAMP (STING) Lum	Tri-DAP (NOD1) Abs	Tri-DAP (NOD1) Abs	MDP (NOD2) Abs	MDP (NOD2) Lum	mIFN-B (IFNAR1/2) Abs	mIFN-B (IFNAR1/2) Lum	Smiles (Shown for compounds without viability concerns) N = 2708
PME-3147	3147	STAT9	14.23521	34.92004	1	18.28072667	42.30307333	1	10 mM	0.325	166	0.150249481	0.145525485	0.077695504	0.883854866	0.944392681	0.046180189	0.238899738	0.659526408	0.312997073	0.0130219	0.929731488	0.076004937	0.1401324	0.112372398	0.954893947	0.184551686	0.166415557	0.065250427	0.982809782	0.012507332	1.055108309	0.224508762	0.920288324	0.147549033	0.871983707	0.014783189
PME-3146	3146	STAT8	17.54766	3.358146	1	14.459493	4.984156667	1	10 mM	0.327	659	0.141624942	0.179193616	0.076351747	2.084067345	0.944392681	0.105608881	0.244006455	0.622109056	0.324594647	0.015511869	0.937797308	0.424192518	0.14722185	0.575803317	0.997670591	0.367848068	0.17232722	0.134380713	0.975665689	0.011708951	1.008006573	0.653821349	0.946263075	0.516728282	0.825379252	0.017749373	COC(=O)[C@H]1[C@@H](C(=O)OC)[C@@H]2C(=O)C=C[C@H]1N2Cc1ccccc1
PME-3143	3143	STAT5	13.85298	6.507389	1	65.19790333	61.59476967	0	10 mM	0.329	57	0.322948992	0.726369381	0.526584387	1.082579136	0.974455118	0.645582676	1.037298679	1.055031896	2.502259731	0.865785182	0.992123365	0.656214595	0.77685416	0.46656212	1.050368071	0.699744165	0.930605888	0.58575511	1.03648138	0.298501521	0.966549873	0.658777595	1.02113843	0.798153162	0.953174829	0.543747902
PME-3142	3142	STAT4	8.417284	23.10355	1	17.16826133	36.65708	1	10 mM	0.317	353	0.262554944	0.147299156	0.072574571	0.600045264	0.994496763	0.054313671	2.117249012	0.754352272	0.316154003	0.010921009	1.46108675	1.283542633	1.34916162	0.515219667	1.188015699	1.007392168	1.769109249	0.955031157	1.889082909	0.296525925	1.092787862	1.303545594	1.446947098	1.225153446	1.279000401	0.624705791
PME-3136	3136	S9566	10.26087	11.30538	1	14.647391	6.448202333	1	10 mM	0.32	579	1.094308376	2.154682875	0.673136234	2.122210741	0.959442854	0.503003597	1.243667364	1.526165009	0.709686995	0.959521055	1.26176405	1.941525578	0.74539995	2.777690203	1.127547145	1.369965315	1.200132132	1.001521587	1.038007736	0.141157061	1.077723742	0.918029666	1.125938416	1.170140028	1.095719099	0.578823984	CC(C)COCC(CN(Cc1ccccc1)c1ccccc1)N1CCCC1.Cl.O
PME-3133	3133	S9510	31.80117	1.308252	1	37.01503667	3.642122667	1	10 mM	0.356	609	0.686750889	3.810751677	0.630363941	3.322309971	1.039811373	1.065657854	1.618993759	1.318175316	0.946958721	1.380003572	1.108857274	3.680948734	1.28056765	5.406363976	1.306311607	6.690311909	0.643868029	1.602424383	1.002581716	0.216883078	1.083348036	2.550133228	1.08545351	2.72274065	0.925768018	1.154374123	CNCCCC1c2ccccc2C=Cc2ccccc21.Cl
PME-3130	3130	S9505	23.06989	12.43874	1	59.43217667	34.32974633	0	10 mM	0.335	337	0.841732621	1.087406635	0.663926363	0.905324221	0.979560137	0.745791256	1.273318052	1.351329923	0.910354376	0.631308377	1.028350711	1.040667892	0.79958493	1.169401196	1.099444389	0.698517561	0.823828101	0.459231794	1.042272806	1.184051633	1.021197081	1.044984937	1.086469173	1.007313251	1.056343079	0.996500432	CC1(C)CCC2(C(=O)O)CCC3(C)C(=CCC4C5(C)CCC(=O)C(C)(C)C5CCC43C)C2C1
PME-3127	3127	S9470	23.51282	0.2865494	1	56.45320667	0.877995633	0	10 mM	0.417	230	0.841717601	3.614082813	0.857004046	2.649937153	1.059890866	0.967102766	1.32237947	1.539156079	0.843526661	1.600448251	1.163183212	2.655173302	1.2887938	3.766885094	1.15549922	1.658620596	1.077485323	1.57119751	1.100342989	0.740140676	1.055090547	1.396227956	0.998323977	1.568752766	1.054292798	1.053170681	CC(C)(C)NCC(O)COc1ccccc1C1CCCC1.CC(C)(C)NCC(O)COc1ccccc1C1CCCC1.O=S(=O)(O)O
PME-3125	3125	S9467	6.393411	7.650514	1	41.04087033	2.722856733	1	10 mM	0.33	419	1.172661304	4.448292732	0.779753864	1.644245744	1.014715075	0.741392016	1.422368288	1.61607337	0.836404741	0.88515377	1.056516409	2.325700283	1.15655291	3.40014183	1.204236269	2.240101337	0.865282774	1.044234037	1.018235803	0.409082234	1.066416025	1.772411466	1.037455678	1.883039951	1.040516615	1.096257806	CN1CCN(CC/C=C2/c3ccccc3Sc3ccc(S(=O)(=O)N(C)C)cc32)CC1
PME-3120	3120	S9439	26.13041	1.216537	1	61.26572667	54.914089	0	10 mM	0.314	693	0.646361887	0.856473863	0.650090694	0.811057508	0.999538779	0.862924337	0.753303349	1.620365977	0.820657313	0.862352848	1.014260769	1.064914107	0.73868465	0.961503818	1.073152304	1.092103124	0.749103427	0.482598245	0.99263227	1.111598611	1.008009553	0.867487311	1.006624699	1.001634836	0.955322266	1.066847563	C=C1CC23CCC4C(C)(C(=O)O)CCCC4(C)C2CCC1C3
PME-3108	3108	S9321	25.03755	1.919935	1	45.71088	28.21607433	0	10 mM	0.367	254	1.265162468	1.410423756	0.849073827	1.071187377	1.094919562	1.82185781	1.931337357	1.998386621	2.007739305	3.245415926	1.149079204	1.032638192	1.46354067	1.21123476	1.150331378	1.125082731	1.592815995	0.720931053	1.231963873	2.765958309	1.175689459	0.88822639	1.280373812	1.282550097	1.050386906	3.786885262	CCC1(O)C(=O)OCc2c1cc1n(c2=O)Cc2cc3c(CN(C)C)c(O)ccc3nc2-1
PME-3063	3063	S9063	7.399133	13.42603	1	8.924253667	14.56284567	1	10 mM	0.321	605	0.136016414	0.134327725	0.073338121	0.37232396	0.924136519	0.064541481	0.255293012	0.883381486	0.359326333	0.015604082	0.961938143	0.105703965	0.13480899	0.203015578	1.005705595	0.149674773	0.169244409	0.064504482	0.972846866	0.013223812	1.066419005	0.250312984	0.907074869	0.18859604	0.837251186	0.016363036	COC(=O)CC(O)(CCC(C)(C)O)C(=O)OC1C(OC)=CC23CCCN2CCc2cc4c(cc2C13)OCO4
PME-3053	3053	S9031	8.208317	9.001788	1	10.39857167	15.48331933	1	10 mM	0.335	272	0.618932247	0.265113384	0.552782416	2.961194992	1.175338507	0.351859391	1.595287323	1.814723611	0.888125479	0.665560961	1.287926435	0.481595933	1.44751096	0.39364525	1.164590716	0.561429083	1.041742921	0.167466775	1.140007377	0.020687643	1.055084705	0.452798396	1.081274033	0.397021472	1.047501922	0.387249529	CC(C)=CCC/C(C)=C/Cc1c(O)c(CC=C(C)C)c2c(c1O)C(=O)C1=CC3CC4C(C)(C)OC(C/C=C(/C)C(=O)O)(C3=O)C14O2
PME-3052	3052	S9024	13.34599	5.139177	1	63.74184667	60.35506567	0	10 mM	0.362	234	1.094739079	0.98102212	0.723067284	0.945190907	1.019668818	1.063440204	0.966877103	0.868872046	0.92365092	0.483478308	1.040427208	0.788911104	1.01770151	1.08187844	1.145427585	0.796165228	0.962301493	0.396091878	1.019581556	0.994103432	1.056993961	1.039374709	1.083363771	0.855699122	1.046869993	1.058665156	CC(=O)OC1CCC2(C)C(CCC3(C)C2C(=O)C=C2C4C(C)C(C)CCC4(C)CCC23C)C1(C)C(=O)O
PME-3051	3051	S9020	17.1397	33.50763	1	61.48084333	68.29397	0	10 mM	0.309	704	0.640705764	3.340225697	0.720065475	2.056123257	1.105116963	0.899716854	2.124231815	3.880350351	0.464551687	0.358735919	1.122916818	1.210397243	1.31085253	1.92907127	1.178170204	1.204760551	1.123919964	1.238051534	1.060698748	0.099544093	1.124810696	2.021251678	1.207759619	1.430094719	1.121999383	0.744574487	Cc1cccc2c3c(ccc12)C1=C(C(=O)C3=O)C(C)CO1
PME-3049	3049	S9015	4.320709	9.775662	1	7.228974667	7.712634333	1	10 mM	0.317	370	0.132561833	0.185962468	0.077102207	0.415201724	0.974417329	0.056475163	0.254931569	0.933271468	0.397124767	0.020206669	0.935771763	0.102163672	0.14068592	0.184490602	1.001140833	0.139427871	0.169485211	0.081071451	0.967182457	0.014613213	1.179543614	0.196994841	0.896572948	0.207249224	0.835735798	0.018504053	COC(=O)CC(O)(CCCC(C)(C)O)C(=O)OC1C(OC)=CC23CCCN2CCc2cc4c(cc2C13)OCO4
PME-3048	3048	S9010	21.99062	33.41134	1	39.21798	33.124405	1	10 mM	0.346	79	0.532325208	1.610319376	0.294651717	1.520233631	0.964434326	0.406721711	1.069403648	1.410209775	1.792984962	0.859583318	1.028338671	1.038142204	0.82250476	1.454186022	1.110723495	0.987123489	0.734608412	0.784381568	1.093219042	1.180889726	1.04758358	1.030456781	1.103634596	1.064890623	1.062939405	1.053920031	C=C(C)C1CCC2(C(=O)O)CCC3(C)C(CCC4C5(C)CCC(OC(=O)CC(C)(C)C(=O)O)C(C)(C)C5CCC43C)C12
PME-3047	3047	S8846	13.82341	28.27593	1	13.76019667	24.52658667	1	10 mM	0.335	73	0.374474168	0.311913252	0.186406076	0.510321259	0.964371264	0.132422864	1.312137008	0.982759893	0.663023651	0.402505398	1.543477297	0.548844218	1.35218358	0.644384402	1.982254386	0.313635856	0.275801897	0.240123913	1.105907202	0.169786513	1.377283692	0.395332515	1.374445915	0.459317386	1.370702505	0.554385066	Cl.NCCCOc1cc2ccccc2cc1C(=O)NCCOc1cc2ccccc2cc1C(=O)Nc1ccc(Cl)cc1O
PME-3046	3046	S8840	14.69638	30.40421	1	9.633391	11.79348167	1	10 mM	0.372	576	0.133492887	0.139317632	0.075053833	0.19000417	0.87902385	0.046239421	0.272077858	0.746821225	0.389826745	0.010331044	0.990101814	0.110756099	0.15358888	0.163425942	1.130375266	0.140386403	0.166937172	0.099780515	1.029484391	0.013334615	1.051337004	0.221134663	0.899282753	0.174927235	0.943401694	0.069297731	Cc1c(Br)c(Br)c2c3c1nc(N1CCNCC1)n3CCC2.Cl
PME-3043	3043	S8817	15.91291	32.92395	1	9.3941667	12.03338923	1	10 mM	0.324	562	0.160482377	0.09674634	0.127411842	0.829567969	0.919195533	0.055203848	0.368418932	0.933659554	0.440126538	0.081807978	1.237588763	0.129280403	0.35967249	0.158362137	1.139467001	0.18327935	0.185213715	0.08926706	1.168476462	0.01970697	1.105981231	0.204482228	0.972577035	0.143109918	1.493116856	0.069564447	C=CC(=O)Nc1cc(Nc2nccc(-c3cn(C4CC4)c4ccccc34)n2)c(OC)cc1N(C)CCN(C)C
PME-3038	3038	S8801	14.89579	31.85069	1	13.61999567	24.14467633	1	10 mM	0.335	478	0.133515894	0.175726414	0.090670727	0.581787169	1.004681587	0.116734803	0.268571973	0.894843936	0.388672382	0.016657863	0.96192807	0.332023472	0.13459355	0.384243265	1.015777111	0.40116483	0.177429661	0.100159168	1.026719093	0.056022	1.045695066	0.447759867	0.896290302	0.409707874	0.90647316	0.313525856	C=CC(=O)Nc1cc(C)ccc1Nc1nc(Nc2cc(OC)ncc2C)ncc1C(F)(F)F
PME-3036	3036	S8792	6.585786	12.7229	1	9.883108	5.503372667	1	10 mM	0.325	989	1.731991053	3.612149	1.035778522	2.077009439	1.456464171	0.377215236	2.029236078	1.293359041	1.571295142	1.221397042	2.241818905	3.027810335	1.27401352	2.3872013	2.281576157	3.373081446	1.132674575	3.778247595	1.389154673	0.665714025	2.30435133	1.750805616	2.464873791	2.472543001	1.425856352	0.741715312	O=S(=O)(NCCN1CCNCC1)c1ccc(NC2CCCCC2)c(NCc2ccccc2)c1
PME-3026	3026	S8775	16.26208	3.565955	1	11.76864533	2.0571094	1	10 mM	0.311	408	0.174507678	0.123375669	0.181198716	0.360914826	1.651901722	0.056335151	0.922496915	0.889886379	0.432603329	0.133581445	1.529391289	0.297502667	0.5264982	0.203419102	1.304689646	0.303249061	0.213501632	0.108131148	1.057859898	0.055366054	1.14930582	0.308350563	1.012159228	0.258156836	1.337574124	0.208294481	Cc1ccc(Oc2ccnc3cc(-c4cnn(C5CCNCC5)c4)ccc23)cc1
PME-3022	3022	S8769	12.08138	11.27226	1	18.96279667	19.6781	1	10 mM	0.346	302	1.906335354	0.250443161	1.552114487	0.641957045	0.949308395	0.119089849	2.33219099	0.948835552	3.345305204	0.16073902	0.992117226	0.413090199	1.61890781	0.555196063	1.264742494	0.488314569	1.500811577	0.215515345	1.052175403	0.043850958	1.273661137	0.530189872	2.067064524	0.629868627	0.892745376	1.090660453	Cn1c(CCCCCCC(=O)NO)nc2cc(N(CCCl)CCCl)ccc21
PME-3020	3020	S8764	11.09061	27.12085	1	11.45309633	25.82206333	1	10 mM	0.313	538	0.25013718	0.147699863	0.21173051	0.520294487	1.366390228	0.0732923	1.4215523	0.892930806	0.620559275	0.072684452	2.298277855	0.123544067	0.39882421	0.253541068	1.608767271	0.152379066	0.452020705	0.083575904	1.438648224	0.025781669	1.480918169	0.233501002	1.736001015	0.211949721	1.911925316	0.023326198	Fc1ccc(Nc2nc(Nc3ccc(-c4nc5ccccc5[nH]4)cc3)nc(N3CCOCC3)n2)cc1
PME-3013	3013	S8756	15.59639	11.33864	1	25.74314667	16.84083163	1	10 mM	0.32	304	0.353554815	0.931361437	0.301304996	0.297620684	0.92926681	0.228291899	1.501675725	1.359921932	0.701974571	0.951906204	0.967970312	0.768228054	1.4061954	1.115534959	1.349163651	0.980907917	0.628862381	0.319942892	1.02242732	0.079676077	1.030627966	0.646857858	0.984546959	0.747051656	0.925865293	1.01005435	Cl.OCCNCc1ccc(OCc2ccc(F)cc2)c(OCc2ccc(F)cc2)c1
PME-3004	3004	S8741	10.09267	1.362749	1	15.76820333	12.61900867	1	10 mM	0.315	527	0.130269095	0.133881673	0.112335838	0.478495836	1.320608854	0.060068317	0.275704831	0.78506273	0.479355007	0.013668003	0.971978962	0.08584024	0.13991694	0.166162001	0.991295457	0.194422007	0.174012423	0.096375592	0.995491207	0.01774714	1.096556187	0.197087914	0.896459937	0.21926406	0.847705007	0.061623707	C=CC(=O)Nc1cccc(Oc2nc(Nc3ccc(N4CCN(C)CC4)c(F)c3)nc3[nH]ccc23)c1
PME-2998	2998	S8727	4.260886	5.510544	1	12.50386867	6.701289	1	10 mM	0.293	569	0.421274334	0.197400659	0.276995599	0.546715617	1.486501455	0.09197849	1.309251785	1.023750782	0.785619915	0.024378682	4.626363754	0.287214935	1.26019013	0.401841453	6.802213669	0.364844322	1.39582479	0.109670937	1.383316517	0.017145112	2.253389359	0.28600812	4.007194519	0.350701749	1.78651166	0.021483626	COc1cc(F)ccc1-c1ncnc(Nc2cccc(CS(C)(=N)=O)c2)n1
PME-2997	2997	S8726	11.87432	2.893288	1	11.207773	3.256847	1	10 mM	0.342	1784	1.739973307	1.416674852	1.17213428	1.599270701	1.130213261	0.333027959	1.885919809	1.429724216	1.695996881	1.0428859	2.159264565	3.680127382	1.53389001	2.094529199	1.78447485	2.385944843	0.290206909	1.030785084	1.365144491	0.184243739	1.592050552	1.209669113	1.777561784	2.089392662	2.264614582	0.606952429	COc1cc2c(Oc3ccc4[nH]c(C)cc4c3F)ccnc2cc1OCC1(N)CC1.Cl.Cl
PME-2992	2992	S8714	27.71833	5.766089	1	29.35096333	18.214346	1	10 mM	0.328	724	1.986804962	0.43254298	0.657722354	0.345894098	1.36124742	0.268284976	2.337425232	0.851665616	2.163691998	0.091674708	2.475236416	0.523216605	1.55526376	0.502019529	2.18191433	0.52622664	1.730476022	0.2035954	2.086038589	0.252212405	2.072492599	0.497211933	3.989462376	0.693264425	1.301091671	2.065480709	CN1C(=O)C(C)(C)Oc2c(-c3cn(C)c(=O)c4[nH]ccc34)cc(S(C)(=O)=O)cc21
PME-2991	2991	S8711	7.596152	3.091059	1	15.59667733	7.387476	1	10 mM	0.319	1035	0.129292041	0.855045021	0.293162584	0.579733372	0.999463081	0.180063456	0.252193689	1.310583115	0.431174725	0.592719734	0.917654991	0.754351676	0.1333514	0.767812394	0.982732773	0.917888761	0.160530716	0.389122069	0.989799976	0.230125755	1.036258221	0.57087034	0.879801691	0.72121048	0.833588421	0.959084511	O=C(c1ccc(Oc2ccccc2)cc1Cl)c1c[nH]c2ncnc(NC3CCC(CO)OC3)c12
PME-2990	2990	S8706	13.85538	25.36529	1	42.53856333	54.90154667	0	10 mM	0.324	719	0.380674362	0.464282453	0.285489023	0.424443901	1.125070333	0.212481901	1.07609427	1.019531846	0.471944243	0.117552303	1.024340153	0.91767776	1.05824757	1.512138985	1.216080666	0.97348547	0.970902443	0.346698999	1.11293757	0.129700884	1.087131023	0.809529543	0.958402574	0.726735711	0.976424217	0.176585823	Cc1nc(Nc2ncc(C(=O)Nc3cc(NC(=O)c4cccc(C(F)(F)F)c4)ccc3C)s2)cc(N2CCN(CCO)CC2)n1
PME-2979	2979	S8686	13.45901	10.98838	1	68.54483	64.45740333	0	10 mM	0.316	806	1.084567308	5.358943939	0.635242581	1.136152387	0.994547248	0.888529897	1.074634314	1.33022058	0.501189888	0.890164196	1.008206487	1.051115036	0.99064827	1.183724495	1.102613211	1.750450015	0.938735247	0.539050817	1.002548218	1.179235578	1.006129861	1.058717728	1.037851334	0.939951718	1.012331963	1.100747108	Oc1ccc(-c2c(-c3ccccc3)nn3c(C(F)(F)F)cc(C(F)(F)F)nc23)cc1
PME-2978	2978	S8685	5.913734	11.20759	1	7.154947	12.080328	1	10 mM	0.313	803	0.154450327	0.158737332	0.083775148	0.383254439	0.949384153	0.057772502	0.25050649	0.899229527	0.411431819	0.015598151	1.022304416	0.152631313	0.14409544	0.233011645	1.037165403	0.239859641	0.170983225	0.095565461	1.071980834	0.014599469	1.087122202	0.24150148	0.95405519	0.306081057	0.929139137	0.025062546	NC(=O)c1cnc(NCCc2ccc(O)c(Cl)c2)nc1NCc1ccccc1
PME-2972	2972	S8674	26.65968	3.53857	1	45.49429333	47.59462667	0	10 mM water	0.147	145	1.158565879	3.367315769	1.052715898	1.194584131	1.158477187	0.231190771	0.651286304	1.211967468	1.402929902	0.488356799	1.274653673	0.996526599	0.5098303	1.102586276	1.134478688	1.075883389	1.363113046	2.766526699	1.152397871	0.976731062	1.190299511	1.243765593	1.290478945	0.700666428	1.153834105	0.303846568
PME-2964	2964	S8658	11.01173	8.584667	1	13.42857333	21.73696233	1	10 mM	0.324	406	0.135754704	0.203448221	0.088812262	0.804339111	1.516261101	0.068227828	0.252201229	0.881394684	0.488420457	0.012506991	0.923683167	0.279677033	0.13895366	0.279795261	0.994124949	0.291176617	0.163172364	0.084855035	1.08036387	0.013220066	1.028730512	0.39778924	0.865346432	0.347745299	0.906764805	0.080946028	CC(C)(C)c1nc(-c2ccc(NC(=O)Nc3cccc(C(F)(F)F)c3)c3ccccc23)c2c(N)nccn12
PME-2960	2960	S8648	15.04193	5.988582	1	25.27783	23.94326333	1	10 mM	0.308	845	1.397287369	0.323917687	0.653764367	0.842169404	1.064794064	0.346200645	2.223289013	1.028807402	2.943092585	0.24046497	1.189325333	0.58453548	1.46491361	0.592525008	1.307820559	0.45534569	1.596781492	0.181337267	1.172587752	0.094250903	1.160610557	0.618737817	1.90777123	0.618092656	1.078036904	0.729403615	O=C(NO)c1cnc(NC2(c3ccccc3)CC2)nc1
PME-2952	2952	S8639	16.24474	24.54716	1	62.06177	65.60988333	0	10 mM	0.298	677	0.278310716	0.310671031	0.193468004	1.180988312	1.019643545	0.750176191	1.156694651	1.403453588	0.512387991	1.970474362	0.992115259	0.81292069	0.41133857	0.698227888	1.117287159	0.878641605	0.403657883	0.348424882	0.98268944	0.573374748	0.996701837	0.736722052	1.055016637	0.720336199	0.92533052	0.74830091
PME-2945	2945	S8616	15.62145	6.826854	1	15.62145	6.826854	1	10 mM	0.092	445	0.960687935	0.51995039	0.876491666	0.545384407	0.964968503	1.220296264	1.139540672	0.998818398	0.24138242	0.014280108	1.040887833	1.062275052	0.94284904	0.856698988	1.052148104	0.774983048	0.829343855	0.767769933	1.029472828	0.553305507	0.981144428	0.658040643	0.984389186	0.894863248	1.077963829	0.903227329	CC1=C(CSC(=S)N2CCCCC2)C(=O)c2ccccc2C1=O
PME-2941	2941	S8609	21.5429	32.07182	1	21.5429	32.07182	1	10 mM	0.157	331	0.344643086	0.175286949	0.163592562	0.09958601	0.90995574	0.064055197	0.88498199	1.414274454	0.391399741	0.158930257	1.144171953	0.752569437	1.32877445	0.232550646	1.394067883	0.568154573	0.295562565	0.215124607	1.101947546	0.016583227	1.157563448	0.375821948	1.133033752	0.28379488	1.229736567	0.099841848	COCCNCCc1cccc(Nc2ncc3c(n2)-c2ccccc2C(c2ccccc2F)C3)c1
PME-2930	2930	S8588	14.95356	33.64107	1	14.95356	33.64107	1	10 mM	0.302	250	0.283884704	0.196377665	0.090194389	0.067688122	1.119906902	0.085760482	0.305396348	0.816279948	0.605593503	0.190302774	0.955797553	0.117847465	0.23847678	0.145173973	0.950369358	0.133362412	0.322178155	0.216930613	1.043600082	0.018449694	1.052666306	0.363256127	0.924221396	0.274641544	0.887146473	0.065423131	COCCNC(=O)Nc1ccc2nc(-c3cccs3)c(-c3cccs3)nc2c1
PME-2925	2925	S8576	12.19105	10.1176	1	12.19105	10.1176	1	10 mM	0.289	64	1.867333174	11.02258492	1.179001212	7.493397236	2.181788683	1.440024734	2.194615841	1.424593449	2.674681425	1.374597907	3.858705044	10.21127892	1.51699007	7.152896406	4.221858025	6.841387749	0.268601984	5.684406281	1.446564198	1.046605945	3.120763302	3.742643833	3.128419399	4.319582462	1.24734211	1.551593781	CN(CCNCc1cn(Cc2ccc(Cl)cc2)nn1)CCNc1ccnc2cc(Cl)ccc12.O=C(O)C(F)(F)F
PME-2922	2922	S8572	23.76768	41.28182	1	23.76768	41.28182	1	10 mM	0.207	287	0.644587755	0.506832063	0.369553089	0.339367032	0.954943419	0.143225729	1.547782421	1.007661223	0.882006407	0.716522992	1.312255621	0.710095406	1.35042393	0.528249774	1.371633768	0.840435982	0.397119462	0.636081159	1.172903538	0.095333546	1.386861086	0.737912893	1.314118624	0.865389943	1.326957941	0.970164895	CCN(CC)CCNC(=O)c1c(C)[nH]c(/C=C2/C(=O)Nc3ccc(-c4csc(-c5ccccc5)n4)cc32)c1C
PME-2914	2914	S8559	17.35659	2.116204	1	17.35659	2.116204	1	10 mM	0.275	495	0.806273341	1.611177683	0.681541324	1.212499142	0.974943578	0.45606631	0.891022205	1.106508017	0.635607183	0.808298588	1.789419651	3.956749439	0.73008645	1.904811946	1.190046072	1.563839674	0.588110685	5.042788506	1.123281479	0.845337629	1.033542395	0.820460916	1.02125144	1.070106864	1.358869195	0.712742567	C=C(Cc1ccccc1Cl)C(=O)OCC
PME-2912	2912	S8557	23.42876	2.825612	1	23.42876	2.825612	1	10 mM	0.288	3065	0.332742393	8.778585434	0.206717461	4.063322067	1.105044365	1.69835186	1.252556682	1.995172262	1.158699036	2.094663858	1.368879914	8.67134285	0.8103174	10.95177483	1.233093023	6.186211586	0.539811254	9.505569458	1.141729355	0.932555735	1.091895103	4.467944145	1.055551052	5.994056702	1.12013936	0.876890182	Cc1ccc(NC(=O)Nc2cc(-c3ccccc3-c3nnn[nH]3)ccc2N(CC(C)C)CC(C)C)cc1
PME-2904	2904	S8528	34.91943	6.023479	1	34.91943	6.023479	1	10 mM	0.289	1972	1.791090012	36.51008224	1.197741508	19.38624763	1.245095253	6.887376785	1.761434078	2.140131474	1.633198738	1.897211194	3.899961948	36.13373566	1.57734966	45.45440561	2.231195927	13.86658859	1.594785452	23.33903503	1.84339416	0.837175012	1.949043751	16.56217194	2.275277376	22.69619751	3.057640076	1.028227925	Cc1ccc(CN(CC(O)COc2cccc3[nH]ccc23)C(C)(C)C)cc1
PME-2902	2902	S8526	28.70383	1.345607	1	28.70383	1.345607	1	10 mM	0.153	256	0.486797571	1.069372058	0.37452656	0.377299786	1.034994006	0.667136431	0.792108893	2.127028704	1.098612905	0.742015421	1.030738831	1.14644146	0.55698824	0.888384587	1.076706648	1.174297094	0.62094903	1.318505764	1.121939659	0.493583351	1.251113892	0.916665852	1.692091465	0.658529758	1.355959535	0.955059171	NC1CCCN(c2c(Br)cnc3[nH]cc(NC(=O)C4CC4)c23)C1
PME-2892	2892	S8495	14.90658	8.711073	1	14.90658	8.711073	1	10 mM	0.223	63	1.610202193	0.51259613	1.094452262	0.214342654	1.165119767	0.148269922	2.299592018	0.760602713	5.470006466	0.533374608	1.140176773	0.512884915	1.76676381	0.529685456	1.377704382	0.432791203	2.707302809	0.50685513	1.096301794	0.01994703	1.210264921	0.71010232	1.535245895	0.647619426	0.936546206	0.820010185	O=C(CCCCCCC(=O)N/N=C/c1ccc(N(c2ccccc2)c2ccccc2)cc1)NO
PME-2886	2886	S8483	22.42645	34.99577	1	22.42645	34.99577	1	10 mM	0.121	266	0.154730469	0.166921437	0.068613134	0.077267885	0.97519362	0.055909537	0.260145605	0.516942203	0.329251647	0.011870269	1.0894804	0.22658065	0.15624137	0.177851019	1.127198935	0.276497245	0.208562315	0.177090049	1.094976664	0.009140013	1.123934984	0.305944145	0.969428837	0.259925932	0.948870242	0.015677702	CC(=O)c1ccc2c(c1)c1cc(C(C)=O)ccc1n2CCNC(C)C.Cl
PME-2881	2881	S8464	28.37515	1.235727	1	28.37515	1.235727	1	10 mM	0.117	485	1.472208381	0.379647851	0.586460233	0.205329359	0.974868596	0.333980203	2.189845085	0.832139134	4.23013258	0.505785108	1.030807257	0.552033842	1.50577223	0.483207178	1.137643576	0.501846552	2.097919464	0.523597836	1.028080463	0.04124058	1.093863249	0.582003474	1.557517529	0.589177132	0.825214505	0.901011586	O=C(CCCCCCNC(=O)c1cnc(N(c2ccccc2)c2ccccc2Cl)nc1)NO
PME-2860	2860	S8412	30.68352	24.5921	1	30.68352	24.5921	1	10 mM	0.201	498	0.542074025	0.311308414	0.507410347	0.205232784	1.501134276	0.148057371	1.623836637	0.915594339	1.057017207	0.019227346	1.148194671	0.691822112	0.96715361	0.5310469	1.265802145	0.553033412	0.194227934	0.524883509	0.996796727	0.023526564	1.107614517	0.544324338	1.308705926	0.744218946	1.097382069	0.947903395	C=CC(=O)N1CCC(Oc2nc(Nc3ccc(N4CCC(N5CCN(C)CC5)CC4)cc3)c(C(N)=O)nc2CC)C1
PME-2857	2857	S8405	12.26159	12.02128	1	12.26159	12.02128	1	10 mM	0.201	453	0.188955516	0.475303054	0.091180556	0.227312505	0.910005689	0.146694303	0.295003057	0.806337714	0.334805369	0.076259285	1.051016092	0.340224326	0.5415476	0.655569316	1.110638976	0.455248207	0.25206849	0.629279017	1.002417207	0.128531277	1.088262677	0.555955231	1.061046362	0.503233433	1.072630167	0.180684179	O=C(CBr)N1CC([N+](=O)[O-])([N+](=O)[O-])C1
PME-2853	2853	S8401	15.62206	2.646484	1	15.62206	2.646484	1	10 mM	0.263	470	1.568705082	4.19776392	1.058033347	4.554501057	1.964424729	1.399878263	2.21154356	1.595811248	3.639906645	1.597385764	2.790006161	9.529975891	1.76478648	8.535679071	5.565023422	86.0501709	0.42662102	4.338065147	1.494372487	0.660856843	3.223426342	15.51147938	2.528184891	16.22422028	1.660810232	0.791722417	COc1cc(OC)cc(N(CCNC(C)C)c2ccc3ncc(-c4cnn(C)c4)nc3c2)c1
PME-2852	2852	S8400	14.38183	11.12086	1	14.38183	11.12086	1	10 mM	0.225	328	1.13196981	0.464700788	0.424236745	0.176094741	1.454971552	0.222571045	2.125689507	0.935404658	3.187388659	0.106856644	2.290167332	0.555343747	1.53705204	0.288724272	2.749159813	0.553665817	2.183222771	0.496904433	1.635001183	0.225267738	2.225088358	0.547466874	4.667717934	0.538330674	1.385303736	0.371820599	CCS(=O)(=O)Nc1ccc(Oc2ccc(F)cc2F)c(-c2cn(C)c(=O)c3[nH]ccc23)c1
PME-2847	2847	S8380	21.05257	3.392154	1	21.05257	3.392154	1	10 mM	0.247	451	0.306968153	8.419508934	0.373550296	5.031467438	1.054919004	3.028195143	1.00500381	1.736392975	0.793510735	1.002932429	1.737241745	11.60071278	0.85258567	13.68941919	1.252911329	4.573479652	0.629968762	11.47438049	1.194321632	0.928607583	1.114423633	2.14222765	1.221467376	5.016533852	1.581363678	0.754885554	Cc1nnsc1C(=O)Nc1ccc(-n2nc(C(F)(F)F)cc2C(F)(F)F)cc1
PME-2842	2842	S8369	7.510379	3.74959	1	7.510379	3.74959	1	10 mM	0.273	589	2.170022726	2.004658222	1.626605034	2.03528142	2.725904465	0.174626827	2.389467239	1.243623257	4.282955647	0.311877698	7.083183289	1.729887843	0.95779443	0.816132274	3.408288956	5.668859005	0.54678297	0.643406153	1.855699182	0.511987746	3.352174759	1.496447921	3.922266006	1.061256766	2.033277988	0.189383954	CN(CCNc1ccnc2cc(Cl)ccc12)CCNc1ccnc2cc(Cl)ccc12.Cl.Cl.Cl
PME-2840	2840	S8367	37.4003	32.43192	1	37.4003	32.43192	1	10 mM	0.158	535	1.274382353	1.377552867	0.896110058	0.8601951	1.521259546	0.666696072	1.025396228	1.850260019	2.581698418	1.834995627	1.044889808	0.9743222	0.91605365	1.129144608	1.082089782	0.91885823	0.897120595	1.019315124	1.015194058	0.512165487	1.063841939	1.012703896	1.02546525	1.071112752	1.053315878	1.089164972	O=C(NC1(c2ccccc2)CC1)c1c(CN2CCC(N3CCCCC3)CC2)c(-c2cccc(C(F)(F)F)c2)nc2cc(Br)ccc12
PME-2839	2839	S8366	9.22073	7.11675	1	9.22073	7.11675	1	10 mM	0.122	199	0.127261326	0.164791793	0.068449296	0.088108592	0.904943168	0.060486492	0.25405103	1.101871133	0.266642094	0.075375885	0.974087358	0.132185951	0.14393122	0.18059546	0.995264113	0.209253073	0.194651425	0.143633634	0.979631901	0.012266938	1.067677021	0.177699834	0.871820807	0.183032259	0.841124654	0.015726907	CCC(N)CNc1ccnc(-c2cc(-c3cnn(C)c3)ccc2O)n1.Cl.Cl
PME-2827	2827	S8339	27.79263	4.112626	1	27.79263	4.112626	1	10 mM	0.126	2190	1.384751558	4.110170364	0.921239495	2.025285721	0.96995604	0.497515321	1.798014879	1.601053596	0.953575909	1.214032769	1.273784399	2.676948071	1.70087671	3.001780021	1.712669849	4.767230988	0.217846423	1.266394496	1.043743134	0.227687165	1.356915832	5.00065136	1.411809087	4.974107742	1.32176733	0.977669239	Cl.Nc1ncccc1-c1nc2ccc(-c3ccccc3)nc2n1-c1ccc(C2(N)CCC2)cc1
PME-2818	2818	S8314	8.015119	8.710596	1	8.015119	8.710596	1	10 mM	0.225	281	0.123189166	0.196152657	0.08441332	0.093532175	1.040106535	0.057050109	0.260190904	0.708461523	0.212865666	0.01499658	1.016506076	0.182405651	0.14464039	0.136183894	1.051996231	0.200917229	0.194782048	0.17942521	0.993978083	0.00867223	1.07880187	0.304989576	0.906285584	0.350363314	0.865798473	0.015110645	Nc1ncnc2c1c(I)cn2C1OC(CO)C(O)C1O
PME-2817	2817	S8312	21.22412	40.84674	1	21.22412	40.84674	1	10 mM	0.292	504	0.150144428	0.134195447	0.112584949	0.106733985	1.109831929	0.057693295	0.37516129	0.732992172	0.279800296	0.012800825	2.460505009	3.473335743	0.15905389	0.150878387	1.781203747	0.824143946	0.208920479	0.144864991	1.35514462	0.261566967	1.714677095	0.811371028	1.884885073	0.586937726	1.70714426	0.182116091	O=[N+]([O-])c1ccc(Sc2cccc[n+]2[O-])c2nonc12
PME-2816	2816	S8309	16.07968	21.40352	1	16.07968	21.40352	1	10 mM	0.259	431	0.679971337	1.982735157	0.614480853	0.867838383	0.96995604	0.50333041	1.015088797	1.144944191	0.8850739	0.995290339	1.186686397	1.579972506	1.01879358	1.71006202	1.10557723	0.558134437	0.713906527	2.678524017	1.015244722	0.217617214	1.103425264	0.629401326	1.042780161	0.96021831	0.980664492	0.712828994
PME-2811	2811	S8296	28.55094	1.424893	1	28.55094	1.424893	1	10 mM	0.363	89	3.029313564	0.637796998	1.988378525	0.363132775	2.50871563	0.512361288	2.586033821	0.926658988	7.556802273	0.230348393	3.652770996	0.536954999	1.89297235	0.960409395	4.933327675	0.543912351	3.049446106	0.799708307	1.676183939	0.331277072	4.042960644	0.734602094	4.644824982	0.640720248	1.991128445	2.722486496
PME-2810	2810	S8294	14.19806	4.490754	1	14.19806	4.490754	1	10 mM	0.288	424	0.166486114	0.269587874	0.226426303	0.162925273	0.960005999	0.08169204	0.937274694	1.064819336	0.503973484	0.1838817	1.09551096	0.447060913	1.40555549	0.264457764	1.263338327	0.272813857	0.20170483	0.268281549	1.03088212	0.015555912	1.210771322	0.416934609	1.064599752	0.339473188	0.876426935	0.378555715	C=CC(=O)Nc1cccc(Oc2nc(Nc3ccc(N4CCN(C)CC4)cc3)nc3ccsc23)c1
PME-2804	2804	S8284	39.27919	1.206294	1	39.27919	1.206294	1	10 mM	0.253	135	0.895469546	5.654947281	1.06623733	4.196147442	1.034919024	0.998662651	1.373667002	1.361344337	1.538513064	1.463377833	1.06108284	0.973421574	1.09708393	0.97280009	1.091034889	1.032302976	1.041914582	1.06551075	1.025244832	1.181601763	1.018810153	0.760826111	1.071046114	0.891664982	1.053185821	1.00978899	Br.CCCc1cc(-c2nc(-c3ccc(C)cc3)cs2)ccn1
PME-2802	2802	S8281	19.36496	42.18777	1	19.36496	42.18777	1	10 mM	0.261	403	0.381828815	0.540490687	0.267444491	0.538751602	0.980056167	0.197289139	1.632003784	0.79584229	0.439139456	0.060901582	1.769791842	0.701368988	1.64979291	1.524116577	1.435382843	0.731315851	2.233329296	1.175876141	1.47313118	0.062473033	1.456921101	0.977914333	1.518960953	1.343824625	1.782887459	0.394967318	COc1ccc(N2C(=O)/C(=C/c3ccc([N+](=O)[O-])s3)SC2=S)cc1
PME-2773	2773	S8209	41.55444	0.4996859	1	41.55444	0.4996859	1	10 mM	0.166	290	0.640739441	6.16741848	0.659388125	4.31674099	1.11489439	2.338171005	1.368769884	1.306830645	1.060978532	1.177607179	1.719505548	5.657117844	1.21878242	10.68041406	1.320972085	3.58673954	0.394108176	4.85065937	1.257065773	0.801164627	1.35512495	4.472300529	1.312216282	3.870173693	1.214021564	1.141331196	CCn1c2ccccc2c2cc(CNCc3ccccc3OC)ccc21.Cl
PME-2758	2758	S8183	5.654843	1.347724	1	5.654843	1.347724	1	10 mM	0.115	437	0.143318996	0.722723603	0.098129719	0.99486208	0.884968042	0.219112933	1.232158899	0.807325125	0.204507425	0.019135764	1.283892155	2.881736279	0.49577004	0.735165283	1.55863142	1.810862541	0.239364862	0.621186137	1.130370378	0.079742715	1.131376982	0.817869902	0.922940016	1.00783205	1.215912223	0.252990842	CC(C)COc1ccc(CNC(=O)N(Cc2ccc(F)cc2)C2CCN(C)CC2)cc1.CC(C)COc1ccc(CNC(=O)N(Cc2ccc(F)cc2)C2CCN(C)CC2)cc1.O=C(O)C(O)C(O)C(=O)O
PME-2756	2756	S8181	17.05344	34.42007	1	17.05344	34.42007	1	10 mM	0.273	2595	0.253358126	0.129639208	0.098075673	0.085978985	1.169957399	0.042747177	0.258767068	0.715940952	0.256655693	0.011779361	0.943654537	0.076313674	0.1566509	0.125453993	0.97411561	0.125425175	0.211624712	0.144520208	1.08211565	0.005582743	1.093989849	0.211960644	0.853059471	0.176318854	0.909916639	0.010972518	O=C(/C=C/c1cncc(F)c1)c1c(-c2ccccc2)c2cc(Cl)ccc2[nH]c1=O
PME-2740	2740	S8149	35.44764	2.192485	1	35.44764	2.192485	1	10 mM	0.314	275	0.122100122	0.21070385	0.06314984	0.100544773	0.894943118	0.052820362	0.063375615	0.690274	0.203597784	0.023807535	0.37664637	0.214013904	0.06772304	0.245520883	0.404231489	0.274737954	0.072973996	0.1384556	0.248876333	0.011681166	0.351376057	0.231999561	0.406425983	0.217191994	0.326810122	0.017558403	Cc1ccc2nc(CN(CCN(Cc3nc4ccc(C)cc4[nH]3)Cc3nc4ccc(C)cc4[nH]3)Cc3nc4ccc(C)cc4[nH]3)[nH]c2c1
PME-2739	2739	S8148	15.08468	1.663025	1	15.08468	1.663025	1	10 mM	0.321	223	0.145420477	0.138780132	0.074682549	0.200284675	0.970056057	0.04392904	0.331764787	0.776711881	0.23782067	0.010499212	1.087445259	0.90135473	0.4920103	1.469102034	1.089963555	0.889844537	0.236122847	0.564529538	1.211216927	0.106626496	1.590453625	1.44178772	1.532887697	0.89828825	1.14144814	0.160588861	CCN(CC)CCOc1ccc(Nc2ncc3cc(-c4c(Cl)cccc4Cl)c(=O)n(C)c3n2)cc1
PME-2736	2736	S8144	5.457481	6.422025	1	5.457481	6.422025	1	10 mM	0.294	306	0.136164695	0.135560572	0.066234492	0.082601368	0.935118318	0.042905271	0.25576967	0.775852263	0.366937608	0.00983575	0.978171468	0.093351535	0.14415175	0.137380097	0.977740049	0.110247046	0.194162607	0.12316145	1.042274833	0.007969675	1.081048489	0.24812609	0.868597686	0.150134027	0.887042344	0.015028898	O=C(CC1NCCCC1O)Cn1cnc2cc(Br)c(Cl)cc2c1=O
PME-2715	2715	S8101	11.24187	12.32838	1	11.24187	12.32838	1	10 mM	0.102	444	0.159454405	0.365972459	0.079461068	0.22996375	0.915018201	0.150996357	0.301537424	0.983336926	0.298162788	0.477872133	1.144206166	0.22545737	0.29746997	0.223622832	1.086187363	0.363433093	0.325465977	0.204724342	1.05789566	0.014564607	1.125953674	0.379014492	1.119519949	0.287757993	0.945349097	0.025105424	Cc1cc2c(C(N)=O)cccc2n1-c1nc2c(c(NCc3ccccc3)n1)COCC2
PME-2714	2714	S8100	6.955243	6.307569	1	6.955243	6.307569	1	10 mM	0.168	670	0.129323944	0.170033932	0.067797333	0.114010409	1.230657697	0.049211547	0.247784257	0.875588119	0.292759567	0.015438314	0.955797553	0.126633734	0.14588511	0.2142424	0.980721712	0.130950764	0.197388291	0.109487653	1.02664578	0.013876867	1.037453175	0.232563198	0.873102248	0.220135123	0.879961133	0.018532932	CN1CCN(Cc2ccc(NC(=O)Nc3ccc(Oc4ccnc(N)n4)cc3)cc2C(F)(F)F)CC1
PME-2712	2712	S8095	10.46861	24.74554	1	10.46861	24.74554	1	10 mM	0.203	222	0.156364039	0.131465212	0.07526575	0.099309698	0.990206182	0.06478855	0.247085929	0.774769187	0.53149718	0.018880732	0.923479915	0.206614032	0.1467635	0.206737097	0.982159019	0.088600233	0.190400183	0.176793262	1.029514909	0.011245893	0.969842136	0.203632981	0.859505892	0.193805486	0.87816155	0.014305286	Nc1ncnc2c1ccn2C1OC(CO)C(O)C1O
PME-2709	2709	S8078	13.7625	2.119345	1	13.7625	2.119345	1	10 mM	0.108	1171	0.13745293	0.167511135	0.069972806	0.072693557	0.964943528	0.057721104	0.257406712	1.214879751	0.298196942	0.022774806	0.966007888	0.113948934	0.14682652	0.210881298	0.990202427	0.162307054	0.201818079	0.135144174	1.043692589	0.018026572	1.092350721	0.216153294	0.867151141	0.183659464	0.862303376	0.019876856	COC(=O)C12CCC(C)(C)CC1C1C(=O)C=C3C4(C)C=C(C#N)C(=O)C(C)(C)C4CCC3(C)C1(C)CC2
PME-2710	2710	S8078	6.679344	2.047981	1	10.00375467	13.122358	1	10 mM	0.277	85	0.141417161	0.159909949	0.077669308	0.449072301	0.894137144	0.04443454	0.253526956	0.678064823	0.408547491	0.011933488	0.939802706	0.08760798	0.13895366	0.140225119	0.956516027	0.104125947	0.165900782	0.08430063	1.030910492	0.01498872	1.053201914	0.222206175	0.897645235	0.154403746	0.899682164	0.019617967	COC(=O)C12CCC(C)(C)CC1C1C(=O)C=C3C4(C)C=C(C#N)C(=O)C(C)(C)C4CCC3(C)C1(C)CC2
PME-2705	2705	S8071	12.37018	30.51915	1	12.37018	30.51915	1	10 mM	0.129	1049	0.252614409	0.171910137	0.081312254	0.086751074	1.210332632	0.060569927	0.381895423	0.645489216	0.430353284	0.018918348	1.700881004	0.13083753	0.22790368	0.182825019	1.091356277	0.123804763	0.278358579	0.181486338	1.811908245	0.153750375	1.246038556	0.284226388	1.013932824	0.236415416	1.993474483	0.263404965	COc1cc2c(NC3CCN(C(C)C)CC3)nc(C3CCCCC3)nc2cc1OCCCN1CCCC1
PME-2704	2704	S8068	19.46419	38.47881	1	19.46419	38.47881	1	10 mM	0.135	534	0.195881099	0.231676608	0.082943857	0.087947801	0.999731302	0.061643757	0.183075443	0.87514627	0.372052908	0.01867255	0.58523643	0.092595942	0.11743616	0.107008046	0.641265869	0.12453904	0.141044691	0.159425378	0.504858375	0.016126949	0.650455475	0.178278655	0.527217388	0.221065521	0.556607008	0.019167777	CN1C(=O)C23CC4(C56CC78SSC(CO)(C(=O)N7C5Nc5ccccc56)N(C)C8=O)c5ccccc5NC4N2C(=O)C1(CO)SS3
PME-2700	2700	S8058	11.86032	11.8388	1	11.86032	11.8388	1	10 mM	0.099	422	0.149691835	0.216771603	0.08306016	0.092676461	0.97995615	0.070462763	0.654129744	0.576335788	0.29052344	0.024228083	1.204935074	0.280473709	0.31331059	0.202141476	1.438962698	0.337424606	0.257770836	0.224443823	1.069355726	0.008619657	1.153930902	0.389108956	1.183614492	0.396061182	0.929464996	0.017002158	CN1CCC(c2c(O)cc(O)c3c(=O)cc(-c4ccccc4Cl)oc23)C1CO.Cl
PME-2699	2699	S8057	7.185246	13.33302	1	7.185246	13.33302	1	10 mM	0.097	447	0.256072521	0.16512385	0.175801873	0.097668946	1.045144081	0.046587572	0.83774972	0.594804704	0.497663379	0.021709345	1.940067887	0.433925807	1.52089489	0.275578018	4.087200165	0.236691236	0.244984537	0.209047377	1.180312395	0.011208386	1.227370262	0.311976254	1.62508285	0.282250941	1.084889054	0.018026812
PME-2690	2690	S8044	8.793638	10.71979	1	8.845084333	10.71979	1	10 mM	0.12	401	0.390359193	0.467548043	0.250460356	0.730901599	0.980663896	0.063273817	0.51401782	1.256585836	0.23698175	0.04085125	1.233598828	0.189176455	0.19945249	0.396501049	1.216582417	0.341675997	0.191189587	0.179517329	1.034727097	0.011646516	1.139023781	0.277122557	1.478699923	0.338070869	0.957197845	0.023560368	Cc1ccc2nc(NCCN)c3ncc(C)n3c2c1
PME-2691	2691	S8044	4.356084	4.242788	1	9.885453667	7.335849667	1	10 mM	0.321	87	0.164744288	0.204049289	0.086488843	0.468287647	1.00973618	0.076757565	1.17481184	0.581694365	0.44683519	0.017420294	1.384548426	0.229436338	1.07515228	0.212760019	2.031854391	0.646518171	0.480342031	0.191855639	1.05925262	0.140914679	1.462171555	0.489884138	1.716124296	0.394628406	0.977939725	0.310264468	Cc1ccc2nc(NCCN)c3ncc(C)n3c2c1
PME-2689	2689	S8043	13.75765	9.339214	1	17.68866667	9.339214	1	10 mM	0.239	181	2.062496901	0.304568112	1.276177645	0.348016381	1.055940032	0.222121492	2.325623989	0.887263894	3.671027422	0.637441635	1.320885658	0.356064826	1.50865936	0.402289281	1.271937609	0.561919689	2.565306187	0.469648242	1.409271717	0.025893649	1.462660313	0.637879014	2.971440315	0.710426986	1.032568455	0.276136607	O=C(CCCCCN1C(=O)c2cccc3cccc(c23)C1=O)NO
PME-2687	2687	S8041	9.556655	8.010134	1	11.264795	8.010134	1	10 mM	0.104	285	0.122173347	1.64844203	0.065621831	1.287127018	0.985857666	0.164002001	0.246378228	1.096691012	0.248131856	0.902501762	0.989676118	1.052547693	0.12199065	1.922721458	0.990078926	0.882361472	0.183944762	0.99745965	1.008944511	0.077009335	0.946420729	0.711944818	0.936619401	0.932279825	0.8131302	0.969849169	O=C(c1ccc(F)c(F)c1Nc1ccc(I)cc1F)N1CC(O)(C2CCCCN2)C1
PME-2680	2680	S8032	6.524256	2.15192	1	8.000002	2.15192	1	10 mM	0.108	167	0.247749954	0.286479831	0.314607501	0.310146749	1.27330327	0.063569896	0.335928857	0.676416039	0.376704007	0.017577576	1.575199127	0.427735388	0.25797051	0.157416191	1.473469019	0.444684505	0.203709513	0.235701561	1.22893846	0.060306557	1.254261017	0.645185828	1.397987843	0.485977411	1.088458061	0.212767124	Cl.NC(=O)c1cnc(NC2CCCCC2N)nc1Nc1cccc(-n2nccn2)c1
PME-2672	2672	S8021	12.49747	4.782287	1	10.867227	4.782287	1	10 mM	0.178	360	0.404055119	0.22678262	0.438358784	0.747564256	3.469742537	0.098378688	1.429139256	0.790649772	0.697100937	0.069920897	1.298995256	0.648147583	0.90473419	0.300225299	1.258635521	0.526840568	0.271007538	0.229271099	1.084437609	0.324574381	1.085992098	0.690155387	1.114188671	0.432757556	0.969065428	0.625218272	Br.Cc1ccc(Sc2ccccc2N2CCNCC2)c(C)c1
PME-2662	2662	S8006	6.194411	13.77206	1	6.763889	13.77206	1	10 mM	0.116	386	0.129674047	0.126397505	0.092014492	0.086583801	1.308572054	0.043151237	0.247070581	0.791958094	0.248275951	0.076186188	1.017234087	0.141925469	0.13297127	0.128391215	1.027464151	0.218245029	0.189174682	0.13197048	1.007186413	0.014916367	1.086078048	0.303948373	0.906729579	0.136606529	1.187853813	0.045002829	COc1cc2nc(N3CCCN(C)CC3)nc(NC3CCN(Cc4ccccc4)CC3)c2cc1OC.Cl.Cl.Cl
PME-2660	2660	S8004	17.59103	15.60697	1	25.01971333	15.60697	1	10 mM	0.104	422	0.441736877	0.435092568	0.615033388	0.291271329	1.127084732	0.275304377	0.506710052	0.844224334	0.449534029	0.211185873	1.035364747	0.413382649	1.06710529	0.350791501	1.113141537	0.61708802	0.518356085	0.434244275	1.048170328	0.101687372	1.037169099	0.411247581	1.052422047	0.591774583	0.977933228	0.389187485	CC(C)N(CCC(=O)c1ccc2ccccc2c1)Cc1ccccc1.Cl
PME-2657	2657	S8001	24.17969	23.77185	1	28.79962667	23.77185	1	10 mM	0.097	20	1.075483441	0.291830212	0.824495077	0.2120305	1.363452435	0.293556571	2.140816689	0.89210546	4.116132736	0.564805806	1.090810776	0.393096626	1.11950254	0.391355821	1.07019949	0.688257575	1.304576397	0.353587627	1.060572863	0.065525115	1.132384062	0.58126545	1.528381228	0.590523541	0.88379848	0.959900618	O=C(CCCCCCNC(=O)c1cnc(N(c2ccccc2)c2ccccc2)nc1)NO
PME-2654	2654	S7998	19.84873	0.9862599	1	13.012067	0.9862599	1	10 mM	0.095	372	0.14143011	0.29171899	0.225450203	0.159888238	0.995587587	0.078046046	0.545096874	0.791316271	0.33361268	0.04383317	1.40353179	0.736481547	0.60768545	0.468392945	1.216395617	0.823655963	0.210155547	0.760911465	1.081850767	0.032042861	1.254673481	1.241147518	1.152580142	0.859421968	1.237609506	0.035308003	CN1CCN(c2ccc(C(=O)Nc3n[nH]c4ccc(Cc5cc(F)cc(F)c5)cc34)c(NC3CCOCC3)c2)CC1
PME-2652	2652	S7992	7.27423	19.96845	1	7.279624	19.96845	1	10 mM	0.097	374	0.25869	0.128471717	0.064799815	0.096752323	1.393122792	0.046085857	0.256251842	0.664045513	0.317378163	0.008803961	1.003523946	0.122517541	0.13000168	0.158849479	1.231722832	0.301400423	0.181519181	0.123262584	1.424543738	0.004836105	1.028339148	0.183287293	0.926365852	0.196500808	0.902898192	0.008650731	CC(C)c1cnn2c(NCc3ccccc3-n3cccn3)nc(OC3CCCNC3)nc12
PME-2648	2648	S7977	6.724281	13.04196	1	11.807437	13.04196	1	10 mM	0.1	440	0.132091582	0.099116787	0.076931447	0.067646168	0.965714931	0.047067106	0.668129683	0.76590836	0.28320846	0.008465075	1.25725913	1.325255394	1.36692786	0.593869688	1.220113873	1.375740051	1.772977591	0.46052146	1.152542114	0.305946708	1.192347646	0.947034955	1.468048573	1.236911058	1.220615268	0.571923494	CC(=O)c1cc2c(o1)C(=O)c1ccccc1C2=O
PME-2634	2634	S7949	6.854582	13.37809	1	10.023104	13.37809	1	10 mM	0.102	699	0.210770875	0.110449769	0.096934125	0.088549241	1.050923347	0.050984502	0.287545532	0.666409612	0.229837239	0.012390493	2.01808548	0.119837791	0.24257559	0.176472812	1.666739941	0.243554994	0.207315326	0.101519912	1.145807505	0.010073711	1.491323471	0.203141332	1.202261448	0.203006208	1.071082354	0.014751446	CN1CCc2cc(Nc3ncc(C4CC4)c(NCCCNC(=O)C4CCC4)n3)ccc2C1
PME-2627	2627	S7938	41.52862	2.374891	1	41.34542	2.374891	1	10 mM	0.099	566	1.388798237	2.977921247	1.009195209	4.957888126	1.121511459	1.118787408	2.17731905	3.382884264	5.182890415	4.50288105	1.870381355	1.797745228	0.60417187	1.434431317	1.554932594	1.462862253	0.639002025	1.41099	1.382437348	0.865108371	1.385122538	1.358278513	1.610972881	1.526509285	1.819589615	0.920881867	COc1ncc(-c2cc(-c3ncc(CN4CC(C)OC(C)C4)o3)c3cn[nH]c3c2)cc1NS(C)(=O)=O
PME-2624	2624	S7935	16.1382	13.65412	1	19.58162133	13.65412	1	10 mM	0.099	509	0.148358986	0.285455406	0.120854363	0.169258863	0.965512514	0.070662975	0.348136127	1.045903683	0.261658341	0.03417528	1.03135705	0.252085	0.38702539	0.204481195	1.126360893	0.542617679	0.309003294	0.180081531	0.989275813	0.016404808	1.006143689	0.191709191	1.058991551	0.329218954	1.026611924	0.129842564	CC(N)c1ccc(C(=O)Nc2ccnc3[nH]ccc23)cc1.Cl.Cl
PME-2623	2623	S7933	16.92547	38.46905	1	21.26869	38.46905	1	10 mM	0.099	714	0.195520788	0.167296171	0.22883454	0.109927855	1.206846476	0.0775989	0.370280087	0.855991483	0.383513838	0.051669929	1.088889599	0.646277785	0.78719288	0.2600202	1.242627859	1.043197274	0.332753956	0.143171638	0.989313006	0.017843477	1.006074905	0.359889686	1.109606266	0.474285245	1.250371218	0.38584289	O=[N+]([O-])c1ccc(S(=O)(=O)N2CCN(c3ccnc4cc(Cl)ccc34)CC2)c([N+](=O)[O-])c1
PME-2617	2617	S7921	10.77408	7.04682	1	22.21408667	7.04682	1	10 mM	0.132	732	2.008748531	2.239765167	1.356183887	1.453387141	2.299952269	0.519218862	2.002739191	1.037200093	4.155529022	0.815273464	2.616514206	2.352346659	1.40345573	2.421573864	3.393146038	6.258977413	0.420341671	1.654457927	1.253423929	0.499769747	1.914263368	1.581114054	2.951110601	4.251383305	1.87995863	1.112713575	COc1ccc2[nH]cc(C=C3C(=O)Nc4ccc(NC(=O)CCN5CCCCC5)cc43)c2c1
PME-2614	2614	S7912	9.75579	15.09288	1	7.441565667	15.09288	1	10 mM	0.105	783	0.793420672	0.781708598	1.259176493	0.787111402	1.484739065	0.24714458	1.736198425	1.212571025	1.324187875	0.466627687	1.633771896	1.317245007	1.46556044	1.372318587	6.113456726	1.677540064	0.624800801	0.746034861	1.195703864	0.220763505	1.094822049	1.328024745	1.397279501	1.297772169	1.250685573	1.027320862	COc1nc(OCc2cccc(-c3ccccc3)c2C)ccc1CNCCNC(C)=O
PME-2613	2613	S7911	22.96116	25.92309	1	25.96576667	25.92309	1	10 mM	0.108	206	1.167651176	5.779740334	1.026794434	1.836360335	0.935361624	1.141113281	1.028753042	1.168583751	1.207431436	2.672372103	1.203789353	6.110789299	1.21751451	6.315568955	1.07461977	4.313771725	0.793850541	4.704974651	1.002916098	0.38565582	1.021716595	3.817029953	1.117655039	4.260120869	1.041726351	0.879856944	COc1cc(OCc2cccc(-c3ccccc3)c2C)cc(OC)c1CN1CCCCC1C(=O)O
PME-2607	2607	S7889	20.174	1.062336	1	28.93419667	1.062336	1	10 mM	0.244	336	1.317875147	0.317916751	0.842949629	0.215442628	1.404193401	0.556346774	1.035915852	1.001641631	0.940739632	0.415849924	1.293011189	0.664678276	1.3039192	0.426315112	1.16541934	0.733208895	0.791848898	0.368173897	0.997407913	0.059453808	1.119070292	0.634728193	1.281794786	0.634147525	1.085009813	0.386369407	COc1cc(O)c(CC=C(C)C)c(O)c1C(=O)/C=C/c1ccc(O)cc1
PME-2596	2596	S7863	13.60345	2.702346	1	16.82353	2.702346	1	10 mM	0.092	96	0.405140132	0.361484766	0.653572202	0.299446642	1.207402945	0.214068457	1.469808817	1.63760376	1.098288417	1.630627751	1.086706877	0.527320504	0.74920917	0.651934009	1.016041994	0.56543839	0.412682176	0.479376614	0.966648698	0.08602789	1.010507107	0.517470241	1.001416922	0.520330191	0.954936624	0.602591157	CCOC(=O)C1=C(N)Oc2ccc(Cl)cc2C1C(C#N)C(=O)OCC
PME-2589	2589	S7849	10.86019	21.47283	1	13.00200333	21.47283	1	10 mM	0.102	460	0.195477337	0.135057256	0.134460688	0.094185904	1.609423637	0.055174563	0.5213449	0.706601501	0.382148415	0.045265142	1.160118341	0.125009611	0.31366342	0.265825195	1.268054128	0.446343839	0.203302801	0.123121545	1.059521079	0.016314548	1.170117855	0.188722163	1.253819585	0.370773673	1.002876759	0.155669391	CCN(CC)CC(O)CNc1ccc(NCC2CO2)c2c1C(=O)c1ccccc1C2=O
PME-2588	2588	S7847	9.717754	21.41007	1	10.26173633	21.41007	1	10 mM	0.096	409	0.203861713	0.124707714	0.075364828	0.063177556	1.312374592	0.049531169	0.264765441	0.708730578	0.261124671	0.010107104	0.98765862	0.111118466	0.13115598	0.131613418	1.310604572	0.206077576	0.179100245	0.135065317	0.966462851	0.008050081	0.979584873	0.129805207	0.939359844	0.134117976	0.857554913	0.010549878	Cc1c[nH]c2nc(Nc3ccc(N4CCN(C)CC4)c(F)c3)nc(-c3cccc(CC#N)c3)c12
PME-2587	2587	S7846	5.386185	4.8669	1	29.06234167	26.969898	1	2 mM	0.156	148	1.080249786	0.437635839	0.245317265	0.204659253	1.152323008	0.131112009	0.961058259	0.882803202	0.33086279	0.021154046	1.216103792	0.516053498	1.36754632	0.719892446	1.239109516	0.515257478	1.299891949	0.381887674	1.149292469	0.099518672	1.106310368	0.568640828	1.210502028	0.590030909	1.051557541	1.415740252	CN1CCN(Cc2ccc(Nc3ncc(Cl)c(Nc4ccccc4S(=O)(=O)N(C)C)n3)cc2)CC1
PME-2584	2584	S7843	16.5093	2.93638	1	31.09584	2.93638	1	10 mM	0.102	585	0.121013924	0.277712762	0.074005231	0.388072491	0.965487242	0.126675308	0.296753347	0.816526651	0.241395235	0.012334225	0.952002883	0.483424425	0.13416506	0.437370706	1.015463829	0.515060723	0.173458308	0.34541899	0.948403537	0.014127007	0.983913958	0.507894695	0.926293254	0.657869935	0.825132072	1.446099639	CCNC(=O)C#Cc1ccc2c(c1)NC(=O)/C2=C(\Nc1ccc(CN(C)C)cc1)c1ccccc1
PME-2581	2581	S7839	6.817362	2.37612	1	7.803872	2.37612	1	10 mM	0.101	656	0.134990126	0.205976218	0.157345504	0.222379953	2.78706336	0.116449714	0.632037401	1.040931344	0.354194432	0.153946266	1.194128275	0.874569416	0.38709432	0.638774583	1.20644021	0.966255784	0.211375639	0.730336905	1.034084082	0.216382444	1.026097298	0.78816247	1.005418777	0.616450489	0.911384642	0.598825216	CC/C(=C(\c1ccc(O)cc1)c1ccc(OCCNC)cc1)c1ccccc1.Cl
PME-2580	2580	S7835	25.14334	4.310123	1	33.82676	4.310123	1	10 mM	0.104	755	1.116205931	1.032359242	1.153223276	0.42618683	1.791113377	0.310079753	2.159278631	0.980871916	3.131441355	0.275419801	2.6454072	1.076868296	1.33161736	1.11064837	1.784513474	1.031090379	0.72139436	0.844609499	1.335339546	0.67795974	1.475956917	0.995291948	2.088791609	1.104334712	1.553129673	1.329059601	CCn1cc(-c2cccc(C(F)(F)F)c2)c2sc(C(=N)NC3CCS(=O)(=O)CC3)cc2c1=O
PME-2567	2567	S7811	30.45612	1.42025	1	72.18809667	1.42025	0	10 mM	0.103	702	0.700954676	1.334616899	0.887863874	0.728192151	1.015983343	1.039591312	1.348984957	1.154547215	1.167255521	1.088111758	1.055003643	1.047621369	1.08811426	0.89810987	1.031347513	0.825037003	0.862561345	0.785409153	0.980660558	0.372030854	0.988380551	0.942555308	1.082457066	0.697051048	1.10316968	0.974802256	O=[N+]([O-])c1ccc(Nc2nc(N3CCOCC3)nc(N3CCOCC3)n2)cc1
PME-2566	2566	S7810	16.52719	3.718791	1	19.32419	3.718791	1	10 mM	0.103	209	0.157693565	0.364542395	0.257831275	0.207351595	1.146342278	0.145754039	0.365496576	0.572155535	0.205558047	0.01959634	1.148302078	0.840212464	1.29944491	0.879504669	1.135490417	0.834018707	0.177881479	0.421292484	0.973505974	0.012132696	0.990674019	0.818456531	0.960838079	0.973300457	1.205430865	0.381685078	CN(C)C/C=C/C(=O)Nc1cc2c(Nc3ccc(F)c(Cl)c3)ncnc2cc1OC1CCOC1.O=C(O)/C=C\C(=O)O.O=C(O)/C=C\C(=O)O
PME-2564	2564	S7808	20.19313	5.136582	1	16.23199333	5.136582	1	10 mM	0.116	632	0.750627637	0.452499866	0.731124997	0.375421345	1.227191448	0.673444271	1.191951036	0.771214545	1.200771213	0.580843925	1.459624767	0.539529026	0.64611846	0.281602137	1.751113892	0.588955641	1.955278397	0.486889839	1.098029494	0.08976841	1.316380501	0.441094965	2.524507284	0.756005466	1.213828683	0.939964056	Cl.O=C(NC1CCNCC1)c1n[nH]cc1NC(=O)c1c(Cl)cccc1Cl
PME-2563	2563	S7807	15.34672	8.82389	1	32.6705	8.82389	1	10 mM	0.106	402	0.33141768	0.547195077	0.336735249	0.375960648	1.020974755	0.250104725	0.735090494	0.987885177	0.244051263	0.139339522	0.953745127	0.659930289	0.94974136	0.915248256	1.013707876	0.567976177	1.060171723	0.614002347	0.970584691	0.094477177	0.935280085	0.632124424	0.909760356	0.55537957	0.887515306	1.363274217	CCn1c(=O)c(-c2ccc(Cl)cc2Cl)cc2cnc(Nc3ccc(N4CCNCC4)c(F)c3)nc21
PME-2549	2549	S7781	19.20195	5.610728	1	19.34690667	5.610728	1	10 mM	0.095	533	0.445558548	0.221432239	0.212780997	0.163349718	1.14195776	0.09386611	0.803121567	0.845590353	0.649326086	0.187233388	1.044915795	0.388797969	0.94891798	0.522672284	1.108803868	0.873361588	0.196843475	0.273084462	0.998831391	0.017561782	0.999572754	0.35434708	1.204656482	0.721598387	0.851912618	0.345213771	CCN(CC)CCNC(=O)c1c(C)[nH]c(/C=C2\C(=O)Nc3ccc(F)cc32)c1C
PME-2543	2543	S7769	13.69339	12.71689	1	64.93780667	12.71689	0	10 mM	0.101	567	0.775370121	0.374796331	1.088076353	0.27920112	1.172513485	1.055686951	0.77823478	1.039115191	0.249754235	0.254976541	0.979629517	0.62913847	0.64196414	0.532518505	0.995242417	0.728678584	0.547023058	0.356956035	0.931433201	0.029060608	0.972859263	0.643358111	1.016252875	0.671725988	0.856749296	0.796541691	CN(CC(=O)N(Cc1ccc(C2CCCCC2)cc1)c1ccc(C(=O)O)c(O)c1)S(=O)(=O)c1c(F)c(F)c(F)c(F)c1F
PME-2540	2540	S7765	9.085308	20.05525	1	28.70233267	20.05525	1	10 mM	0.097	436	0.219280988	0.20512937	0.150279939	0.134481609	1.252755761	0.077452376	0.591474712	0.769266725	0.340564847	0.026016066	0.949971497	0.115683675	0.3352204	0.360200671	2.68922019	0.361056685	0.180311054	0.207872853	0.989275813	0.012966942	0.997227788	0.349285781	1.033221245	0.344927967	0.799941361	0.045101032	CC(O)C(=O)O.CN1CCN(c2ccc3nc(-c4c(N)c5c(F)cccc5[nH]c4=O)[nH]c3c2)CC1
PME-2535	2535	S7752	21.43548	35.36071	1	27.31866667	35.36071	1	10 mM	0.096	470	0.123916417	0.269796461	0.062256351	0.149517179	1.157134533	0.07559263	0.265436828	0.776943266	0.283175558	0.020455902	1.003661633	0.335659772	0.12794466	0.224767546	1.015133381	0.550745368	0.185566217	0.26497817	0.956758618	0.047817476	0.915223479	0.482193649	0.932427406	0.443793744	0.79906857	0.022691211	Cc1cc(Nc2ncc3c(n2)N(C)C(=O)N(c2cc(NC(=O)c4cccc(C(F)(F)F)c4)ccc2C)C3)n(C)n1
PME-2529	2529	S7743	9.223052	8.210022	1	11.97875733	8.210022	1	10 mM	0.097	430	0.129161447	0.086903781	0.063254073	0.082339346	1.106790185	0.061618041	0.259990633	0.855332077	0.261459589	0.0195591	1.015560627	0.228489652	0.13089946	0.256447158	1.081167579	0.333705664	0.179518908	0.186283693	0.966722965	0.016526088	0.950801373	0.394157171	0.94917798	0.341763198	0.849919915	0.019465286	CC(C)(C)c1cc(NC(=O)Nc2ccc(Oc3ccnc4[nH]c(=O)cnc34)cc2F)n(-c2ccccc2)n1
PME-2525	2525	S7738	9.634915	3.481001	1	7.364032667	3.481001	1	10 mM	0.104	299	0.186746165	0.174410507	0.157910332	0.133593217	1.227773309	0.055063616	0.345390201	0.664661527	0.227031171	0.024090266	1.102517128	0.240954459	0.36353025	0.207159779	1.13852644	0.37004447	0.179492339	0.098400146	1.001715541	0.018173624	0.970668912	0.256648362	0.991671324	0.234113097	0.860399008	0.225364015	Cc1cccc(Nc2nc(NC3CCCCC3N)ncc2C(N)=O)c1.Cl.Cl
PME-2515	2515	S7714	13.05145	4.852354	1	47.68486	4.852354	0	10 mM	0.095	333	0.323455691	0.701084018	0.21745795	0.447837919	1.137168884	0.143619165	0.768066883	1.21014905	0.45144093	0.264702231	0.959880471	0.842899561	0.35290983	0.899969432	0.974690676	0.928960025	0.376329184	0.646867156	0.963913202	0.460650712	0.952905774	0.804407001	0.961781561	0.815169334	0.903883874	0.705703974	C=CC(=O)Nc1ccc(CN2C(=O)N(c3cc(OC)cc(OC)c3)Cc3cnc(Nc4ccc(N5CCN(C)CC5)cc4)nc32)cc1
PME-2496	2496	S7683	38.47575	1.843381	1	39.37102333	1.843381	1	10 mM	0.092	168	1.507437468	2.042222261	0.975444198	2.389741659	1.061159134	0.504784942	2.132391453	3.234799862	4.887353897	3.922627211	2.149643183	1.522248507	0.64095658	1.242497676	1.454032183	1.55011797	0.424388707	1.128036022	1.299406767	0.336432159	1.502395391	1.250082016	1.7387712	1.319905519	1.6705966	0.72225976	Nc1ncc(-c2ccnc(Nc3ccncc3)n2)c(CC2CC2)n1
PME-2487	2487	S7672	17.44461	34.51424	1	19.89353333	34.51424	1	10 mM	0.117	293	0.16450797	0.132557675	0.062892213	0.049533676	1.585883021	0.043344557	0.259313107	0.832528472	0.320612192	0.019396594	1.463846803	0.099719375	0.13549198	0.122370688	0.961430013	0.235754326	0.179500312	0.102320611	0.975152493	0.01298769	0.983913958	0.124258637	0.893953323	0.195209205	0.823475063	0.016806629	CC1(C)CCC2(NC(=O)C(C)(F)F)CCC3(C)C(C(=O)C=C4C5(C)C=C(C#N)C(=O)C(C)(C)C5CCC43C)C2C1
PME-2488	2488	S7672	11.26523	3.694001	1	9.563688333	7.869977	1	10 mM	0.31	123	0.162043899	0.083013557	0.088935375	0.247415319	0.959505916	0.045598306	0.249101877	0.503804028	0.39554143	0.004406897	0.929731488	0.103459641	0.14399818	0.087941846	0.974697948	0.123929322	0.167244762	0.055685345	1.018208981	0.005200958	1.075817466	0.162977427	0.939712882	0.170920819	0.858353257	0.010405377	CC1(C)CCC2(NC(=O)C(C)(F)F)CCC3(C)C(C(=O)C=C4C5(C)C=C(C#N)C(=O)C(C)(C)C5CCC43C)C2C1
PME-2485	2485	S7668	38.31178	4.335391	1	37.46936333	4.335391	1	10 mM	0.107	346	2.181807995	0.583582401	1.602757931	0.34407112	1.157159805	0.648910642	1.922058821	1.172550797	5.490847111	1.681437016	2.172863007	0.708072066	1.61331582	0.656826586	3.274133682	0.813075542	2.80580759	0.659225941	1.304654598	0.059916154	1.303032398	0.607844591	3.072141647	0.677913606	8.442119598	0.445831507	COc1cc(C2c3cc4c(cc3C(O)C3COC(=O)C23)OCO4)cc(OC)c1OC
PME-2483	2483	S7665	33.92319	30.56286	1	42.91833	30.56286	0	10 mM	0.095	457	0.427500129	0.551306367	0.399119169	0.469231486	1.192403316	0.340838313	0.81368506	1.060865641	0.839411795	0.752185881	0.944001317	0.799455285	0.61773229	0.645596171	0.972439289	0.958885133	0.394549519	0.565024018	0.949864149	0.066852584	0.975049555	0.805312395	0.948569834	0.76589191	1.034292698	0.908122778	Cc1nc2ccc(-n3ncc(C(=O)c4cc5ccccc5[nH]4)c3N)cc2[nH]1
PME-2481	2481	S7663	14.95889	20.21307	1	16.18248	20.21307	1	10 mM	0.103	308	1.772508144	0.389512807	1.554247975	0.197721869	1.393856287	0.114826471	2.12942028	0.678051829	3.025346756	0.188223124	4.252626419	0.363690495	1.6775074	0.749219167	3.260687828	0.715281606	0.276317179	0.251337528	2.297780991	0.04729465	1.680938125	0.260380834	2.852396488	0.332018614	1.747645736	0.060780257	CN(C)CC1CCn2cc(c3ccccc32)C2=C(C(=O)NC2=O)c2cn(c3ccccc23)CCO1.Cl
PME-2476	2476	S7652	4.314425	8.529759	1	5.907064333	8.529759	1	10 mM	0.105	246	0.130352437	0.129107833	0.067313999	0.093248688	1.071470737	0.046411417	0.246377602	0.787326038	0.416977197	0.020250434	1.20781076	0.150015637	0.19315767	0.149719304	1.131483078	0.325898826	0.187986493	0.139545739	1.053975821	0.013864577	1.07254076	0.193536878	1.001707196	0.214860618	0.948912859	0.014711926	Cc1cc(O)c(-c2ccc(C(C)CN)cc2)c2c1[nH]c(=O)c1sccc12.Cl
PME-2475	2475	S7651	34.68265	6.286947	1	33.36636	6.286947	1	10 mM	0.103	267	1.697932601	5.527868271	0.989088178	3.049901962	1.12705946	1.147620201	1.483445883	1.300832987	2.975520372	1.497050881	1.504762769	3.039885044	1.46582174	6.922155031	1.304572105	1.838084817	2.141106367	2.429743767	1.258002758	0.209387362	1.189985514	2.106247187	1.518898487	2.119703531	2.330009937	0.425023019	O=C(Nc1ccc([N+](=O)[O-])cc1O)Nc1ccccc1Br
PME-2473	2473	S7649	9.738239	18.68048	1	11.358604	18.68048	1	10 mM	0.101	572	1.211294651	13.38998222	0.884174228	6.167250633	4.688637733	2.821095228	2.251821995	2.034386158	3.052537918	3.325681925	9.074430466	7.123112679	1.55230558	18.05712727	11.22683716	6.537187576	2.817985773	10.36728573	1.989593863	0.342298061	5.528823853	3.739125729	9.929624557	6.972112179	2.939396381	0.094311967
PME-2472	2472	S7648	5.519285	7.180192	1	7.529204333	7.180192	1	10 mM	0.104	484	0.481937587	0.210901231	0.311087191	0.132565007	1.881844401	0.058848776	1.374206185	0.854851961	0.764326811	0.162815109	3.970300913	0.308199883	1.19721055	0.398576143	3.104866743	0.38689965	0.356535196	0.215983421	1.495870352	0.01350784	2.29437685	0.262974977	4.650231361	0.447005779	2.176214695	0.014693807	Cc1cc(O)c(-c2ccc(C(C)CN(C)C)cc2)c2c1[nH]c(=O)c1sccc12.Cl.Cl
PME-2470	2470	S7645	15.20405	1.077428	1	13.16922667	1.077428	1	10 mM	0.105	457	0.809679627	1.005437493	0.790248156	0.530960202	1.27330327	0.311398715	1.192128301	0.94665134	1.304685593	0.790695667	1.17008245	1.081525087	1.18088722	0.848651263	1.124357224	1.133499384	0.766902089	0.90088892	1.055324912	0.157817915	1.077007294	1.052477598	1.082239151	1.097768545	1.077127576	1.079559803	COc1ccc(Cl)c(Nc2nc3ccccc3nc2NS(=O)(=O)c2cccc(NC(=O)C(C)(C)N)c2)c1
PME-2469	2469	S7644	4.636759	7.678648	1	6.819525	7.678648	1	10 mM	0.099	628	0.136725307	0.139945194	0.067558721	0.095367841	1.197394848	0.043595344	0.260680497	0.737795413	0.321112543	0.014141927	1.158321023	0.180939257	0.1498664	0.153325873	1.380996227	0.304210603	0.221044719	0.159363598	1.149509192	0.012157401	1.950305462	0.263789594	1.4069525	0.283397168	1.269089699	0.014654748	CN(c1ccccc1CNc1nc(Nc2ccc3c(c2)CC(=O)N3)ncc1C(F)(F)F)S(C)(=O)=O
PME-2463	2463	S7636	28.43771	5.066448	1	43.23506333	5.066448	0	10 mM	0.099	423	0.725034714	0.327064335	0.608409166	0.244646966	1.257595539	0.111238271	1.858814955	0.742711127	1.062394977	0.027647423	1.800605774	0.311026633	1.36894441	0.374600603	1.426561117	0.442558587	1.646527529	0.352280796	1.288650513	0.048142876	1.449398041	0.312763125	1.456841469	0.463965893	1.432641268	1.113283396	COc1ccc2c(c1)/C(=C/c1cnc[nH]1)C(=O)N2
PME-2462	2462	S7635	15.92705	30.58997	1	18.90559	30.58997	1	10 mM	0.145	79	0.157082275	0.172927529	0.248508707	0.227149874	1.252730489	0.046933353	0.766209722	0.870189071	0.351204515	0.119371615	1.330271602	0.241089195	0.60004187	0.293864711	1.277142406	0.390097439	0.19604072	0.1696686	1.027263999	0.023814339	1.034909964	0.396595418	0.918680012	0.268148094	1.012101769	0.136486873	O=C(NC1CCN(CCCCC2(C(=O)NCC(F)(F)F)c3ccccc3-c3ccccc32)CC1)c1ccccc1-c1ccc(C(F)(F)F)cc1
PME-2461	2461	S7634	20.51532	28.2471	1	26.48223	28.2471	1	10 mM	0.114	62	0.120958656	0.219457552	0.074641109	0.157363459	1.44402349	0.087899268	0.398142874	0.67491287	0.272609591	0.015751334	0.99751246	0.455459356	0.22967583	0.38822462	1.121692896	0.572203457	0.218211114	0.214498162	1.083051443	0.017559566	1.063779473	0.473825604	0.951237679	0.494410008	0.948241472	0.013804105	CCS(=O)(=O)N1CCN(c2ccc(Nc3ncc(C(N)=O)c(NC4CC4)n3)cc2)CC1.Cl
PME-2460	2460	S7633	13.57026	4.394804	1	16.34793	4.394804	1	10 mM	0.098	720	0.162189126	0.146249756	0.377980739	0.300110877	1.147101045	0.068599254	0.93072325	0.844904661	0.338553786	0.094675802	1.245236397	0.353514433	0.907269	0.271521227	1.482392073	0.485226572	0.219427228	0.261256784	1.057800293	0.023650238	1.112447739	0.537484109	1.011452675	0.313320696	1.192421913	0.296292484	CS(=O)(=O)O.O=C(NC1CCN(CCCCC2(C(=O)NCC(F)(F)F)c3ccccc3-c3ccccc32)CC1)c1ccccc1-c1ccc(C(F)(F)F)cc1
PME-2457	2457	S7627	24.34672	1.584558	1	65.8247	1.584558	0	10 mM	0.101	169	1.573177099	1.2120049	1.294140816	0.875268877	1.041294575	0.246271223	1.941461802	1.04634881	3.365042925	0.66873616	1.169917226	0.655976534	1.28332436	0.622442047	1.131689548	0.841934621	0.201689303	0.612587631	1.08510673	0.124661177	1.143507481	1.120596409	1.286277056	0.929892778	1.20487237	1.760674477	COc1cc(-c2cc(-c3ccc(N4CCNCC4)cc3)cnc2C)cc(OC)c1OC
PME-2442	2442	S7596	11.72169	9.686271	1	13.07225733	9.686271	1	10 mM	0.263	816	1.206263304	0.268982768	1.326492786	0.141495556	1.01109302	0.125553042	1.80850482	0.852449059	6.900009155	0.711076677	1.112426043	0.240794718	0.91246176	0.291166968	1.186260104	0.393137813	1.107673168	0.243405402	1.059037924	0.009374518	1.167686939	0.346042544	3.411735773	0.587554812	0.936642468	0.076184556	CC(C)(C)OC(=O)Nc1ccc(-c2cc(C(=O)NCCCCCCC(=O)NO)no2)cc1
PME-2437	2437	S7588	32.95481	3.654938	1	33.82104333	3.654938	1	10 mM	0.103	322	0.138417065	0.236144826	0.10204193	0.1728535	1.010814905	0.088201426	0.7429111	0.642559111	0.368601948	0.080596596	1.050954819	0.308702111	0.37816614	0.310380449	1.072368383	0.624119639	0.240000069	0.254955232	1.059260845	0.106582448	1.083681464	0.46025002	1.151691794	0.554987311	0.865772843	0.019577492	c1nc2c(NC3CCCCC3)nc(Nc3ccc(N4CCOCC4)cc3)nc2[nH]1
PME-2430	2430	S7577	26.69096	1.544744	1	26.69096	1.544744	1	10 mM	0.111	174	0.992483258	0.753487229	0.905136585	1.490908742	1.012931347	0.351268768	1.310890198	1.399999261	1.099219561	1.08314383	1.022011518	0.897871137	0.81876928	1.129261953	1.042206407	0.866719484	0.887965798	0.880418062	1.001587391	0.777068973	1.000710607	0.835005999	1.039239645	0.743399978	0.947947502	0.954396605	N#C/C(=C/c1ccc(-c2cc(Cl)ccc2Cl)o1)C(=O)Nc1cccc2ncccc12
PME-2429	2429	S7576	6.666234	9.18358	1	6.666234	9.18358	1	10 mM	0.106	224	0.192424104	0.093734071	0.127738133	0.072050415	1.055137992	0.028913867	0.321616292	0.020361489	0.236056611	0.028620703	4.516314983	0.173045516	0.54679906	0.228419616	2.567614079	0.378998071	0.351247251	0.136924341	2.162689686	0.010517258	2.581912756	0.612805843	1.787822485	0.187100619	1.794902563	0.082102731	CCCCNc1ncc2c(-c3ccc(CN4CCN(C)CC4)cc3)cn(C3CCC(O)CC3)c2n1.Cl
PME-2428	2428	S7575	19.61654	0.9527971	1	19.61654	0.9527971	1	10 mM	0.105	151	0.15734762	0.111275889	0.081341922	0.104287073	0.901676178	0.03571225	0.247962281	0.026762247	0.180849984	0.02928249	1.057230473	1.56858182	0.2828173	0.160675514	1.37191534	1.859698296	0.228767723	0.285622239	1.833941221	0.40330264	1.782212853	0.963226318	1.482421398	1.464263439	1.3274405	1.017877817	Cc1cn(CCN2CCN(c3ccccc3-c3cc(C#N)cc(C(=O)NCCCN4CCCC4)c3)CC2)c2ccccc12
PME-2424	2424	S7570	13.54519	13.52996	1	13.54519	13.52996	1	10 mM	0.354	241	0.475912273	1.406723022	0.410997093	1.245198011	1.013183355	0.118999198	0.48628065	0.799528837	0.465031147	2.539889574	1.15009439	1.049351692	0.73629254	1.415343564	1.076544523	1.566943884	0.186171144	0.710756183	1.034051895	0.313436091	1.045702934	0.843793154	1.023005962	1.024941325	0.771746397	1.903928757	COc1cc2nc(N3CCCC3)nc(NCCCCCN3CCCC3)c2cc1OC
PME-2423	2423	S7569	17.07291	8.886923	1	17.07291	8.886923	1	10 mM	0.105	285	1.427549839	0.268523037	0.935293198	0.259215146	1.059659719	0.26379019	2.744052172	0.353698432	5.278879166	0.394246489	1.285984039	0.406758726	1.40711606	0.429164924	1.211665511	0.581616998	2.325379848	0.292537004	1.231231809	0.029065162	1.34092927	0.509971261	2.391891956	0.474828094	0.800979257	0.302330852	Cc1cc(C)cc(C(=O)NOCCCCCC(=O)NO)c1
PME-2416	2416	S7555	23.65473	7.383153	1	23.65473	7.383153	1	10 mM	0.113	266	2.271715164	0.768446147	1.142040253	0.16789332	1.473208666	0.306715786	2.369232416	0.680906773	4.108407974	0.577970028	2.462180138	0.584185719	1.67962372	0.350771146	2.226196766	0.74275434	3.128430367	0.381407917	1.413276434	0.01727194	2.356300831	0.68710196	4.92666626	0.598561645	2.730924606	0.321640551	Cn1cc(-c2ccc(S(=O)(=O)n3ccc(/C=C/C(=O)Nc4ccccc4N)c3)cc2)cn1
PME-2412	2412	S7549	29.6853	1.131993	1	29.6853	1.131993	1	10 mM	0.136	800	0.175887346	0.111115158	0.077337332	0.068901658	1.193990946	0.049430057	0.258113801	0.017395828	0.241644681	0.015174918	1.255755067	0.132439509	0.14175877	0.159086564	1.296426535	0.320506752	0.189009368	0.124215081	1.117908478	0.008652087	1.163667917	0.483381122	1.02950561	0.131934002	0.835803628	0.019348491	CN(C)C/C=C/C(=O)Nc1ccc(C(=O)Nc2cccc(Nc3ncc(Cl)c(-c4c[nH]c5ccccc45)n3)c2)cc1.Cl.Cl
PME-2394	2394	S7520	17.23934	0.8832768	1	17.23934	0.8832768	1	10 mM	0.684	175	0.140614688	0.127803832	0.071727812	0.08389613	0.957339764	0.03364031	0.248911142	0.04488641	0.179527834	0.11145208	1.019356728	0.169724807	0.14024028	0.188767715	1.090421438	0.257090896	0.180492744	0.124726139	1.030397654	0.013957988	1.053224087	0.591067731	0.850889862	0.174241483	0.796846747	0.028715694	CCN(CC)CCN(Cc1ccc(-c2ccc(C(F)(F)F)cc2)cc1)C(=O)Cn1c(SCc2ccc(F)cc2)nc(=O)c2c1CCC2
PME-2388	2388	S7511	7.097562	13.18414	1	7.097562	13.18414	1	10 mM	0.108	223	0.139208227	0.120872036	0.067720622	0.082911022	0.971408665	0.040215421	0.235252321	0.022521598	0.179724529	0.019471252	1.532857418	0.204903647	0.2155358	0.205390022	1.539190292	0.302177936	0.223469019	0.134856641	1.107472777	0.01227879	1.173203945	0.473614156	1.26661396	0.325320274	1.010903955	0.025208488	CC(C)c1c2cc(-c3ccnc(NC4CCC(NC5CCOCC5)CC4)n3)ccc2nn1C
PME-2384	2384	S7505	2.240767	1.188606	1	2.240767	1.188606	1	10 mM	0.112	103	0.238053605	0.479645342	0.375845611	0.630766392	0.994268775	0.062194884	1.050792933	0.065296963	0.721383274	0.128551826	2.567477703	1.303719163	0.6337496	0.63085019	1.445330143	0.443802714	0.250234753	0.549199641	1.49077487	0.130235761	1.46086359	0.858623147	1.390037298	0.406024158	0.989581287	0.059309654
PME-2380	2380	S7498	21.50562	35.31578	1	21.50562	35.31578	1	10 mM	0.101	251	0.276361823	1.697878718	0.216646984	0.873235285	1.857194424	0.21992135	1.31210804	0.479835898	0.500697553	0.665259063	1.449627161	3.090189457	1.17805994	3.861199502	3.941839695	4.397899628	0.248620033	1.412027359	1.115688205	0.212294102	1.575874329	1.179518938	1.612454414	3.109680176	1.894379854	0.973209143	CCN1CCN(Cc2ccc(C(=O)Nc3ccc(C)c(Oc4ccc5c(c4)CC(=O)N5)c3)cc2C(F)(F)F)CC1
PME-2368	2368	S7482	34.72847	0.4263412	1	34.72847	0.4263412	1	10 mM	0.12	110	0.529198289	0.543793261	0.590298474	0.958203197	0.943558872	0.658973277	0.894543469	0.92522639	0.809870243	1.029163241	1.141954422	1.179888248	0.95334399	1.240144785	1.126959562	1.136901379	0.603144765	1.039069414	1.097278953	0.501736581	1.108065605	1.034252405	1.110652685	1.020371437	1.036717176	0.686739206	Cl.Cl.O=c1cc(CN2CCOCC2)occ1OCCCCCSc1ccnc2cc(C(F)(F)F)ccc12
PME-2367	2367	S7476	28.96368	3.400896	1	28.96368	3.400896	1	10 mM	0.122	124	0.662583232	1.109611988	0.825736523	0.83353889	0.957411766	0.888023853	0.91576165	0.934617758	0.600326002	1.845832348	1.100593328	1.351353526	1.19148397	1.501310897	1.028423905	0.892576396	0.944345057	1.036837339	0.993371904	1.152587891	1.025915265	0.824864686	1.045708656	1.034070253	0.856144369	1.2057724	CCCCCCCc1ccc(CCc2cccc(O)c2C(=O)O)cc1
PME-2352	2352	S7443	9.805779	23.65767	1	9.805779	23.65767	1	10 mM	0.137	159	0.910574913	2.18388629	0.738450527	1.27400136	0.985153496	0.721695364	1.592871666	1.002547979	0.643491328	0.496486396	1.400121927	3.515332222	1.0485425	3.423938957	1.090287685	1.728750467	0.851874113	3.27205801	1.057281494	0.520492852	1.10430491	1.751598597	1.094484806	2.11103797	1.64118433	0.60472995	Cl.NCCOCCOCCNC(=O)Cc1ccc(Nc2nc(NCc3ccc(F)cc3)nc(NCC3CCCCC3)n2)cc1
PME-2351	2351	S7442	6.552666	9.128262	1	9.640695667	8.167817333	1	10 mM	0.414	547	0.142009586	0.110524461	0.083409734	0.415924042	0.924275279	0.05232615	0.259699285	0.600704193	0.402601123	0.0066904	0.955897927	0.128856927	0.13749182	0.15389823	0.987900555	0.152362034	0.175517261	0.086197853	0.984169066	0.007713039	1.081477165	0.240049794	0.922378182	0.198979422	0.844382405	0.013661449	CN1CCN(Cc2ccc(NC(=O)Cc3ccc(Oc4cc(NC(=O)C5CC5)ncn4)cc3)cc2C(F)(F)F)CC1
PME-2350	2350	S7441	5.721973	4.919348	1	11.167091	6.675225333	1	10 mM	0.268	159	0.146179497	0.133801535	0.082764059	0.402591646	1.004542828	0.040134598	0.266530812	0.605543077	0.463391751	0.008445807	1.014226437	0.073668882	0.13580188	0.188354612	1.000877142	0.182446361	0.172160015	0.051289104	1.019534826	0.00990729	1.094655752	0.214811876	0.918990016	0.207226694	0.837299824	0.015289338	CN1CCN(Cc2ccc(NC(=O)Nc3ccc(Oc4cc(NC(=O)C5CC5)ncn4)cc3)cc2C(F)(F)F)CC1
PME-2347	2347	S7437	39.66742	0.943373	1	39.66742	0.943373	1	10 mM	0.099	119	0.809377909	3.321461678	0.494098276	0.743362546	1.358512044	0.858036101	2.183813572	1.344053984	2.644124508	1.200803161	1.413409591	0.865605354	1.03089046	1.979281844	1.264367104	0.774742723	1.223627567	1.325423479	1.13391614	0.340549767	1.119123459	0.958597302	1.203194857	0.915826201	1.107227325	0.847844899	O=C(/C=C/c1ccccc1)NC(NC(=S)Nc1ccc(Cl)cc1)C(Cl)(Cl)Cl
PME-2333	2333	S7414	29.15442	2.537492	1	29.15442	2.537492	1	10 mM	0.195	80	0.153409302	0.194663838	0.063250512	0.06600567	0.954350471	0.054189518	0.41884318	0.063143305	0.207005337	0.021552926	1.117372632	0.242408082	0.19203468	0.283195877	1.039825439	0.398700178	0.18129243	0.139703691	0.984949112	0.013703532	1.073123693	0.715798974	0.920694351	0.304901391	0.712090731	0.063432857	O=C(/C=C/c1ccc(O)c(O)c1)OCCc1ccccc1
PME-2334	2334	S7414	20.10571	7.492351	1	23.07430333	4.483946667	1	10 mM	0.302	545	0.1475721	0.204976201	0.097102679	0.523888707	2.133006573	0.053732235	0.50245142	0.698679566	0.446270078	0.116052173	1.010199547	0.229136974	0.20350628	0.195018143	1.045162678	0.412889421	0.195278227	0.092091426	1.050729275	0.010785587	1.007988811	0.421596676	0.9332757	0.332724571	0.872080922	0.014461651	O=C(/C=C/c1ccc(O)c(O)c1)OCCc1ccccc1
PME-2332	2332	S7409	12.61172	24.07527	1	12.61172	24.07527	1	10 mM	0.122	122	0.144637868	0.107934922	0.063518003	0.036757708	1.003780127	0.042309023	0.230852455	0.01951538	0.215716317	0.021824213	0.990450799	0.127164692	0.13308075	0.223433643	1.062864304	0.212336555	0.1711649	0.130245358	0.979005694	0.015209632	1.093806744	0.611439645	0.85894084	0.165336967	0.65228641	0.020348113	COc1ccc(CC2NCC(O)C2OC(C)=O)cc1
PME-2309	2309	S7362	23.24171	28.41789	1	17.38583967	18.07075067	1	10 mM water	0.138	183	0.718019724	0.989013076	0.79822433	1.213610888	1.063690424	0.258706242	0.786030531	1.088324785	0.764070332	0.242605612	1.080903053	0.740704298	0.83586419	1.152544199	3.742548943	36.17021561	1.111313105	0.970638394	1.035736084	0.647130787	1.146853447	0.941177428	1.060882092	0.641486168	1.017632127	0.159602284	CNC(C)C(=O)NC(C(=O)N1CCCC1C(=O)NC1c2ccccc2CC1OCC#CC#CCOC1Cc2ccccc2C1NC(=O)C1CCCN1C(=O)C(NC(=O)C(C)NC)C1CCCCC1)C1CCCCC1
PME-2305	2305	S7357	13.36279	11.20206	1	13.36279	11.20206	1	10 mM	0.126	328	0.135389209	0.093779691	0.061828189	0.136852205	1.059191704	0.048958022	0.247193515	0.025695395	0.193819836	0.025915774	1.321045041	0.226345718	0.16903132	0.276127624	1.646935225	0.379756272	0.290393889	0.14618209	1.078429222	0.013214994	1.334056973	0.545706868	1.669079304	0.287094057	0.948988855	0.020596512	CN(c1ncccc1CNc1nc(Nc2ccc3c(c2)CC(=O)N3)ncc1C(F)(F)F)S(C)(=O)=O.Cl
PME-2304	2304	S7356	38.53427	2.465445	1	38.53427	2.465445	1	10 mM	0.104	215	3.959581852	3.353725195	1.68327868	3.729953051	1.328502178	0.841166615	2.938760281	4.456218719	7.434360504	4.784706593	1.528362632	0.931709647	1.30674791	1.301233738	2.235532045	1.150324941	2.400654316	0.91781503	1.410486221	0.283879101	1.836090565	0.979122996	5.59766674	0.844767094	5.333881378	0.519931793	CCOC(=O)c1cnc2ccc(-c3cncc(NS(=O)(=O)c4ccccc4)c3)cn12
PME-2303	2303	S7355	17.05611	23.85742	1	17.05611	23.85742	1	10 mM	0.11	158	0.135014087	0.116428062	0.066491224	0.078735128	0.920158744	0.051961288	0.22187379	0.027464908	0.211897269	0.050996397	1.129665732	0.221632808	0.14354533	0.154193988	1.044351339	0.287094772	0.181323141	0.127057388	0.974833131	0.030692402	1.080980539	0.508147001	0.860602021	0.226363957	0.686069369	0.032431129	C#CCC(c1nc2cc(Cl)ccc2c(=O)n1Nc1ccccc1)N(CCCN)C(=O)c1cccc(Cl)c1F
PME-2300	2300	S7352	26.98645	0.7955228	1	26.98645	0.7955228	1	10 mM	0.101	236	0.149207145	0.107877374	0.065130636	0.068480797	0.954375625	0.05490423	0.240297139	0.018575823	0.211656019	0.027943125	1.116535902	0.117888629	0.13896826	0.192755057	1.124680877	0.238166332	0.186552748	0.123818189	0.987635732	0.010274658	1.116258264	0.535332143	0.897899389	0.180029482	0.716997266	0.029467218	CC(C)(C)c1ccc(S(=O)(=O)/C=C/C#N)cc1
PME-2301	2301	S7352	11.97791	11.04957	1	13.55796667	20.73906667	1	10 mM	0.339	362	0.159158751	0.157730281	0.082183853	0.514411509	1.059767723	0.044595324	0.272326648	0.787763774	0.389279038	0.01495174	0.984047294	0.118395358	0.14744577	0.130856662	1.001103163	0.118004277	0.178245693	0.05556291	1.011051655	0.011061377	1.107855082	0.204641759	0.949933887	0.186157912	0.873693585	0.053044036	CC(C)(C)c1ccc(S(=O)(=O)/C=C/C#N)cc1
PME-2298	2298	S7351	38.42677	2.369496	1	38.42677	2.369496	1	10 mM	0.094	253	0.502677321	4.515574455	0.489962459	1.870541573	0.929292023	0.152472824	1.139797688	0.569051981	0.806823254	0.97435075	1.652300835	1.922312021	1.16540384	0.535735918	1.257334232	2.040831804	0.636037588	2.41520834	1.268905401	0.046429344	1.240446568	2.986343384	1.389909863	3.328728676	1.079332829	0.412289381	Cc1ccc(NCCCc2ccccc2)c(N)c1
PME-2299	2299	S7351	28.12179	2.144476	1	35.21147333	25.84077533	1	10 mM	0.317	803	0.361087322	0.749096036	0.308772922	1.18721056	1.087797403	1.025090456	0.676760077	0.824518323	0.523384809	0.190945104	1.599937916	0.583875418	0.98739094	4.787606329	1.34678781	0.694903135	0.429137409	0.259617954	1.208027124	0.022093806	1.382910967	0.967035055	1.288789511	0.896232188	1.079892635	0.10085091	Cc1ccc(NCCCc2ccccc2)c(N)c1
PME-2292	2292	S7337	24.12313	0.7845961	1	24.12313	0.7845961	1	10 mM	0.103	322	0.63476038	0.23443538	0.512040436	0.165519238	1.05050838	0.557590008	0.918147802	0.118114009	0.526341319	0.365922213	2.351682901	0.738982558	1.24825895	0.43590868	1.170538425	0.795721471	1.821805239	0.398665518	1.405899048	0.013242735	1.228269219	0.924596548	1.261661053	0.591897666	0.946549654	0.543987334	CN(CC(=O)N(Cc1ccc(C2CCCCC2)cc1)c1ccc(C(=O)O)cc1)S(=O)(=O)c1c(F)c(F)c(F)c(F)c1F
PME-2289	2289	S7334	11.16183	0.8659308	1	11.16183	0.8659308	1	10 mM	0.102	196	3.418187141	1.042422771	1.357411623	0.630858779	2.20832634	0.112557881	2.710276127	0.11953415	5.491859436	0.16075705	12.00749969	1.875580072	1.44460392	1.235577902	7.160378933	1.114704013	1.310011864	1.007405043	6.047595024	0.277225792	8.298782349	0.881278932	8.361581802	1.102204561	5.415937424	0.058445767	CCOc1cc(C(=O)N2CCC(N3CCN(C)CC3)CC2)ccc1Nc1ncc2c(n1)N(C1CCCC1)c1ccccc1C(=O)N2C
PME-2279	2279	S7319	19.27625	2.618826	1	19.27625	2.618826	1	10 mM	0.103	250	0.152164578	0.223894835	0.11900878	0.095076554	1.214021444	0.04069414	0.534796178	0.035406768	0.416240692	0.12345878	2.135261059	0.260167331	0.32216156	0.223850338	1.300913095	0.302665353	0.201574326	0.204822659	1.067371607	0.049871881	1.227037907	0.453545749	0.972674131	0.199201405	0.71369648	0.026827365	CCn1c2ccccc2c2cc(Nc3ccnc(NCCCN4CCOCC4)n3)ccc21
PME-2278	2278	S7318	32.50252	1.09013	1	32.50252	1.09013	1	10 mM	0.165	130	2.254597902	12.80342197	1.113139153	6.066907883	3.08727169	2.632070541	2.877413273	3.707608938	3.031466484	3.047875643	3.047608137	13.17051697	1.55761361	11.72712366	2.125476837	22.21534538	0.387294769	8.423075676	1.603467584	1.962601662	3.179169178	9.322285652	4.131637096	21.43117142	3.954340935	1.281748772	Cc1nc(Nc2cnn(C3CCNCC3)c2)nc2c1N(C)C(=O)c1cc3ccccc3cc1N2C
PME-2277	2277	S7317	26.46996	3.164882	1	26.46996	3.164882	1	10 mM	0.102	275	1.02259922	2.381658792	0.602813959	3.559604645	1.059407711	0.648766756	1.695030808	1.01537323	1.649587631	0.77431947	1.097601175	0.980553448	1.10359859	1.216414712	1.074234366	1.005199194	0.875356674	1.074575663	1.030086756	0.6917032	1.050023079	0.924145699	1.03761363	0.867178798	1.032048464	1.081725955	CCC(=O)Nc1cccc(Oc2nc(Nc3ccc(N4CCN(C)CC4)cc3OC)ncc2Cl)c1
PME-2262	2262	S7297	13.9854	3.494455	1	13.9854	3.494455	1	10 mM	0.34	151	0.265706718	0.113751784	0.386707187	0.105482608	0.920230746	0.045864277	0.229651481	0.018174086	0.691011369	0.407678396	1.521213055	0.222270206	0.15428498	0.164473667	4.522640228	0.381253362	0.190211773	0.13829641	1.052901626	0.015429588	1.151177406	0.441804796	0.995288908	0.186097965	0.876336575	0.031472649	C=CC(=O)Nc1cc(Nc2nccc(-c3cn(C)c4ccccc34)n2)c(OC)cc1N(C)CCN(C)C
PME-2253	2253	S7285	18.70349	2.824588	1	18.70349	2.824588	1	10 mM	0.108	473	0.161745936	1.409187078	0.131920338	1.604372978	0.975714266	0.753258646	0.341587305	0.904997587	0.30282256	0.69743228	1.231497526	0.331317902	0.29566324	0.68359566	1.161242604	0.493245631	0.336275578	0.307628691	1.04734683	0.036889691	1.218957067	0.793200254	1.224298	0.451274574	0.826792598	0.146565571	Cc1cc(OCc2nnc(SC3CCCC3)n2-c2cccnc2)ccc1-c1ccc(S(C)(=O)=O)cc1
PME-2236	2236	S7261	17.21031	2.464966	1	17.21031	2.464966	1	10 mM	0.1	127	0.153963387	0.11443226	0.060215555	0.063614585	0.980811954	0.029840736	0.371595085	0.013878195	0.207529485	0.016281595	2.01512599	0.67121011	0.12460381	0.163022418	2.414082527	0.693535805	0.185731947	0.096717127	0.95668304	0.00675496	0.99242866	0.703300536	1.243906856	0.462817788	1.182406425	0.251169801	CC1(C)CCC2=C(O1)c1ccccc1C(=O)C2=O
PME-2227	2227	S7248	18.08095	0.4820667	1	18.08095	0.4820667	1	10 mM	0.103	265	3.042981148	0.515310168	1.298603058	0.340568811	6.989732742	0.116459683	2.853115559	0.169590071	5.159948826	0.178106785	7.37321806	1.001618385	1.70547271	0.905546921	3.342006683	1.281025171	0.745108366	0.634111166	2.583976269	0.133721873	3.702804327	1.055150032	6.095130444	1.210347772	4.591464043	0.295163572	COc1cc(C(=O)NC2CCN(C)CC2)ccc1Nc1ncc2c(n1)N(C1CCCC1)CC(F)(F)C(=O)N2C
PME-2218	2218	S7230	38.43879	1.060492	1	38.43879	1.060492	1	10 mM	0.112	86	1.380182505	4.856292725	0.7940135	4.301280975	1.445286751	0.467761874	1.916638851	0.652352571	2.554220915	4.204639435	1.135479212	1.262357712	0.78084999	2.110640216	1.076560259	1.050131559	0.219468683	1.514312625	1.108673573	0.849293828	1.118787527	1.029182911	1.23731041	1.520906925	0.944914162	1.544197083	COc1cc2c(NC3CCN(C(C)C)CC3)nc(N3CCC(F)(F)CC3)nc2cc1OCCCN1CCCC1
PME-2208	2208	S7208	18.57961	36.82207	1	18.57961	36.82207	1	10 mM	0.108	272	0.563590884	0.270070344	0.833403647	0.233629197	4.146096706	0.058523037	1.592443943	0.077332392	0.345645189	0.078151308	3.423951864	0.637730777	1.1310792	0.397799031	2.983143091	0.635655701	0.490873605	0.407472014	1.43995297	0.023067717	3.202420473	0.551478267	2.651118517	0.692808867	5.593125343	0.586051822	CN(C)CCCn1cc(C2=C(c3c[nH]c4ccccc34)C(=O)NC2=O)c2ccccc21
PME-2207	2207	S7207	20.00997	2.548418	1	20.00997	2.548418	1	10 mM	0.099	534	0.13792108	0.093150809	0.059940346	0.073852241	1.148126602	0.028089222	0.221845657	0.014517713	0.172912419	0.012847968	1.060551167	0.089705825	0.12978619	0.160553379	1.067406058	0.226680845	0.184531465	0.124002755	1.027374148	0.010020666	1.095575094	0.725107849	0.886583149	0.075015441	0.735197425	0.020757128	CS(=O)(=O)O.Cn1cc(C2=C(c3cn(CCCSC(=N)N)c4ccccc34)C(=O)NC2=O)c2ccccc21
PME-2204	2204	S7204	26.45925	4.783449	1	32.82980333	36.02294967	1	10 mM water	0.143	142	2.651851177	0.674993634	2.336323261	0.655368805	1.403737783	0.566948295	2.087732792	1.620450497	5.988416672	1.955999017	1.719218731	0.712635756	1.66792107	0.830238843	1.573211193	0.928806186	2.476002932	0.786228418	1.24161911	0.069786847	1.642484188	0.81674701	2.609139442	0.773380399	8.491438866	0.630028367
PME-2202	2202	S7198	13.17718	4.174223	1	13.17718	4.174223	1	10 mM	0.166	528	0.238829106	0.104435332	0.694991529	0.074391142	1.203466177	0.040518641	0.940283358	0.022850472	0.459468037	0.014371938	3.137343407	0.134851873	1.23685956	0.124913965	2.649876118	0.387528032	1.392845988	0.173098579	1.368976831	0.019509435	2.191909313	0.306177109	2.134106874	0.177618712	1.9143641	0.18486625	O=C1Nc2cc(Br)ccc2/C1=C1/Nc2ccccc2/C1=N\O
PME-2200	2200	S7194	21.94978	1.381938	1	21.94978	1.381938	1	10 mM	0.099	326	0.137682468	0.104228973	0.058626063	0.087196305	0.957159758	0.039239168	0.21446076	0.020092212	0.190637156	0.019248741	1.033805132	0.174477711	0.12886183	0.199231794	1.033067942	0.371922612	0.183325231	0.21682027	1.017361879	0.009122457	1.076996088	0.627494097	0.871975422	0.189764738	0.744416356	0.022296328	CS(=O)(=O)O.CS(=O)(=O)O.Cc1ccc(C(=O)Nc2ccc(CN3CCN(C)CC3)c(C(F)(F)F)c2)cc1C#Cc1cnc2[nH]ncc2c1
PME-2175	2175	S7152	19.17299	10.33333	1	60.35697333	59.54816333	0	10 mM	0.092	117	0.895836473	1.711946964	1.073258281	0.618748486	0.950571299	0.968272805	0.978282213	0.845538974	0.423725814	0.318149596	3.322307587	10.01921749	1.15696812	1.194083	0.90128088	0.998103917	1.181488037	1.010376692	1.033011556	1.013819575	0.989245653	1.079719186	0.971297622	0.827543497	0.910115242	1.057235241	CC1=NN(c2ccc(C(=O)O)cc2)C(=O)/C1=C\c1ccc(-c2cc(C)c(C)cc2[N+](=O)[O-])o1
PME-2173	2173	S7147	15.78938	1.8526	1	21.50160333	28.89133667	1	10 mM	0.096	172	0.14873527	0.065149985	0.077498361	0.086498573	1.016453981	0.059209503	0.268728524	0.040181275	0.202334121	0.15287213	1.020535231	0.186601758	0.25807899	0.63031	0.916461825	0.373869717	0.192545906	0.203885347	0.88891381	0.022687638	1.079572439	0.350339711	0.816821814	0.262064517	0.656036615	0.029219422	c1cc(-c2cnn3cc(-c4ccc(N5CCNCC5)cc4)cnc23)c2cccnc2c1
PME-2168	2168	S7142	11.68713	35.46158	1	15.81435	34.01328333	1	10 mM	0.1	243	0.139554828	0.052065417	0.069093712	0.038066145	1.011847734	0.03929507	0.225422859	0.015745608	0.386863917	0.010009191	0.983852863	0.075941451	0.21856868	0.529927	0.900798559	0.212067947	0.183546096	0.084025279	0.850681305	0.013992054	1.093387365	0.128461465	0.841174722	0.173962772	0.657081366	0.02004212	Cc1ccc(S(=O)(=O)c2ccc([N+](=O)[O-])o2)cc1
PME-2163	2163	S7136	27.66561	1.439235	1	35.59363	40.634645	1	10 mM	0.099	321	0.134835958	0.197562754	0.146319389	0.186924383	1.364403248	0.307782263	0.521335244	0.219944209	0.18238394	0.154166415	4.056012154	0.243007347	0.70704496	0.684987	3.962221146	0.283604324	0.493103325	0.24767369	1.64336729	0.020412633	2.529373169	0.31825763	2.491523266	0.319960445	3.001845598	0.078263946	O=C(NC(NC(=S)Nc1ccc(F)c([N+](=O)[O-])c1)C(Cl)(Cl)Cl)C(c1ccccc1)c1ccccc1
PME-2162	2162	S7135	14.51404	1.607913	1	52.49533	31.29108867	0	10 mM	0.1	93	0.323247701	0.944083571	0.801227868	0.907972395	1.016564727	0.665006399	1.117327929	0.944895864	0.527415216	0.867670953	0.976698279	0.691737413	0.42816246	0.711311	0.879027903	0.806073427	0.669209957	0.6884799	0.902819514	0.256573021	0.991503477	0.903674304	0.932634532	0.840743184	0.860936165	0.973775983	CC(=O)O/N=C1/C(=O)N(Cc2cc(Cl)ccc2Cl)c2ccc(Cl)cc21
PME-2160	2160	S7133	22.83955	22.47139	1	34.81593333	31.981216	1	10 mM	0.1	141	0.766529679	0.141910955	1.150458336	0.177256703	0.941093087	0.467844248	0.387450397	0.030969519	0.256974012	0.025629396	0.934350252	0.588172197	2.22290325	0.774011	0.874615312	0.702036381	1.474581957	0.270106554	0.885576367	0.020465851	1.050679922	0.633539677	1.035026312	0.562515259	0.931005597	0.827321649	CC(=O)c1cc([N+](=O)[O-])c(Sc2ccc(F)cc2F)s1
PME-2157	2157	S7129	14.07288	1.840991	1	44.76091667	46.16998033	0	10 mM	0.1	293	0.527528644	0.739391208	0.608583808	0.971266627	0.974111915	0.826093197	1.080616117	0.414147764	0.275167793	0.44477722	0.984119415	0.684604764	1.13204026	0.811778	0.889124393	0.576313317	1.380280852	0.760772765	0.941778302	0.52696842	1.013686657	0.726973653	1.010228276	0.768673658	0.902783751	0.839028537	CCOC(=O)c1ccc(N2NC(=O)/C(=C/c3ccc([N+](=O)[O-])o3)C2=O)cc1
PME-2154	2154	S7126	11.82344	17.5379	1	24.04180667	26.37207867	1	10 mM	0.102	297	0.112766936	2.467115402	0.062863633	3.491175652	1.025998712	1.494027376	0.299715042	2.001946926	0.156431019	2.480908155	0.913353801	2.884650707	0.22391629	1.344792	0.858163178	2.584547043	0.169063717	4.125244141	0.842042685	0.251731247	1.038726807	2.131327391	0.80046773	2.316752672	0.635313511	0.915939808	O=C(c1ccccc1O)c1[nH]c(Cl)c(Cl)c1-n1c(C(=O)c2ccccc2O)cc(Cl)c1Cl
PME-2144	2144	S7110	18.83755	0.8736477	1	18.43210667	6.694848233	1	10 mM	0.115	70	1.188590169	0.200750634	0.784241199	0.330223173	1.515103102	0.150210887	2.262181759	0.122368529	2.045537233	0.185269251	2.787254572	0.471954167	2.48893046	1.031402	2.744724751	0.632469714	1.900023699	0.490449786	1.477837086	0.193004295	2.752642632	0.422927439	4.319993496	0.531162143	2.38213706	0.391041398
PME-2143	2143	S7106	6.101263	0.6790865	1	13.49841767	15.81277583	1	10 mM	0.098	177	0.118415594	0.102198586	0.062589779	0.068762101	1.31222868	0.045456149	0.226174831	0.021551661	0.16638045	0.018236728	1.07350421	0.196038961	0.25110441	0.830273	2.353069782	0.319723248	0.189806029	0.148223579	0.851816416	0.021173898	1.132804632	0.210079119	0.894414425	0.235635191	0.719852865	0.058653414	COc1cc(N2CCC(N)CC2)ccc1Nc1ncc(Cl)c(-c2c[nH]c3ccccc23)n1
PME-2135	2135	S7094	7.596426	7.854703	1	7.655384	12.077984	1	10 mM	0.102	194	0.150060117	0.064647809	0.063403204	0.09816514	1.016387582	0.044353906	0.217710733	0.02146179	0.276553243	0.01516901	1.355166435	0.218947768	0.39229602	0.875091	1.390948057	0.29160136	0.215243727	0.158999473	0.992054999	0.017761394	2.003834963	0.22090213	1.109596968	0.236830264	0.876376152	0.067550823	Cc1nc(Nc2n[nH]c3c2CN(C(=O)NC(CN(C)C)c2ccccc2)C3(C)C)c2sccc2n1
PME-2126	2126	S7083	8.382456	9.603503	1	10.970212	6.032493	1	10 mM	0.105	237	0.454845726	0.202027828	0.845389605	1.362204075	0.903512239	0.073255956	0.56883508	0.284813374	0.197928503	0.063061066	1.056773424	0.921359181	2.06901956	1.013604	1.113217354	0.818751574	0.673903942	0.684752345	1.041117549	0.082352653	1.17996335	0.599741995	1.069512844	0.755784631	1.347760201	0.879645169	Cc1cc(Nc2ncc(Cl)c(Nc3ccccc3S(=O)(=O)C(C)C)n2)c(OC(C)C)cc1C1CCNCC1
PME-2125	2125	S7080	33.43757	1.248429	1	69.46022	56.55670967	0	10 mM	0.098	204	1.127324462	0.358184218	0.969534218	0.71760118	1.110461473	0.308266044	0.978528023	1.007413983	2.241906404	2.235408068	1.43562007	1.10584259	0.8170979	1.030735	1.128880501	1.108125687	0.360878855	0.720518649	1.062503338	0.999079227	1.065425754	0.894711018	1.300070286	0.998829305	1.829985857	0.713008523	CN1CCN(c2ccc(Nc3cc(-c4cccc(-n5ccc6cc(C7CC7)cc(F)c6c5=O)c4CO)cn(C)c3=O)nc2)CC1
PME-2120	2120	S7067	16.10324	5.785211	1	68.12451333	63.28987367	0	10 mM	0.111	576	1.405355453	8.603392601	0.954595447	5.376953125	0.969483495	1.09324348	1.304879069	1.367526293	2.420311213	3.960123777	1.03339994	1.865981221	0.72588509	1.000269	0.945362926	2.24251008	0.543964386	0.919317067	0.977842689	0.675871253	1.045601964	1.478745222	1.028094292	2.875204086	0.96171838	1.13666296	CN1CCC(COc2cnc(-c3cccc(Cn4nc(-c5cccc(C#N)c5)ccc4=O)c3)nc2)CC1
PME-2116	2116	S7060	33.53926	2.196856	1	45.62245	40.36983533	0	10 mM	0.11	907	0.350990891	0.288663507	0.502614319	0.457617521	0.969461381	0.359492928	1.146824121	0.665150285	1.167647958	0.582664013	0.970588446	0.859378636	1.09382355	1.565879	0.860340238	0.906607866	1.20771277	0.889932513	1.084774971	0.971040606	1.014949322	0.838443875	0.826954365	0.763857365	0.936790466	0.992905736	Cc1ccc(-c2nn(C(C)(C)C)c3ncnc(N)c23)cc1
PME-2115	2115	S7057	8.70247	13.77376	1	10.658306	20.018187	1	10 mM	0.122	299	0.13899067	0.070843451	0.060692556	0.094138309	1.030627131	0.059180073	0.214621216	0.024320483	0.224860385	0.015553475	0.980697513	0.214221805	0.25148782	0.661835	0.905693531	0.287829548	0.186673254	0.12831606	0.875972986	0.019454364	1.083093047	0.219332635	0.836552978	0.285924435	0.67013073	0.025263689	CC(Oc1ccc2[nH]nc(/C=C/c3cnn(CCO)c3)c2c1)c1c(Cl)cncc1Cl
PME-2110	2110	S7041	18.68233	38.63144	1	16.59931333	32.00641667	1	10 mM	0.203	235	0.150475413	0.102171347	0.088060141	0.083173618	0.969527841	0.045799233	0.348870397	0.033736505	0.230544046	0.045900572	1.041309595	0.534256816	0.31684279	0.604432	0.947774172	0.63118732	0.179239124	0.262337208	0.884509325	0.019971076	1.137421846	0.306561738	0.806333899	0.437927514	0.642276943	0.080622457	CN1CCCN(C(=O)c2cccc(-c3ccc(/C=C4/C(=O)Nc5ccc(Cl)cc54)o3)c2)CC1.Cl
PME-2109	2109	S7040	40.87412	1.492024	1	33.55083667	2.227245667	1	10 mM	0.102	140	1.299223781	0.405360878	1.040497184	0.46044755	1.077531099	0.26063323	2.219279289	0.280146182	2.423440218	0.380505323	1.845438957	0.656123519	2.09648776	0.907059	1.453966141	0.723181486	1.806097627	0.651190162	1.235206842	0.626720428	1.341355443	0.778278708	2.06223011	0.703182876	1.317791224	0.647723734	CC(=O)N1CCN(CCOc2ccc(C3CCN(C4=Nn5c(nnc5C(F)(F)F)CC4)CC3)cc2)CC1
PME-2102	2102	S7030	21.97108	3.640666	1	28.52356667	29.842862	1	10 mM	0.099	259	0.178696528	0.443653345	0.160961092	0.430131972	0.978718162	0.634639144	0.78970921	0.94194448	0.486756235	1.032795548	1.022335052	0.556059122	1.12724638	0.955812	0.904305339	0.586032093	0.353785396	0.538604021	0.893454552	0.153047562	1.05044961	0.434150338	0.822954416	0.465091765	0.739932597	0.659071326	CCOc1cc(C(C)(C)C)ccc1C1=NC(C)(c2ccc(Cl)cc2)C(C)(c2ccc(Cl)cc2)N1C(=O)N1CCN(CCCS(C)(=O)=O)CC1
PME-2099	2099	S7025	14.68388	35.4275	1	9.843567333	18.26759067	1	10 mM	0.098	340	0.250164449	0.116303764	0.232006654	0.165091142	0.983368754	0.183787137	0.789923847	0.342973351	0.650346696	0.214244202	1.037665606	0.738945484	1.10030782	0.466378	0.91706109	0.468218684	0.374133974	0.397730857	0.937510133	0.257595479	1.111054659	0.565084279	0.871394873	0.497448742	0.763514698	0.454716563	CCCCCCCCCCCC1=C(O)C(=O)C=C(O)C1=O
PME-2092	2092	S7009	31.85014	0.9891281	1	39.88952667	16.2703465	1	10 mM	0.099	252	0.517466068	0.647248268	0.902336538	0.919014394	1.241938949	0.429279804	0.713936388	0.382673383	0.436484367	0.324797541	1.177308202	1.001619577	1.15729141	1.267491	1.038422227	1.062519431	0.763522148	1.257401943	0.966831446	0.261725456	1.137421846	0.873671293	0.907036066	0.969633341	0.950508773	0.481386125	CNC(C)C(=O)NC(C(=O)N1CCCC1c1nc(C(=O)c2ccc(F)cc2)cs1)C1CCCCC1
PME-2091	2091	S7008	29.34884	2.234416	1	32.92001	28.89923533	1	10 mM	0.106	289	0.590017915	0.282795191	0.62076664	0.336994946	0.96959424	0.281245142	0.971853495	0.503776073	0.837165356	0.439214259	1.026422977	1.018138409	1.09899783	1.104296	0.912765503	0.94499886	1.262112498	0.896350622	1.077169418	0.960590959	1.092723846	1.06917572	0.886860728	0.92528373	0.914286613	1.105464458	CC(C)(C)n1nc(-c2ccc(Cl)cc2)c2c(N)ncnc21
PME-2086	2086	S7000	30.04597	27.99647	1	50.93333667	56.23119333	0	10 mM	0.097	114	1.46446383	0.490254611	1.034742117	0.306121469	1.044689417	0.421562493	2.053236961	0.484381914	1.870204926	0.110999085	1.083257914	0.516060472	1.63561296	1.076846	1.119748592	0.738809466	1.642124653	0.52287817	1.020002604	0.217864692	1.140278816	0.562478483	1.049958229	0.620913148	1.28814888	0.960687757	COc1cc(N2CCC(N(C)C)CC2)ccc1Nc1ncc(Cl)c(Nc2ccccc2P(C)(C)=O)n1
PME-2085	2085	S6473	40.95833	1.100989	1	46.88349	1.364296667	0	10 mM	0.109	236	0.753108323	1.247971654	0.725392342	0.902453065	1.072947025	0.523827672	1.428602457	2.038901567	1.012096047	1.313131213	1.438396931	2.158131838	1.389009	1.197922	1.035222054	1.454504013	0.598721862	1.353583574	1.044374347	0.367898941	1.14293313	1.478321671	0.998405933	1.500891209	0.847009182	1.439226151
PME-2084	2084	S6471	15.49552	24.14281	1	35.00999	38.09142	1	10 mM	0.101	200	0.74228698	0.268128067	0.650132537	0.427771509	0.997807503	0.111067399	2.022566319	0.978080988	1.082929969	0.936343193	1.007315278	0.965085506	2.41533732	1.127964	0.926733851	0.891180694	0.163194701	0.328445613	0.895145714	0.296044827	1.062836051	0.643896222	0.867751241	0.830346107	0.801291287	1.33946383	CCN(CC)CCNc1ccc(C)c2sc3ccccc3c(=O)c12
PME-2075	2075	S6435	18.50661	40.36843	1	18.21799	22.696382	1	10 mM	0.138	368	0.745906413	1.925652385	0.794450104	1.63228488	0.993001997	0.677239299	1.764543414	1.546254754	0.853790939	0.761493266	1.068549156	2.118748426	1.89234829	1.744856	1.01834631	1.475363493	0.45514071	1.839543343	0.95475316	0.76702857	1.139513969	1.536807775	0.90125978	1.876823545	0.804116786	1.216578007	c1ccc2c(c1)Sc1ccccc1N2CC1CN2CCC1CC2
PME-2070	2070	S6417	14.34905	36.47344	1	14.98217333	28.74029567	1	10 mM	0.192	741	0.135400102	0.073501922	0.072887003	0.079590172	1.152847886	0.045184411	0.231642693	0.025160454	0.216149524	0.017589247	1.125384092	0.11053244	0.21699503	0.751887	1.015380383	0.293363243	0.181193501	0.093772128	0.924637437	0.018524384	1.146057367	0.207673281	0.841975093	0.186218351	0.746561527	0.027182486	C(#Cc1nc2ncccc2nc1OCCN1CCCC1)c1ccccc1
PME-2068	2068	S6415	13.98998	9.642906	1	9.242039	10.774897	1	10 mM	0.1	220	0.192002296	0.098912299	0.225242808	0.122614086	0.941225886	0.061785683	1.024972916	0.209812865	0.280721247	0.115886867	1.024356842	1.045426488	1.52766037	0.965783	0.93151176	0.860682845	0.682526827	1.246562719	1.243562222	0.691277444	1.069443941	0.957322836	0.924190521	0.868116736	0.839034438	1.170889378	CCCCc1nc(-c2ccc(OCCCN(CC)CC)cc2)cn1-c1ccc(Oc2ccc(Cl)cc2)cc1
PME-2043	2043	S5919	20.21886	37.94553	1	18.60071	19.22906333	1	10 mM	0.106	205	0.445764542	2.450132847	0.624913931	4.864736557	0.997608304	0.756339431	1.466196299	2.046339512	1.615641594	1.379336715	1.369564295	4.655525208	1.85225427	3.769667	1.256714344	3.559045076	0.221112996	3.643853188	1.213480473	0.669341683	1.412153244	2.555992126	1.195723534	4.164075851	1.32220459	1.256557465	CC(C)CNc1ccnc(NCc2csc(-c3ccccc3)n2)n1.Cl
PME-2041	2041	S5916	30.15112	0.6456922	1	74.78082667	61.84390073	0	10 mM	0.091	189	1.092021465	0.633360982	1.039416909	0.688142896	1.021237373	0.228709504	1.035932779	0.914553761	0.938183486	0.62115711	1.020579696	1.027774811	1.0191704	0.881945	0.908352852	0.941548347	0.981136084	0.869736075	0.999456167	0.769951701	1.039390326	0.947385669	0.934323072	0.888893247	0.890771389	0.997185528	COc1ccccc1C(=O)Nc1cc2c(cc1N1CCCCC1)n(C)c(=O)n2C
PME-2038	2038	S5911	5.241408	6.335228	1	8.793274	9.772339667	1	10 mM	0.104	247	0.609725893	0.183517337	1.022090197	0.980052471	1.035078287	0.095461518	1.459675193	0.253301054	0.840195417	0.311687469	1.24640727	1.150808811	2.27163506	1.296595	1.209724784	0.935719371	0.276292533	0.969769239	1.212379217	0.189568877	2.120326757	0.813989937	1.204523921	1.121576667	2.412100792	1.289750576	O=C(NCc1c(F)cc(F)cc1F)c1cn2c(c(O)c1=O)C(=O)N1C3CCC(C3)OC1C2
PME-2031	2031	S5901	7.7718	11.53177	1	13.41603333	7.66613	1	10 mM	0.101	229	0.95713681	0.255998641	1.006426334	0.274483562	0.941203773	0.146799773	0.351062149	0.03283203	0.27589938	0.025956055	1.043597937	0.816064715	2.06988263	0.874409	0.938042879	0.92931658	0.801380217	0.317802668	0.872669578	0.021151748	1.052707553	0.555727541	1.020717144	0.859470427	0.834219694	0.972115517	Cc1ccc(C2OC(CO)C(O)C(O)C2O)cc1Cc1ccc(-c2ccc(F)cc2)s1.Cc1ccc(C2OC(CO)C(O)C(O)C2O)cc1Cc1ccc(-c2ccc(F)cc2)s1.O
PME-2025	2025	S5857	40.00704	0.3490357	1	66.70646	56.8004919	0	10 mM	0.107	202	1.215169907	0.480019629	1.145709157	1.415586829	0.936309576	0.50591898	2.41782093	1.148793578	2.715575933	1.134894729	1.570618391	0.828869402	2.36284781	1.80729	1.348429918	0.846625447	1.645567536	0.696453571	0.827785492	0.738739252	1.194451213	1.196043968	0.927836239	0.758575201	1.396404028	0.71387434	O=c1n(CCCN2CCN(c3cccc(Cl)c3)CC2)nc2ccccn12
PME-2017	2017	S5816	33.69065	4.124987	1	16.661248	7.294077667	1	10 mM	0.095	117	0.133976027	0.091160938	0.062317085	0.086162359	1.077641845	0.150739431	0.784565926	0.167585492	0.206927463	0.02465196	4.166949272	0.314144731	2.10755277	1.010836	3.18360281	0.481071591	1.804163456	0.238433301	1.106729269	0.036649287	1.283671975	0.417442799	3.088722706	0.306760758	1.53759551	0.165810436
PME-2013	2013	S5808	31.30149	21.21216	1	36.39468333	33.29905	1	10 mM	0.102	166	1.884937763	1.401023149	1.01418674	2.363560438	1.218708396	0.231461078	2.502869606	1.847014904	3.389316797	1.587664247	1.72299242	1.342742682	2.02323771	1.243671	1.479477644	1.318280458	0.260245323	0.760056853	1.573996663	0.519685864	1.3837955	1.089142561	1.418462038	1.0808779	1.20946908	1.045688987	CONC(=O)Nc1ccc(-c2sc3c(c2CN(C)C)c(=O)n(-c2ccc(OC)nn2)c(=O)n3Cc2c(F)cccc2F)cc1
PME-2009	2009	S5796	12.36915	8.207427	1	21.87679667	8.507361	1	10 mM	0.11	492	0.301314533	0.703123271	0.360898137	0.82166934	0.97891748	0.355952024	0.692232907	0.845959604	0.459696293	0.637208402	1.024401307	1.141883612	1.80345893	1.266546	2.732116461	1.938750029	0.235976487	0.753990293	0.971235931	0.201566935	1.156250358	1.067720175	0.962854683	1.286080241	0.728764296	0.930506945	Cl.Cl.Fc1ccc(C(OCCN2CCN(CCCc3ccccc3)CC2)c2ccc(F)cc2)cc1
PME-2004	2004	S5787	5.540661	10.10913	1	14.209937	14.27270233	1	10 mM	0.1	268	0.249087706	0.186978072	0.380468041	0.294347763	1.185999632	0.213496327	1.166270494	0.671066046	0.456361383	0.331175655	1.180996537	1.218520999	2.27100849	1.383381	1.352067709	2.150820255	0.256329834	1.582525015	2.626670837	0.60901469	1.321826577	2.41346097	1.481384873	3.609711409	4.388173103	1.186573744	CCCCc1oc2ccc(NS(C)(=O)=O)cc2c1C(=O)c1ccc(OCCCN(CCCC)CCCC)cc1
PME-1995	1995	S5764	7.802529	3.669894	1	15.98311633	4.825743667	1	10 mM	0.105	300	0.135350496	0.061885655	0.183415562	0.123907015	1.016365409	0.084377073	0.510750234	0.190821469	0.842586935	0.434121817	1.026645184	0.094727948	0.62142003	0.892041	0.945597112	0.338962376	0.199981153	0.153607503	1.06880331	0.238584533	1.071637392	0.302113414	0.874773085	0.239680529	1.313653231	0.445026577	COc1cc2c(cc1OC)-c1cc3nc4ccccc4nc3n1C(C)(C)C2
PME-1988	1988	S5739	30.19298	6.546111	1	34.04852	5.120192	1	10 mM	0.102	184	0.32410571	2.372824907	0.658119202	3.97649765	0.955354691	0.771828055	1.228909969	1.364108324	0.802326262	0.896810591	1.554065466	5.261953354	1.43158984	3.205581	1.168667078	3.81993866	0.486442626	3.15291214	0.998832107	0.476085305	1.132408381	2.902719736	0.997251391	3.093708277	0.937768281	1.056749821	OC(CNCC(O)C1CCc2cc(F)ccc2O1)C1CCc2cc(F)ccc2O1
PME-1981	1981	S5716	33.35022	0.5496067	1	66.83477667	58.28020223	0	10 mM	0.101	69	0.914677262	0.304155231	0.965511262	0.474844337	0.941048741	0.130177945	2.056786299	0.147665292	1.778066278	0.129694834	1.154289961	0.629395962	1.62840831	0.844094	1.012603998	0.671890438	0.370595098	0.416926503	0.966899633	0.147794619	1.047924399	0.523858309	0.955388784	0.585903049	0.960673571	1.004375458	CCN1CCN(Cc2ccc(Nc3ncc(F)c(-c4cc(F)c5nc(C)n(C(C)C)c5c4)n3)nc2)CC1
PME-1958	1958	S5665	28.49425	3.101576	1	27.64924	2.286317	1	10 mM	0.106	196	0.592607498	1.625410557	0.899325311	2.222531319	1.171582937	0.76966095	1.029476881	1.3927598	0.908006191	1.066230416	1.491031885	2.784890175	1.33030224	1.855405	0.969062626	1.545152187	0.741614342	1.962644696	1.001965046	0.604451299	1.075222492	1.556785345	0.981341362	1.697004795	0.94862771	1.271239519	CCN(CC)CCOC(=O)C(c1ccccc1)C1CCCCC1.Cl
PME-1945	1945	S5627	22.60967	0.4692963	1	25.08677	25.73895543	1	10 mM	0.113	463	0.775735617	1.644822121	1.04770875	2.093400002	1.308043122	0.378137052	2.505300283	1.75643754	2.595295191	1.761480451	1.154023528	0.420478046	2.5779891	1.227791	0.954246879	0.671642423	0.679671884	1.396121383	1.094650984	0.22534281	1.512212515	0.857284129	1.040537238	0.476755798	0.864263415	0.494521916	COc1cc(NS(C)(=O)=O)ccc1Nc1c2ccccc2nc2ccccc12.Cl
PME-1924	1924	S5522	34.87544	1.611806	1	48.25452667	42.49848867	0	10 mM	0.09	538	0.656053901	0.270793706	0.699110448	0.45211634	0.948301315	1.222206354	0.976189494	1.485998273	0.775014102	1.768252969	1.0456357	0.86591053	0.94578779	0.993251	1.039118767	0.849727035	0.73202157	0.828113198	0.967035055	0.693108678	1.017337322	0.798783064	0.982664883	0.936899781	0.859937668	0.816557884	NC(CSC(c1ccccc1)(c1ccccc1)c1ccccc1)C(=O)O
PME-1920	1920	S5508	35.87317	3.101371	1	69.79877	56.14173033	0	10 mM	0.117	784	0.768186331	0.33535248	1.238660932	3.010910273	0.999345422	0.913534343	1.031023026	1.092549086	2.04644227	1.895902634	1.018289208	0.802492499	0.89785033	1.336276	1.025315166	0.855477512	0.965535879	1.011664629	1.0067873	1.011903644	1.007707834	0.940162539	1.009258747	0.821927667	0.955161572	0.979415476	CC(=O)OC1CCC2(C)C(=CCC3C4CCC(=O)C4(C)CCC32)C1
PME-1919	1919	S5506	15.14103	32.30195	1	10.40963533	12.60011267	1	10 mM	0.105	486	0.360088885	0.118454337	0.282741815	0.342674643	0.957705736	0.047005109	1.384684801	0.166556165	0.339451164	0.034099113	1.094986439	0.955910683	0.9952594	1.0742	1.238994956	0.556968868	0.369627088	0.357741833	0.957965553	0.316977382	1.171488762	0.519013822	1.04681015	0.465963334	0.872503042	0.673779964	Cc1ccc(Sc2ccccc2N2CCNCC2)c(C)c1
PME-1912	1912	S5485	28.59675	0.6603065	1	39.82621667	2.085040167	1	10 mM	0.165	386	0.63640058	1.357148051	0.908121049	1.207190394	1.018030524	0.514740467	1.310153246	1.269629002	1.534955382	1.521098614	1.087117434	2.894049644	0.90048605	1.445458	1.045959949	1.59534812	0.747958302	2.957196236	0.917409956	0.426531434	1.040472388	1.508648038	0.974828362	1.996526718	0.869302034	1.104803801	CNCCCN1c2ccccc2CCc2ccccc21.Cl
PME-1908	1908	S5479	27.18435	2.003046	1	38.31812333	1.173491267	1	10 mM	0.097	600	0.520082235	0.746539116	0.512018442	0.898833573	0.971565008	0.65493542	1.04458189	1.319172502	0.653209269	1.565472007	1.473809242	2.207079172	0.91425151	1.082018	1.135681391	1.112422705	1.003857851	2.200954437	1.001875639	0.602589607	1.090571284	0.940088868	1.048379183	1.242598176	0.986694217	1.074242949	Cl.Clc1ccc(C(OCCN2CCCCC2)c2ccccc2)cc1
PME-1906	1906	S5476	8.1138	5.989674	1	26.60852667	2.734466	1	10 mM	0.107	754	0.261360645	0.522583067	0.282515883	0.518025696	0.90121752	0.813710809	0.602719188	0.916306674	0.429154485	0.746670961	1.175197244	3.330039978	2.00923777	0.995993	1.023003101	1.725592494	0.4213112	4.505265713	0.938670754	0.981240094	1.021200895	1.237876654	0.93258214	1.938706636	0.841447711	0.873141766	CC(OCC1(c2ccccc2)CCC2(CCC(=O)N2)CN1)c1cc(C(F)(F)F)cc(C(F)(F)F)c1
PME-1902	1902	S5454	12.82937	23.00051	1	8.181203333	8.463338	1	10 mM	0.152	10484	0.14327693	0.064661548	0.099145055	0.106283657	1.079220891	0.052442238	0.319404215	0.088267997	0.220752969	0.111971952	1.179491043	0.2627213	1.81383252	1.181739	1.029886484	0.31052649	0.256525606	0.17467311	0.886551023	0.090410836	1.231225729	0.229168564	0.8887707	0.342468083	0.699203253	0.072794691	CC1OC(OC2CCC3(C)C(CCC4(C)C3C=CC35OCC6(CCC(C)(C)CC63)C(O)CC45C)C2(C)CO)C(O)C(OC2OC(CO)C(O)C(O)C2O)C1O
PME-1892	1892	S5437	33.25933	2.869728	1	61.69418333	51.77024267	0	10 mM	0.133	1093	1.135370851	2.162257195	0.789760172	2.495261908	1.097535133	6.689303398	1.757436991	1.844043612	1.44274044	2.544487	1.208440304	1.365544558	0.97738987	1.258379	1.160950184	1.823700547	0.68002218	1.389435053	1.38430357	1.208162665	1.078989506	1.811927319	1.035875916	1.158171654	1.097514868	1.209335327	ClC(Cl)=C(c1ccc(Cl)cc1)c1ccc(Cl)cc1
PME-1890	1890	S5432	20.97034	33.53181	1	22.62316667	15.24241067	1	10 mM	0.098	607	0.632625699	0.062953383	0.820537031	0.224992827	1.000025511	0.118707657	0.655617595	0.101213723	0.497424155	0.137719557	1.030144095	0.524377406	0.7523725	1.52315	1.068943262	0.684712291	0.568893552	0.338132113	0.912674367	0.049476955	1.0789994	0.601333201	1.024908662	0.602135301	1.22628963	0.553435981	Cl.ClCCN(Cc1ccccc1)Cc1ccccc1
PME-1880	1880	S5422	15.99589	1.672858	1	18.12497667	4.468922667	1	10 mM	0.102	592	0.534107149	0.088724703	0.6992383	0.237806514	1.050636768	0.193025351	1.751420498	0.342227221	0.995865643	0.280085415	1.430108547	0.669319808	0.97749925	1.314102	1.540126204	0.799884439	1.370625377	0.419681489	1.032325745	0.11950475	1.223513722	0.690805435	1.403560162	0.664743423	1.013047576	0.347252369
PME-1869	1869	S5399	28.78968	2.030567	1	35.3392	1.583397	1	10 mM	0.13	379	0.764821649	1.154709697	0.745168447	1.095011592	1.305733562	0.602707803	1.482233286	1.889797688	1.245077491	2.079450846	1.438367844	3.57339859	0.91927075	1.18889	1.393057823	1.402769804	0.335481524	3.52385664	1.104628325	0.955294609	1.109831572	1.314549208	1.123498917	2.126167774	1.153512478	1.365308762	CN(C)CC/C=C1/c2ccccc2Sc2ccc(Cl)cc21.Cl
PME-1855	1855	S5321	13.22949	6.110277	1	16.87545667	28.786739	1	10 mM	0.104	514	0.10907428	0.045507982	0.086694501	0.147773191	1.06474328	0.040528916	0.201779217	0.015490068	0.23854427	0.014882621	0.942125797	0.069011532	1.09132588	0.787703	0.974634647	0.230629325	0.174888417	0.082651615	0.827074111	0.014508859	1.050104499	0.150311172	0.772979736	0.106299698	0.655940652	0.017899282	Cl.Cl.Cl.Cl.Nc1cc(N)c(N)cc1N
PME-1844	1844	S5279	24.38756	3.101576	1	28.19911333	1.312941533	1	10 mM	0.101	546	0.637283325	1.652904391	0.754010618	1.737226009	1.073962331	0.667945862	1.235696077	1.340436459	1.181522012	1.493171573	1.758059978	3.213203907	0.85354608	1.255515	1.25290966	1.641352177	0.723158777	3.601175785	1.131611347	0.49772647	1.206183195	1.587224722	1.18763566	2.081087112	1.062712193	0.932338595	CC(NCCC(c1ccccc1)c1ccccc1)c1ccccc1.Cl
PME-1833	1833	S5254	30.01906	1.463546	1	43.80666	38.91127533	0	10 mM	0.094	676	0.173057795	0.180467635	0.370725363	0.357234329	0.967295527	0.384711713	1.142558336	0.770454764	0.960721672	1.068262696	1.004564524	0.525961876	0.86022049	2.240237	1.101121902	0.696092427	0.779274225	0.514936924	0.903555512	0.077814832	1.096347332	0.587411642	0.844957948	0.407714009	0.98337388	0.681533694	Cc1nc(Nc2ncc(C(=O)Nc3c(C)cccc3Cl)s2)cc(N2CCN(CCO)CC2)n1.Cl
PME-1826	1826	S5242	11.71465	2.067171	1	10.49474467	3.255299	1	10 mM	0.109	744	1.154245496	3.282196045	1.610540748	2.898498535	1.977219939	0.724193335	2.650689602	2.350203514	2.810192347	1.923751831	2.914683104	8.936088562	0.92139709	2.415627	1.905630827	9.422032356	0.402026862	6.89883709	2.921528101	0.783074439	2.809383869	6.921177864	2.539497614	8.855714798	2.14078474	0.83316952	COc1cc2c(Oc3ccc4[nH]c(C)cc4c3F)ncnc2cc1OCCCN1CCCC1.O=C(O)/C=C\C(=O)O
PME-1823	1823	S5239	33.40219	2.146389	1	30.44573	1.482007667	1	10 mM	0.106	531	0.425295293	0.369026184	0.485820025	1.62343967	0.952818036	0.332430512	1.429074764	1.641340733	1.083256602	1.101163864	0.996880412	0.887092829	2.58018494	1.069322	1.082731009	0.750198245	0.541950762	1.12530303	0.931919754	0.827698827	1.069377184	0.997348011	0.898162723	1.123929262	0.905298054	1.129574537	CS(=O)(=O)O.Fc1ccc(C2CCNCC2COc2ccc3c(c2)OCO3)cc1
PME-1822	1822	S5238	34.93655	0.6421411	1	28.11154333	1.534569033	1	10 mM	0.221	560	0.942834258	1.882811069	0.87834549	2.315397263	1.036777496	1.85807395	1.224720716	1.48135078	1.012759805	1.810959697	1.279343605	6.829064369	0.66009796	1.727267	1.085080028	1.99596858	0.564779401	2.984699249	1.011952877	0.541983008	1.132959247	2.361921787	0.996734738	3.937767029	0.891311288	1.445010781	O=C(OC1CN2CCC1CC2)N1CCc2ccccc2C1c1ccccc1
PME-1809	1809	S5158	42.14147	1.346905	1	56.98275667	0.809272067	0	10 mM	0.092	484	0.982035756	0.298384905	0.846203327	0.977511942	1.032446265	0.80420053	1.20245862	0.951418042	0.691144884	0.53747946	1.043827534	0.765593767	1.25224638	1.467479	1.062075615	0.876598597	0.933415174	0.757180035	1.037773132	0.809077859	1.059737682	0.874429584	0.979529321	0.796545267	1.022292495	0.888160706	O=c1cc(-c2ccccc2)oc2c1ccc1ccccc12
PME-1803	1803	S5111	8.625572	16.37388	1	18.222884	21.77638667	1	10 mM	0.094	565	0.64111948	0.120246515	0.788140237	0.542974174	1.218555689	0.640919685	1.618088245	0.986978412	0.383854151	0.139246836	1.325818539	0.81795311	1.01626372	0.88665	1.186219096	0.933066726	2.288444519	1.074073911	1.145515084	0.918680787	1.256279469	0.599044681	1.976331472	0.956651509	1.013206601	2.714084625	CCc1c2c(nc3ccccc13)-c1cc3c(c(=O)n1C2)COC(=O)C3(O)CC
PME-1798	1798	S5078	19.24245	0.7604212	1	15.41591667	0.9679804	1	10 mM	0.103	658	0.898469031	0.11097692	1.28301847	0.378018975	1.041356087	0.087408163	1.913233519	0.427994251	2.394634962	0.936263382	1.40703547	0.638179183	1.03422093	0.812845	5.702975273	0.682556272	0.214153677	0.452283502	1.119899273	0.143910468	1.566489697	0.351916909	1.264299989	0.411402047	1.181128144	0.535087824	C=CC(=O)Nc1cc(Nc2nccc(-c3cn(C)c4ccccc34)n2)c(OC)cc1N(C)CCN(C)C.CS(=O)(=O)O
PME-1792	1792	S5071	8.703084	1.072716	1	8.659742	2.87856	1	10 mM	0.102	1255	0.524800777	0.567478895	0.796852767	1.039522767	1.022547245	0.296536386	1.978068948	0.81053406	1.09646666	0.398280054	1.206775904	1.825148582	1.14289641	0.980365	1.372302055	1.670034885	0.191485584	1.118237257	0.933279872	0.630720794	1.148372173	1.095780969	0.988911629	1.459093332	0.852273345	0.932889462	CNCCC(Oc1cccc2ccccc12)c1cccs1
PME-1790	1790	S5069	36.36862	40.81778	1	47.07760667	13.90545133	0	10 mM	0.094	814	1.782887101	0.37963441	2.083013773	0.482049793	1.191640854	0.77909112	1.932501554	0.372246981	3.165596724	0.755337894	1.334344625	1.310992599	1.01538682	3.282015	1.222969055	1.379212141	3.048446655	1.481792927	1.378024578	0.698468804	1.194597721	1.4027071	0.967011392	1.196668625	3.297895908	0.72438854	CC(C)(C)c1nc(-c2cccc(NS(=O)(=O)c3c(F)cccc3F)c2F)c(-c2ccnc(N)n2)s1.CS(=O)(=O)O
PME-1786	1786	S5059	9.888002	12.52049	1	16.39982733	5.536905333	1	10 mM	0.091	492	0.274267495	0.715542674	0.160981417	1.582679629	1.513124704	0.294824243	0.351485908	0.174246639	0.337496281	0.151332214	1.463741779	0.433891177	1.05349874	1.169164	1.492032647	0.537641168	0.395062625	0.264333934	1.153802395	0.255740315	1.366088152	0.621241391	1.23771596	0.432240516	0.988314688	0.82952261	NCCNc1ccc(NCCN)c2c1C(=O)c1ccncc1C2=O.O=C(O)/C=C\C(=O)O.O=C(O)/C=C\C(=O)O
PME-1785	1785	S5058	35.95048	3.451567	1	61.65415333	50.459729	0	10 mM	0.099	551	0.376263499	0.584849715	0.533136785	0.694432735	1.046305537	2.406086206	1.228295684	1.590059996	1.093844771	1.251473427	1.087137938	1.062077284	0.89722556	0.998917	1.117227077	0.992110133	1.167533636	1.5370574	1.030465364	0.464963973	1.086714029	1.1370368	0.981088519	1.175310612	1.12241745	0.928015113	Cc1nc(Nc2ccc(F)cc2)nc(N2CCc3ccccc3C2C)c1C.Cl
PME-1779	1779	S5034	40.45031	2.305302	1	32.18317	2.555839333	1	10 mM	0.096	571	0.800378799	1.107346058	0.530220449	0.770035565	1.032384396	0.620909095	1.404530287	1.883905649	1.447313428	1.374185443	1.330440879	3.153409004	0.90947306	1.179285	1.114941359	1.53171432	0.727180898	3.30688715	1.005906582	0.653139949	1.088634014	1.590450048	1.029601097	2.186948299	0.964207649	1.272413969	CN(C)CCC=C1c2ccccc2C(C)(C)c2ccccc21.Cl
PME-1775	1775	S5025	37.11921	3.029188	1	36.35903667	1.791844	1	10 mM	0.086	779	0.998665214	8.019677162	0.890262604	6.531253815	1.260937214	4.262843609	1.805969119	2.141016245	1.58196795	2.383427382	2.879940987	13.24996948	1.01558959	1.202867	1.6941998	10.50763226	1.406472683	18.48639679	1.836503983	1.251057148	1.527975082	7.526364803	1.869868994	11.88624001	1.76432097	1.180127501	C=C1CCN(C(C)C(O)(Cn2cncn2)c2ccc(F)cc2F)CC1
PME-1771	1771	S5015	25.15816	36.16792	1	61.44622	63.86741333	0	10 mM	0.1	680	0.951669037	0.268452853	0.842335224	0.395258516	0.999716341	1.003839254	1.030823708	1.052125216	3.162958145	1.177479863	1.059606552	0.93569541	1.09775925	1.248137	1.059747696	1.025985479	0.925925493	1.149509311	1.014771581	1.039627314	1.042396069	0.826715052	0.965449691	0.917289853	0.969029069	1.046496868	COc1ccc2c(OC3CC4C(=O)NC5(C(=O)NS(=O)(=O)C6CC6)CC5/C=C\CCCCN(C)C(=O)C4C3)cc(-c3nc(C(C)C)cs3)nc2c1C
PME-1767	1767	S5002	17.7875	0.8366341	1	15.29606	1.404998033	1	10 mM	0.102	927	0.370260179	0.131006688	0.272172749	0.197920993	1.013822913	0.097795859	1.843555927	0.745253921	0.682321131	0.402155548	1.175238371	0.503938198	0.91178012	2.359159	1.416078091	0.544927716	0.783753633	0.456756324	0.928896546	0.1366027	1.159932971	0.338334858	0.946669102	0.334635824	0.874123454	0.393476486	CCCCCCCCc1ccc(CCC(N)(CO)CO)cc1.Cl
PME-1753	1753	S4938	39.1	9.276525	1	36.95638	4.341628333	1	10 mM	0.098	447	1.096833229	1.892040014	1.671880722	2.084581614	1.032569885	1.443298817	1.146523833	1.229084969	1.110587001	1.041922927	1.721282721	5.490916252	0.76378679	0.960116	1.202271461	3.300035954	0.855041265	5.000864029	1.184386492	1.151039124	1.123321056	2.316340446	1.168850183	3.070425034	1.152836204	0.938512683	CC1CCC2C(C)(C)C3CC12CCC3(C)O
PME-1748	1748	S4921	25.59632	1.024503	1	21.52676	1.100943	1	10 mM	0.153	1260	0.216164783	0.040233791	0.11040467	0.081291802	1.263846517	0.081339218	0.260290593	0.03539237	0.402756423	0.024185151	1.142303109	0.263886094	1.49185073	2.014931	1.190832615	1.122992158	0.299521714	0.284064144	0.948973536	0.052298866	1.113682747	0.550451815	0.95137012	0.55564785	0.927148104	0.821193695	O=[N+]([O-])/C=C/c1ccc2c(c1)OCO2
PME-1747	1747	S4920	31.33564	2.817553	1	21.59956	6.845725	1	10 mM	0.095	762	0.391774416	0.099870026	0.183728501	0.291459352	1.055709839	0.243788958	0.793481469	0.573473454	0.243411005	0.061460216	1.149699926	0.362876207	0.92396158	1.088123	1.202255487	0.585116982	0.612794816	0.393405318	0.928417385	0.146269739	1.127177	0.399934053	1.120354891	0.372755766	0.914741993	0.284345508	C=CC(=O)N1C/C(=C\c2ccc([N+](=O)[O-])cc2)C(=O)/C(=C/c2ccc([N+](=O)[O-])cc2)C1
PME-1746	1746	S4908	17.78867	10.57419	1	43.15165667	46.06943667	0	10 mM	0.098	344	0.980016768	0.357722223	0.866733551	0.728292167	1.013884783	1.521940112	1.586867571	1.653200865	2.160655975	1.293823123	1.180560112	0.805662036	1.00089812	0.921808	1.071228743	1.026685238	1.386632204	0.90955621	1.096340895	1.235844851	1.061657667	0.963222444	1.00613296	0.715551376	1.007510066	1.743190765	CCc1c2c(nc3ccc(O)cc13)-c1cc3c(c(=O)n1C2)COC(=O)C3(O)CC
PME-1739	1739	S4900	17.05966	0.6661112	1	11.75945067	2.233345733	1	10 mM	0.1	362	0.635395586	0.268453717	0.827463627	0.901106179	1.177534103	0.079170689	2.200379372	0.388841033	2.041420937	1.071349144	1.575921535	1.727126598	1.14858449	0.920118	1.487350345	1.016977549	0.455605567	0.87829411	1.085636616	0.135856375	1.502910137	0.801433146	1.34723568	0.792739868	1.077216148	0.255013674	CN(C)CCCCC(=O)Nc1ccc(NC(=S)NC(=O)c2ccc(C(C)(C)C)cc2)cc1.Cl
PME-1723	1723	S4779	21.34485	0.9666601	1	22.12970333	4.034068033	1	10 mM	0.092	582	0.348544568	0.037476059	0.492589265	0.877105296	1.028424025	0.043306246	0.206755221	0.070151143	0.207602218	0.047688812	0.765124321	0.145590082	0.9353323	1.063769	0.797715425	0.310961246	0.150849611	0.094036058	0.579949021	0.021465044	0.726397634	0.14109154	0.658753037	0.210377008	0.475960374	0.034846932	CC(=O)Oc1cc(C)c(OC(C)=O)c2ccccc12
PME-1694	1694	S4685	21.71855	0.480496	1	22.57559667	1.443127333	1	10 mM	0.481	956	0.542234004	1.896102428	0.613997519	1.427013993	0.976143539	1.100953937	0.747848332	1.066996932	0.632047832	1.216416717	1.2265203	5.062191963	0.86476326	1.708132	1.105714321	3.371120453	0.546849608	8.323972702	1.044573545	0.956389189	1.098283291	3.14354229	1.078104973	3.167880774	0.943153203	0.813588977	O=C1Nc2ccc(Cl)cc2C(C#CC2CC2)(C(F)(F)F)O1
PME-1672	1672	S4639	35.43617	16.46013	1	73.11026333	62.99950333	0	10 mM	0.106	370	1.113113046	0.451295286	1.65372026	1.380862117	0.995014131	1.419775248	1.055387616	1.084972382	1.935201645	1.3560009	1.042163134	1.083905458	0.90891963	0.915596	1.041351557	1.330802441	1.023654222	0.666528761	1.039837956	1.061055779	1.021202087	1.051078081	1.012378454	0.834118724	0.979854703	0.986901999	O=c1ccc2ccc(OCCCCN3CCN(c4cccc5sccc45)CC3)cc2[nH]1
PME-1668	1668	S4631	28.54895	0.9275977	1	26.69675667	2.664831233	1	10 mM	0.227	491	0.796954036	1.117709875	0.792563856	1.162816882	1.521350861	0.436822832	1.416028976	0.883032262	0.547654927	0.589038074	1.265762806	3.474850416	0.94172168	1.004552	2.726667643	3.311952829	0.393718272	2.426109791	1.020641804	0.640247464	1.206185579	2.856000423	1.070286751	3.081347227	1.053705812	1.094638467	CN1CCN(CCCN2c3ccccc3Sc3ccc(Cl)cc32)CC1.O=C(O)/C=C\C(=O)O.O=C(O)/C=C\C(=O)O
PME-1653	1653	S4589	22.44748	3.020651	1	39.98247	42.704067	0	10 mM	0.102	476	0.633236289	1.331847548	0.719177961	4.365116596	0.984600723	0.376153231	0.819664359	1.213032484	0.419405252	1.249503136	0.992595673	1.250797033	0.24404883	1.780378	1.019598484	1.678688526	0.18364732	1.03189671	0.930937886	0.801749706	0.976406932	1.346473217	0.979801536	1.984607339	0.993839025	1.146897912	CCN(CC)Cc1cc(Nc2ccnc3cc(Cl)ccc23)ccc1O.Cl.Cl.O.O
PME-1652	1652	S4588	26.4759	11.56462	1	38.14364	4.940997333	1	10 mM	0.103	90	0.789793134	0.79963541	0.802735031	0.986002445	0.954050124	0.427743465	0.81018275	1.069155097	0.758588254	1.341701031	1.09145236	1.122460008	0.88714337	1.167801	1.026510954	0.967408895	0.812587261	0.91414535	0.991742849	1.068355083	1.077620506	0.684551239	1.00508213	0.912146449	1.221506357	0.944326043
PME-1648	1648	S4580	17.388	24.2057	1	35.01941667	45.73171333	0	10 mM	0.105	521	0.297056556	2.32502079	0.936102927	0.277698547	0.969088078	0.597015321	0.441975415	0.095955066	0.383078367	0.066443555	0.887792587	0.683137417	2.00923777	0.995993	0.985031068	0.779023707	0.982750595	0.839347959	0.809862256	0.29186517	0.966236353	0.872969925	0.833471179	0.748068094	1.237015963	0.907441139	Oc1ccc(O)cc1
PME-1647	1647	S4571	39.13434	2.582905	1	46.92401	1.252617667	0	10 mM	0.1	489	0.865805745	1.408328176	0.877351522	1.345129848	0.933576703	1.05369997	0.770192266	1.170108914	0.991194725	1.023003101	1.043994665	1.391105413	1.1122148	1.488865	1.01955092	1.051887751	0.654258728	1.183611512	0.983897865	0.772209108	1.056184411	1.234810829	0.994032383	1.227864742	1.194875121	0.923197031	CCCCCCc1ccc(O)cc1O
PME-1646	1646	S4569	9.232681	1.906892	1	11.57144333	6.946522	1	10 mM	0.099	484	0.662289917	2.437429905	0.567677081	2.332087278	0.891311824	0.952852786	1.386710167	1.73968339	0.742284775	1.947781682	1.1804111	8.883923531	1.91274405	3.444588	1.307092667	5.606776237	0.706499398	4.34348011	0.890172362	0.68023634	1.056365728	3.398917675	1.002021194	7.852917671	1.107411861	1.460947752	Cl.Cl.OCCN1CCN(CCCN2c3ccccc3Sc3ccc(C(F)(F)F)cc32)CC1
PME-1643	1643	S4552	11.46566	1.27718	1	27.79173667	2.407397333	1	10 mM	0.099	395	0.800988376	0.937550962	0.362316847	0.428616762	0.9866063	0.850111544	1.601773024	1.107856274	3.194549322	1.091203928	1.17053628	0.780751944	1.81383252	1.181739	1.014931917	0.882526398	1.077791691	0.717710495	0.955394149	0.605540991	1.074389696	0.921682715	1.072053313	0.823128879	1.238675356	0.814822435	Oc1c(Cl)cc(Cl)cc1Sc1cc(Cl)cc(Cl)c1O
PME-1639	1639	S4542	26.75426	0.3941078	1	44.59806	1.654419933	0	10 mM	0.097	487	1.263710022	2.600262403	0.774464846	0.638138592	0.983651161	0.865065813	1.137779713	1.205999255	0.947906315	1.4946841	1.344551682	1.973432064	1.21900582	1.830321	1.077117443	1.175151587	0.904197991	2.503249168	1.040038824	0.687093616	1.067164779	1.515244603	1.106853008	1.369763374	1.305321336	1.04582715	Cl.OC(CCN1CCCCC1)(c1ccccc1)C1CCCCC1
PME-1635	1635	S4535	12.63419	14.38592	1	25.05096333	22.9409059	1	10 mM	0.109	603	1.332020164	0.862965941	1.231190562	0.420881063	1.462865949	0.428212583	2.28659296	0.725358903	2.44519639	1.066696763	1.393955469	0.716086149	2.3757329	1.432315	1.120800972	0.654659867	2.009767294	0.961856246	0.841754198	0.440826863	1.016581297	0.700702906	0.894937754	0.785072684	0.9902457	0.696944714
PME-1632	1632	S4505	21.20192	7.281743	1	32.47004	21.405364	1	10 mM	0.096	372	1.937565565	3.937764406	1.47703898	0.786013126	2.031046867	0.38549614	2.530567169	2.070658207	5.911199093	2.155268669	4.97287941	2.801442146	2.50764847	1.583828	5.456247807	1.197438478	2.959607124	0.890521049	1.729387045	0.226208419	1.685638666	0.620176196	4.449800491	2.260781288	11.11519623	0.509617925	CCC1(O)CC2CN(CCc3c([nH]c4ccccc34)C(C(=O)OC)(c3cc4c(cc3OC)N(C)C3C(O)(C(=O)OC)C(OC(C)=O)C5(CC)C=CCN6CCC43C65)C2)C1.O=S(=O)(O)O
PME-1631	1631	S4504	38.29873	2.48443	1	56.98310333	53.37742	0	10 mM	0.102	542	0.683890104	0.556732357	0.593638539	1.338671684	0.972517967	1.93346715	0.963425517	1.768527985	1.045817494	2.120381117	1.04398489	1.146574974	0.7523725	1.52315	1.074781656	0.872320056	0.808010578	1.033106565	0.919155359	1.29463768	1.031174183	1.089348674	0.971860766	0.987009943	1.097004056	0.975302994	O.S=c1nc[nH]c2nc[nH]c12
PME-1629	1629	S4420	15.94235	1.89617	1	21.35011333	1.9409008	1	10 mM	0.105	467	0.469968557	3.740672588	0.367206335	2.377632856	0.984125972	2.057512045	1.642880917	1.672179818	1.771096587	1.575428843	1.399801016	4.57770586	1.59384108	7.48584	1.261179209	3.31272316	0.910451293	8.212017059	1.083588123	0.48978287	1.127088785	4.516262054	1.184874058	5.769321442	1.525172114	0.702756166	Cl.OC(c1cc(C(F)(F)F)nc2c(C(F)(F)F)cccc12)C1CCCCN1
PME-1625	1625	S4381	6.306683	3.739209	1	19.58055767	4.395873667	1	10 mM	0.104	474	0.511289239	2.468299866	0.481389433	0.856990099	0.908830047	0.551231742	0.922755361	1.460656285	0.633170664	1.638528824	1.312941551	3.003959179	1.04166806	2.299444	1.063334942	1.376287937	0.795520544	3.548022509	0.943556786	0.573274732	1.049093127	1.323326588	1.013070822	1.933933735	1.154393673	1.147104502	CCCC(C(=O)OCCN(CC)CC)(c1ccccc1)c1ccccc1.Cl
PME-1613	1613	S4317	34.52893	0.596386	1	57.26214	26.95749533	0	10 mM	0.104	506	0.906621218	2.170572281	0.90619868	1.746575356	1.016207218	1.157316804	1.1360569	1.119707704	0.953613698	1.191794515	2.012824059	4.487175465	1.27810001	2.977122	1.212876797	1.821213007	0.938793063	2.741261005	1.180357218	1.059632182	1.115107775	2.163011074	1.363111496	2.879343033	1.417632818	1.051980734	C#CCN(C)CCCOc1ccc(Cl)cc1Cl.Cl
PME-1612	1612	S4307	14.8641	0.5981616	1	11.62541633	5.360119533	1	10 mM	0.103	571	0.13732399	0.598900437	0.086735941	0.132916644	0.981751919	0.041915685	0.214564532	0.023073057	0.177431032	0.018849472	1.079614758	0.067794353	0.21180013	1.010885	1.081746936	0.201088816	0.183641464	0.081619948	0.847431839	0.016879356	1.064724684	0.543883622	0.909432888	0.178834766	1.006496549	0.022027913
PME-1605	1605	S4293	37.12604	1.932569	1	45.24416	24.32544197	0	10 mM	0.1	514	0.802681267	1.957602024	0.739751637	0.481601089	0.930727839	0.812008858	1.242133737	1.230312824	0.981730044	1.43456161	1.111211777	1.86367321	1.81364703	2.218926	1.086244106	1.265240788	0.911012709	1.947646618	0.937247276	0.442108959	1.07062459	1.502641082	1.005226374	1.774706841	0.955866456	1.096897364	CC(CN1c2ccccc2Sc2ccccc21)N(C)C.Cl
PME-1598	1598	S4286	22.69503	1.35271	1	25.12644667	2.067580933	1	10 mM	0.107	463	1.417665243	1.140060186	1.279178977	0.339602351	1.147594213	0.20292744	2.426936626	0.732336998	3.724656105	1.323264599	2.097883701	1.372166634	1.66849256	1.150098	1.567434788	1.003310561	0.544687748	0.988376379	1.408284068	0.449488997	0.888261735	0.999942899	1.854218364	1.167310715	1.470880032	0.785628676
PME-1597	1597	S4283	38.83564	1.541876	1	42.04789	2.189161667	1	10 mM	0.115	448	0.731751919	1.238595247	0.82238555	0.6947878	0.985075533	0.521952152	1.183251977	1.169936895	1.083963752	1.693465352	1.067712069	1.340453863	1.86243367	1.243395	1.113967896	1.106142759	0.949961066	1.124462843	0.958562613	0.475108922	1.004867435	1.089964628	0.952629983	1.132372141	0.974447846	1.228678703	CN(C)CCC=C1c2ccccc2C=Cc2ccccc21.Cl
PME-1590	1590	S4269	31.55942	14.02084	1	19.55426	9.949099	1	10 mM	0.102	580	1.949946284	2.217672586	1.778598428	2.626222849	1.263517857	0.833989739	2.602673054	2.681787014	5.336894989	2.954615831	2.995486259	5.569443703	2.46991444	2.184392	2.865543842	2.794642925	0.349888325	2.078872681	1.472162724	0.371455669	1.115212798	1.310409784	2.875662565	3.701076746	9.110748291	0.664451361
PME-1585	1585	S4255	3.531605	2.500478	1	11.00025933	6.543764	1	10 mM	0.101	258	0.216261804	1.318749785	0.092118584	0.096671619	1.019162416	0.400965512	0.535754979	0.839859366	0.203787982	0.059925396	1.087507486	1.244230509	0.24030066	1.380114	1.090910673	1.856390476	0.173869044	0.633966386	0.888759136	0.642764568	1.006011248	0.93831718	1.005202293	4.318779945	1.042411566	1.585029721	CCN(CC)CCCC(C)Nc1c2ccc(Cl)cc2nc2ccc(OC)cc12.Cl.Cl
PME-1578	1578	S4238	14.67042	2.586593	1	12.18822567	4.208005333	1	10 mM	0.098	565	1.011850595	1.398732305	1.415053725	0.584840477	1.438594103	0.106628686	2.317625523	0.204633653	1.435068727	0.119777836	1.083575845	1.230813622	1.58412552	1.351819	1.012633085	1.003224373	0.250908107	1.116678476	1.463124275	0.704143465	0.994144619	1.259148002	0.94495368	1.121019721	1.099979639	1.684727669	COc1ccc2cc1Oc1ccc(cc1)CC1c3c(cc4c(c3Oc3cc5c(cc3OC)CCN(C)C5C2)OCO4)CCN1C
PME-1573	1573	S4223	41.96562	5.210131	1	47.32397	4.731342333	0	10 mM	0.113	164	2.123075008	2.259673357	1.445754528	1.724719524	1.225051403	0.812209606	1.967755318	0.761491895	3.6851933	0.78675741	3.57097888	1.802204847	2.3007586	2.075547	1.62027657	1.503735781	2.677493334	3.372702122	1.869131446	0.459505469	1.465864658	1.808696747	2.899606228	1.319881439	4.289795399	0.548583031	CCC(C)C(=O)OC1CCC=C2C=CC(C)C(CCC3CC(O)CC(=O)O3)C21
PME-1567	1567	S4211	20.73194	1.45781	1	16.19407	1.651119333	1	10 mM	0.195	272	0.491400361	1.235720396	0.929265201	2.365753889	1.01372695	0.375320971	0.896103382	0.974050403	1.283889174	1.619346261	1.340597153	1.393509507	0.99281001	1.466449	1.19676888	1.713881016	0.521612942	1.637515306	1.002551556	0.580666423	1.08044219	1.687916756	1.040554762	1.313376069	1.056987762	0.782040954
PME-1561	1561	S4189	33.86732	1.09894	1	39.79526	3.294157	1	10 mM	0.113	590	1.172023296	4.011102676	1.181298137	3.302165985	1.02201128	1.428230762	1.197794914	1.461135864	0.978839576	1.036689878	1.732228756	6.36178875	1.28977752	5.777081	1.334880114	4.263166428	1.091450453	10.42751884	1.239312172	1.15441072	1.151270151	4.875025749	1.295018435	5.840807915	1.588471651	1.091491699	CC1CC(OC(=O)C(O)c2ccccc2)CC(C)(C)C1
PME-1559	1559	S4182	23.06033	12.70405	1	28.3652	32.3776	1	10 mM	0.104	501	1.552212596	0.336317122	1.375448108	0.856546402	1.038579941	0.693193913	2.029615879	1.322634697	3.79633975	1.118645787	1.172534704	1.119659662	2.58018494	1.069322	1.072493315	1.158741236	1.635735035	0.562245369	1.103587747	0.610573769	1.021375656	0.761061311	1.045026064	0.718631864	1.729662657	1.13831687	O=C(N/N=C/c1ccc([N+](=O)[O-])o1)c1ccc(O)cc1
PME-1552	1552	S4162	17.73431	23.04086	1	22.38886667	23.371027	1	10 mM	0.1	379	0.383624256	0.691443086	0.197174206	0.373176187	0.900545716	1.154547215	1.65965426	1.659002304	1.948023319	1.171357036	1.140878916	0.704151392	1.75519955	1.043141	1.410805702	0.75010103	0.804228783	0.87492466	0.952170789	0.297847807	1.105519176	0.982287288	1.062654257	0.890186071	1.140090466	0.851422727
PME-1550	1550	S4151	12.62449	9.753401	1	7.330340333	5.686097667	1	10 mM	0.108	485	0.110337481	0.631795168	0.101033606	0.136261582	0.951569796	0.046104819	0.265814245	0.039920233	0.194372818	0.025605073	1.040082574	0.143072143	0.26577619	0.946632	1.081736326	0.173114195	0.175102293	0.107679576	0.855633855	0.021131359	1.034777045	0.670331717	0.842942357	0.163804501	1.022349358	0.027202122	OC1(c2ccc(Cl)c(C(F)(F)F)c2)CCN(CCCC(c2ccc(F)cc2)c2ccc(F)cc2)CC1
PME-1530	1530	S4105	39.07738	2.339447	1	48.57778667	21.51082567	0	10 mM	0.116	125	0.698718667	0.509154201	1.379603505	0.388662487	0.942810655	0.924336195	0.686081648	0.574216127	0.7172243	0.740395844	0.933251739	0.739416718	1.19110775	0.7146	0.9597013	0.74083364	0.727937698	0.627203584	0.927577138	0.791018307	0.990303278	0.925614953	0.905009747	0.689650774	1.113857269	0.903810024
PME-1523	1523	S4086	40.24906	2.663079	1	57.22433333	23.05538947	0	10 mM	0.093	652	0.885967731	3.048075199	0.6454826	2.201748133	1.011827707	1.321305156	1.040619135	1.26014781	1.053835273	1.721514821	1.293159008	3.240337372	1.01538682	3.282015	1.171476364	3.298140049	0.754344165	2.639065981	1.141087294	1.109575033	1.062589884	2.77656889	1.086836815	2.28943634	1.216281176	1.229519248	CN1CCN(C2=Nc3ccccc3Oc3ccc(Cl)cc32)CC1.O=C(O)CCC(=O)O
PME-1521	1521	S4084	36.14169	1.040346	1	52.32886333	48.964432	0	10 mM	0.092	625	0.467793852	0.952066839	0.56340909	0.470823526	0.995840192	0.604500651	1.305696011	2.055243015	1.113377452	2.333142996	1.034116507	0.849444628	1.66920435	1.085806	1.090910673	0.906652093	1.135249853	0.691820145	0.920156598	0.288334906	1.007326603	0.826028287	0.959184527	0.735114157	0.991781592	0.922934532	COc1ccc(CN2CCN(C(c3ccc(F)cc3)c3ccc(F)cc3)CC2)c(OC)c1OC.Cl.Cl
PME-1519	1519	S4079	23.61014	1.568714	1	33.49386333	21.5354537	1	10 mM	0.095	502	0.331998765	0.895312548	0.510120273	0.298290014	1.02201128	1.000517488	0.939881086	0.845094919	1.040783048	0.761916578	1.249607205	2.13806963	1.05349874	1.169164	1.102394342	1.255072951	0.614555717	0.992259324	1.030615807	0.710891366	1.009604454	1.081448555	1.056147814	1.434135914	1.538967371	0.661314189	CCCSc1nc(NC2CC2c2ccc(F)c(F)c2)c2nnn(C3CC(OCCO)C(O)C3O)c2n1
PME-1516	1516	S4075	6.81866	4.51404	1	7.607376333	5.712752	1	10 mM	0.097	516	0.151062176	0.568266153	0.089257233	0.077454805	1.085330725	0.036545701	0.242749959	0.017522238	0.179941878	0.015241009	1.225919247	0.077694848	0.23168635	0.933573	1.25437808	0.148184121	0.19135651	0.066402733	0.960619986	0.014768593	1.070882082	0.566548347	0.942942619	0.105721481	1.10152936	0.02078416
PME-1506	1506	S4053	24.24381	1.318086	1	21.74365	1.787678	1	10 mM	0.105	473	0.484038472	2.043951988	0.419703513	0.889683783	0.965658069	0.552203953	1.560409188	1.979781866	0.879043639	1.625026703	1.109252453	3.599296331	1.64480877	2.816572	1.134620547	2.34172368	0.405343562	3.173995972	0.884809136	0.552462041	1.029906392	3.376923561	0.901804626	3.629207611	0.898367047	1.5393852	CNC1CCC(c2ccc(Cl)c(Cl)c2)c2ccccc21.Cl
PME-1502	1502	S4046	12.43178	1.066912	1	42.3527	27.61270167	1	10 mM	0.201	568	0.995267689	1.13907361	1.011781693	0.597290993	0.99051106	0.839672208	1.055076003	1.232661486	0.778011143	1.302785158	1.071676373	0.957324505	1.32027245	1.565511	1.088617086	0.848798513	0.986333251	0.88545382	0.958480239	0.743590117	1.122780085	3.841351032	1.022710323	0.974960268	1.222657919	0.905073404	CC12CCC3c4ccc(O)cc4CCC3C1CCC2OC(=O)CCC1CCCC1
PME-1498	1498	S4038	39.35356	8.300508	1	52.17880333	45.833536	0	10 mM	0.102	514	1.086322546	1.18086195	0.866098225	0.786650479	1.015732527	1.27963531	1.014452457	1.401709557	0.994310379	1.175915956	1.136921167	2.490448475	1.56557047	1.965116	1.102404833	1.126573563	0.958762884	1.463778138	1.062739849	1.093099356	1.034748435	1.180585146	1.014625311	1.674535751	1.292965889	1.20506978	CCCCOc1cc(C(=O)NCCN(CC)CC)c2ccccc2n1.Cl
PME-1478	1478	S4012	33.93404	1.581963	1	35.69843333	12.188752	1	10 mM	0.101	557	0.830590427	1.475373626	0.804097414	2.067645311	1.002118945	0.962173939	1.295986533	1.290911198	0.944030941	0.436074644	1.012342215	1.758602381	1.49185073	2.014931	1.063266039	1.027436256	0.513079643	1.765911579	0.978452265	0.431790382	0.974891067	1.123141766	0.903407156	1.310548663	1.189102411	1.017245531	Clc1ccc2c(c1)CCc1cccnc1C2=C1CCNCC1
PME-1470	1470	S3984	18.23959	1.646908	1	25.26685333	16.430175	1	10 mM	0.099	530	0.262382329	0.254313588	0.616779625	0.186658919	0.956424117	0.061019886	0.894900084	0.108290806	0.484052658	0.087083094	1.136924386	0.232464373	1.14858449	0.920118	1.081678152	0.420559704	0.4059861	0.163315028	0.870859444	0.020432942	0.989216805	0.724395514	0.917974472	0.277261645	1.147016406	0.057997793	CC(Cc1ccc(O)c(O)c1)C(C)Cc1ccc(O)c(O)c1
PME-1458	1458	S3911	29.6972	0.7471727	1	46.91085333	29.1904079	0	10 mM	0.218	2717	1.027714491	0.90121603	0.866075814	0.433051348	0.951569796	0.294693172	1.14789331	1.148519278	1.100188732	1.340923309	1.028163671	0.962956488	0.94458765	1.18936	1.063297987	0.866739035	1.016322374	0.643950224	0.947973609	0.394358963	1.060969114	1.455490708	1.051292062	0.801345944	1.221135736	1.022067785	Cc1c(C(C)C2NCC(C)CC2O)ccc2c1CC1C2CC=C2CC(O)CCC21C
PME-1456	1456	S3903	20.66228	14.69419	1	24.01054667	24.22064067	1	10 mM	0.092	927	0.552020609	0.617811084	0.330016404	0.711861074	1.164899826	1.133776665	1.61397934	1.387378931	1.53609848	1.242643952	2.667345524	0.357787549	2.07158709	0.700943	1.815954447	0.448324174	1.045189619	0.300332248	1.458337903	0.280860007	1.256821156	0.667233765	1.594754696	0.455814421	1.220517993	0.323427796	OC1C=C2CCN3Cc4cc5c(cc4C(C1O)C23)OCO5
PME-1455	1455	S3898	10.05279	7.714842	1	15.33383333	8.913193333	1	10 mM	0.094	512	1.501550674	0.577456057	1.026181102	0.490579337	0.978796721	0.63862884	1.999390483	2.583014488	1.896470666	1.757333755	1.291072726	0.772429168	2.33888602	1.651317	1.141527653	0.755567908	2.165483475	1.387378693	1.282586932	2.3578372	1.120026112	1.144377112	1.259072661	1.100412607	1.124388695	3.290291071
PME-1447	1447	S3868	34.16145	24.89531	1	52.17873	56.61123333	0	10 mM	0.101	577	0.738889694	0.448714972	0.843390763	0.285360366	1.004599333	1.06144762	1.056091905	0.142674237	0.779863179	0.157584846	1.055845261	0.389035106	0.98180121	0.944223	1.123136997	0.453541517	0.196990713	0.275507271	1.002359271	0.237820446	1.035978079	0.61268425	1.03368783	0.488841534	1.909636021	0.544986546	COc1ccc2c(c1)[nH]c1c(C)nccc12
PME-1445	1445	S3867	24.51951	7.331457	1	29.25735333	3.3774262	1	10 mM	0.109	296	0.598575294	0.826703072	1.272368312	0.25245145	0.939338088	0.354100168	0.664311767	0.387209833	0.263948172	0.186449483	0.956972361	0.49897173	1.59185839	0.552802461	0.996514678	0.64066267	0.506428003	0.465389669	0.828146458	0.067754447	0.98201108	0.761082411	0.971908808	0.468494415	1.044153452	0.522102356	COc1cc(O)cc(O)c1C(=O)/C=C/c1ccccc1
PME-1446	1446	S3867	32.94656	6.567144	1	36.02441333	2.8035311	1	10 mM	0.32	701	0.671971381	0.340917319	0.789147019	0.581412971	0.929303408	0.323586702	0.858541489	0.961898685	0.523294508	0.326109082	0.949853539	0.433575362	1.31002355	1.131379	1.028942108	0.433779508	0.632099271	0.192154825	0.978504658	0.032790355	0.953359544	0.465417355	1.030792475	0.524677932	0.908814967	0.4956505	COc1cc(O)cc(O)c1C(=O)/C=C/c1ccccc1
PME-1440	1440	S3840	16.90887	9.215336	1	20.32706667	5.391808667	1	10 mM	0.102	555	0.456502765	0.794805288	0.25139901	0.564581573	1.465665102	0.556810856	1.45475769	0.83901608	2.222244024	0.805213451	1.896049976	1.050588489	1.81702781	1.336185	1.592489004	0.776955962	0.553232789	1.091640472	2.268454552	0.425005317	1.204036236	1.124024868	2.061189651	1.143410921	4.941217422	0.358784497	COc1ccc(-c2oc3c(CC=C(C)C)c(O)cc(O)c3c(=O)c2OC2OC(C)C(O)C(O)C2O)cc1
PME-1436	1436	S3817	38.13764	3.271211	1	54.03201667	49.339077	0	10 mM	0.102	441	0.697634935	0.715190589	0.950252533	0.359691471	1.001169443	1.348120093	1.017898321	0.144407347	0.815719545	0.098559178	1.032124639	0.406701982	1.03675783	1.063632	1.084003448	0.534383774	0.206804141	0.21638082	1.013195515	0.232617408	1.052610159	1.256295443	1.038615704	0.498516649	1.71574378	0.53247112	COc1ccc2c(c1)[nH]c1c(C)nccc12.Cl
PME-1434	1434	S3813	30.07484	2.11757	1	53.94952	1.054687467	0	10 mM	0.1	543	1.164479017	0.675342202	0.933518589	0.59637928	0.992885113	0.725728273	1.117308378	1.131046176	0.877822816	1.125937581	1.279326439	0.922437668	1.10442305	1.498607	1.100132465	0.733500123	1.016312361	0.708926916	0.989096224	0.406674743	1.063476086	1.042504787	1.083030939	1.026836157	1.331801653	0.864159703	C=CC(C)(/C=C/c1ccc(O)cc1)CCC=C(C)C
PME-1431	1431	S3800	17.62927	30.90622	1	24.24219667	45.35096667	0	10 mM	0.128	3041	0.858927846	0.401652336	0.634221852	2.469947338	1.27808094	1.066691995	1.625628471	1.344388962	1.625033259	1.558786988	3.171506643	0.329850882	2.19161177	1.908906	2.09207058	0.559667706	1.129125357	0.327899158	1.829190016	0.205948979	1.718759894	0.785989642	1.953048706	0.403437078	1.579586148	0.288852781	Cl.OC1C=C2CCN3Cc4cc5c(cc4C(C1O)C23)OCO5
PME-1400	1400	S3698	26.66473	23.93329	1	33.41657667	9.742427667	1	10 mM	0.095	712	0.64523983	2.672343254	0.632190406	0.630671144	0.986131489	0.443036228	1.695045233	1.378168941	1.442486763	1.520885587	1.103319168	2.60625124	1.93615937	2.419164	1.05863142	1.503296494	0.950148463	2.395712852	0.882312357	0.463623405	1.022805572	1.415389776	0.953062594	2.002497435	1.186003208	1.323394775	CNCCC=C1c2ccccc2CCc2ccccc21.Cl
PME-1397	1397	S3692	12.20662	9.437966	1	38.50831667	4.116063333	1	10 mM	0.1	560	0.803989053	0.708682597	0.125268444	0.064565077	0.941386223	0.686174035	0.608085752	0.16000098	0.253906757	0.014665034	0.958954453	0.760517657	1.52513504	0.721198	1.008024812	0.672495306	0.661085129	0.530388474	0.908456504	0.56485939	1.022691011	0.890575767	0.995682955	0.671661973	1.250948548	0.793653488	CCN1C(=O)C=CC1=O
PME-1388	1388	S3674	11.48164	6.975592	1	15.38554667	12.19783367	1	10 mM	0.11	1375	0.887711287	1.54594624	0.785026014	1.194634318	1.00678122	0.534236312	2.211953878	2.603010654	2.227719545	2.552154779	1.170751214	1.423848629	2.38979816	1.883098	1.385293245	1.270213366	0.735578716	2.190948009	0.974602342	0.714603543	1.067301989	1.584920049	1.077992916	1.505628109	1.054124355	1.169315577
PME-1381	1381	S3664	10.74683	0.3935615	1	9.485063	2.910634667	1	10 mM	0.105	1058	0.629896045	2.078424931	0.430740595	2.340738058	0.972307801	0.729066014	0.876414061	1.018430233	0.443401903	0.655522406	1.065399528	3.480880737	1.58205247	2.251067	1.167518139	3.274399757	0.411852747	1.867705226	0.849715412	0.504217982	1.030269384	2.721236706	0.96224755	4.853693485	0.92631042	1.051674247	Cl.Cl.OCCN1CCN(CC/C=C2/c3ccccc3Sc3ccc(C(F)(F)F)cc32)CC1
PME-1379	1379	S3661	12.26317	32.69804	1	10.82236467	19.24023633	1	10 mM	0.332	3367	0.177763671	0.06819693	1.765145302	1.923076987	1.004259229	0.043536916	0.297451854	0.054323889	0.215887189	0.016855076	1.256193399	0.95165056	0.5396663	0.864094	1.221491098	0.48926115	0.238773972	0.140964836	0.79906249	0.014217254	1.008806705	0.230032593	1.040251255	0.710055768	0.859769106	0.102389164	COC1=CC(=O)c2ccccc2C1=O
PME-1364	1364	S3615	23.69707	36.46156	1	37.15528667	52.83972333	0	10 mM	0.305	498	0.13034603	0.171302795	0.069508553	0.572779953	1.034159541	0.107994296	0.218717098	0.028260615	0.457982302	0.023328148	1.082664609	0.334047109	0.25025523	0.945163	1.091032624	0.334933937	0.223913699	0.128524154	1.008226037	0.013831982	1.064524531	0.390833706	0.973310113	0.511356235	0.856351614	0.02850521	C=C1C(=O)OC2C1CCC(=C)C1CCC(=C)C12
PME-1358	1358	S3608	18.46495	39.16235	1	28.77635667	53.75100667	0	10 mM	0.114	1194	1.1113379	0.680592597	0.911367178	2.214021921	3.582525015	0.813305438	2.569838047	1.182634354	4.54937315	0.724277675	4.131541252	2.454626083	2.77822948	2.256287	4.250903606	2.669214249	2.711794853	2.756733894	3.820055485	0.177563727	3.882651806	2.858314753	5.758232117	2.386962414	4.13468647	0.229030296	CC1(C(=O)O)CCC2(C)CCC3(C)C4=CC(=O)c5c(cc(O)c(O)c5C=O)C4(C)CCC3(C)C2C1
PME-1357	1357	S3606	34.32938	30.50057	1	25.32975333	19.40088267	1	10 mM	0.116	1338	1.305548668	5.35852623	2.154446363	7.347801208	1.21737504	1.791529894	2.390545368	2.816923857	1.812866807	1.550891519	4.167869091	10.79549789	0.61843771	2.525499	2.10574007	6.280834198	0.241041422	4.504869461	1.613311052	1.211527944	1.178528309	4.733453751	3.026891232	7.926006317	1.673670053	0.993448496	COc1ccc2cc1Oc1ccc(cc1)CC1c3cc(c(OC)cc3CCN1C)Oc1c(O)c(OC)cc3c1C(C2)N(C)CC3
PME-1355	1355	S3604	6.116832	7.678171	1	7.981041667	9.583310333	1	10 mM	0.123	1548	0.229278594	0.138893113	0.083335966	0.170823753	0.986847699	0.061678637	0.207099855	0.01753198	0.196507409	0.014367064	1.114421606	0.498512536	0.28590411	0.21768253	1.109847069	0.290813923	0.190936461	0.158529446	0.820205569	0.014565349	1.042221546	0.259648174	0.96068728	0.257234156	0.984133959	0.041611947
PME-1356	1356	S3604	4.473749	5.760966	1	11.24938367	8.443053333	1	10 mM	0.322	671	0.141263306	0.222291112	0.073898673	1.186279416	0.929279387	0.072918333	0.252521366	0.795904636	0.369719148	0.014602505	1.098782063	0.222745419	0.14041972	1.088325	1.105932713	0.299914449	0.176105678	0.086746827	0.991232872	0.016875831	1.111623287	0.220196083	1.050951838	0.382370293	0.944625378	0.019413702
PME-1348	1348	S3201	24.4394	12.24923	1	17.62098667	7.207074667	1	10 mM	0.118	975	0.948873758	1.595506787	0.722671568	1.26631248	1.109320521	0.657709479	1.441152692	1.811839938	0.953189433	0.736733377	1.120944977	1.492614508	2.02422118	1.820327	1.362062931	1.785784841	0.572891712	1.596215725	0.924345136	0.787727237	1.039856911	1.818161488	1.029545784	2.3583498	1.079549074	1.134508133	CN1CCN(CCCN2c3ccccc3Sc3ccc(C(F)(F)F)cc32)CC1.Cl.Cl
PME-1315	1315	S3054	38.28698	3.484962	1	40.59397	2.376210967	1	10 mM	0.107	917	1.030752063	2.005636692	1.018962264	0.978676558	0.973948658	1.022413254	1.108884335	1.109550238	1.137488723	0.897941411	1.079949379	0.98101902	1.54089952	2.040766	1.08504796	1.045610905	1.309468508	1.953714371	1.029212475	0.708528161	1.041097045	1.608136773	1.07837677	1.381871581	1.038413525	0.897284329	CCN(CCCc1ccccc1)CCCc1ccccc1.O=C(O)CC(O)(CC(=O)O)C(=O)O
PME-1313	1313	S3052	31.54214	2.369837	1	25.08401667	2.047753333	1	10 mM	0.111	988	0.408049822	1.216339111	0.455742568	0.816385806	0.903710246	0.262554616	0.718859792	0.902342677	0.65158385	0.71214968	1.016782761	0.828311324	1.02331376	1.257509	1.020876408	0.732279181	0.370470941	0.89677906	0.853814006	0.360100538	0.980117083	0.992315173	0.923673987	0.744710326	0.862892091	0.885568023	Cc1cncc(CN2CCC(=C3c4ccc(Cl)cc4CCc4cccnc43)CC2)c1.O=C(O)/C=C/C(=O)O
PME-1309	1309	S3047	15.90718	1.593777	1	9.208142	1.6526212	1	10 mM	0.236	470	0.475770265	0.602998972	0.546157181	0.42293787	1.046238184	0.268994391	1.0007236	1.425567627	0.618361413	0.687542617	1.05349052	0.758295476	1.59720302	0.870186	1.114406347	0.538229644	0.644770861	0.843693078	0.910445213	0.661572456	1.063782692	0.752387881	1.005118132	0.745928526	0.848828912	0.802714467
PME-1303	1303	S3035	28.61648	39.67923	1	22.00067333	26.57886467	1	10 mM	0.113	1039	0.195078254	0.127857774	0.093233533	0.145718411	1.034159541	0.061256249	0.21299614	0.020237185	0.249494433	0.011627771	1.090982437	0.328833908	0.36499399	1.141441	1.134830952	0.247345507	0.191307873	0.20573917	0.854994118	0.010346974	1.018377066	0.258387148	0.835285068	0.275372922	0.801351368	0.019536644	COc1cccc2c1C(=O)c1c(O)c3c(c(O)c1C2=O)CC(O)(C(C)=O)CC3OC1CC(N)C(O)C(C)O1.Cl
PME-1300	1300	S3030	11.22671	5.188005	1	38.42716	49.65840833	0	10 mM	0.097	182	0.52739656	0.193239927	0.379100174	0.865490675	0.936132669	0.534593701	1.04835248	0.899033546	6.964722157	2.53429985	1.015802383	0.735663652	1.00222003	1.042524	1.016194105	0.857990086	0.713088572	0.375496179	0.928471923	0.354239225	0.988460124	0.669733942	1.063158035	0.484700352	0.798170924	0.602909327	O=C(Nc1ccc([N+](=O)[O-])cc1Cl)c1cc(Cl)ccc1O
PME-1283	1283	S2930	22.0822	38.11728	1	26.19655	45.38761333	0	10 mM	0.131	1755	0.279951602	0.107385695	0.142800406	0.158595324	1.072036266	0.133662701	0.392420352	0.086693347	0.198406696	0.019554501	1.013946056	0.412929952	1.65120268	0.973003	1.123463392	0.537140787	0.436906815	0.287514508	0.845277667	0.043473743	0.959748983	0.340741396	0.974065185	0.349733412	0.746114135	0.108057737	NS(=O)(=O)C#Cc1ccccc1
PME-1280	1280	S2926	22.05679	0.7740794	1	20.27148	28.46160633	1	10 mM	1.47	399	0.531920671	0.278413415	0.138260618	0.228810132	1.044536591	0.139119789	0.662412763	0.292295098	0.398989439	0.136778265	1.038260937	0.263631761	1.28233743	1.102153	1.082645297	0.235528678	0.410945356	0.329139382	0.915865302	0.328203678	1.027934551	0.621739745	0.96081531	0.33210972	0.802979946	0.223554015	Cn1sc(=O)n(Cc2ccccc2)c1=O
PME-1268	1268	S2913	13.67666	29.32993	1	15.02916067	21.13916767	1	10 mM	0.317	73	0.14697969	0.117613867	0.073598757	0.336773753	0.985966504	0.048152115	0.221212357	0.017563283	0.465722591	0.021706959	0.927718043	0.044639573	0.14696413	0.77784	0.982732773	0.114389881	0.174166471	0.057672907	1.049309969	0.007613987	1.072055101	0.158824295	0.92841959	0.168789133	0.920589745	0.010922491	Cc1ccc(S(=O)(=O)/C=C/C#N)cc1
PME-1265	1265	S2911	25.98646	8.31881	1	19.775	8.179312333	1	10 mM	0.165	10406	1.822546482	1.268963099	1.253117085	1.302218676	1.238189936	0.463120222	1.712609053	0.402933925	1.232923865	0.339635819	1.547227621	1.692591429	2.44460487	2.626932	1.903676033	1.223926544	0.346262515	1.312843561	1.411095023	0.084472254	1.404436111	1.597424269	2.136110783	1.260950804	3.635060787	1.253415108	COc1ccc2c(c1)c(C1=C(c3c[nH]c4ccccc34)C(=O)NC1=O)cn2CCCN(C)C
PME-1257	1257	S2901	24.66687	2.09319	1	24.61766	4.915046	1	10 mM	0.149	1086	0.789618552	0.433187425	0.503965914	0.434439927	0.985556304	0.464572072	0.679648757	0.702577353	0.522253096	0.473361164	1.101623654	0.738848925	1.0694437	1.165468	1.096692324	0.771033525	0.588852286	0.630521774	0.966574669	0.620245099	1.013570547	0.565018177	2.841486454	4.041717529	0.907246649	0.867243946	Cc1ccc(-n2sc(=O)n(Cc3ccc(F)cc3)c2=O)cc1
PME-1254	1254	S2898	30.49593	2.856547	1	26.49254667	14.22539837	1	10 mM	0.163	1549	0.528375506	0.434504926	0.558793247	0.380465865	0.971426547	0.129090309	1.639393568	0.727162957	1.528192163	0.560181677	1.156005383	0.785403132	1.07409239	1.787212	1.255039692	0.629706979	0.205803454	0.397513032	0.961267769	0.078851745	1.00042522	0.413900077	1.186256886	0.948645413	2.076999187	0.905154705	Cc1ncc(CCCN(C)C)cc1Nc1ncc2c(n1)-c1ccc(C(F)(F)F)cc1NC(=S)C2
PME-1251	1251	S2895	11.41301	8.569508	1	12.57134333	9.952606333	1	10 mM	0.115	959	1.478878856	0.946035385	0.729391813	1.248287678	1.001797915	0.328038275	2.560575962	2.058008194	5.323439121	2.166797638	1.247303963	0.267062932	1.70187771	0.683601	1.266253352	0.423156798	1.316679239	0.32000345	1.079674482	0.015760597	1.210582972	0.407744765	1.36981225	0.354258001	2.05506134	0.307585835	CC(C)(C)c1cc(C=C(C#N)C#N)cc(C(C)(C)C)c1O
PME-1247	1247	S2890	10.48494	11.2726	1	8.985627333	12.15380667	1	10 mM	0.133	831	0.161881536	0.079689294	0.104113407	0.163508311	1.16138792	0.067871556	0.229855135	0.01789704	0.224977657	0.016719585	1.720647812	0.313371241	0.48072237	0.681218	1.48547411	0.242845654	0.225329787	0.154928029	0.934061646	0.014957707	1.398342371	0.302641928	1.287753105	0.219653055	0.932728887	0.018207837	CN(c1ncccc1CNc1nc(Nc2ccc3c(c2)CC(=O)N3)ncc1C(F)(F)F)S(C)(=O)=O
PME-1244	1244	S2882	11.63496	3.871831	1	7.571866	5.601758	1	10 mM	0.118	1314	0.120502189	0.079012364	0.079080649	0.141741261	0.894563913	0.040344153	0.201308787	0.018119616	0.205517426	0.014441038	1.015122533	0.229241401	0.2622045	0.166826558	1.092502117	0.187512398	0.183657795	0.170219898	0.826579571	0.018796254	1.018304348	0.170289546	0.8474226	0.145437837	0.735078216	0.027818635	O=C(c1ccc(Nc2nccc(-c3cc4ccccc4s3)n2)cc1)N1CCC(N2CCCC2)CC1
PME-1245	1245	S2882	9.71147	3.034514	1	11.10002933	3.530421	1	10 mM	0.326	992	0.136293188	0.156357318	0.068138599	0.871845305	0.949409366	0.048576377	0.254909039	0.844537377	0.39809075	0.015753336	0.990097702	0.163242549	0.13655394	0.752709	0.997670591	0.196701288	0.174400464	0.072492249	0.992692411	0.011517369	1.088999033	0.192275405	0.932033896	0.231558383	0.868855596	0.016090635	O=C(c1ccc(Nc2nccc(-c3cc4ccccc4s3)n2)cc1)N1CCC(N2CCCC2)CC1
PME-1231	1231	S2864	22.21284	8.317786	1	12.30355	6.521935	1	10 mM	0.108	1058	1.642827749	0.717440724	1.344450593	2.666226149	1.184603214	0.257861704	2.794837236	4.721932888	5.617973804	3.710648537	1.121546149	0.564860642	0.72398591	0.584595825	1.135046244	0.56450063	2.214613438	0.675617337	1.052178741	0.036474701	1.116364002	0.76560998	1.370939374	0.427448481	1.371733427	0.470603257	O=C(Nc1cc(C(F)(F)F)cc(C(F)(F)F)c1)c1cc(Cl)ccc1O
PME-1232	1232	S2864	13.86056	3.286713	1	20.97838333	3.903198667	1	10 mM	0.301	792	2.332680702	0.982408762	1.149029851	1.072362185	1.100011945	0.185569793	2.418115616	2.367134094	3.442183495	3.473368406	1.048454523	0.286165178	0.2718662	0.79913	1.099067569	0.628735006	1.471199155	0.572695673	1.158286333	0.02349041	1.162481427	0.928215563	1.295959711	0.570082784	1.093280077	0.149200588	O=C(Nc1cc(C(F)(F)F)cc(C(F)(F)F)c1)c1cc(Cl)ccc1O
PME-1228	1228	S2861	36.64335	1.937281	1	33.74685333	6.085442	1	10 mM	0.16	1823	0.14892146	0.415581763	0.111454517	0.582625926	0.892512798	0.21064961	0.30521518	1.302813768	0.243466616	0.642337859	1.02615571	0.886884809	0.38508093	0.845338	1.002731681	0.586154819	0.202607006	0.83926338	0.849771976	0.354620457	0.999227762	0.779731095	0.865993261	0.625102401	0.742952824	0.768424273	Cc1nc(C#Cc2ccnc(Cl)c2)c(C)n1-c1ccc(OC(F)(F)F)cc1
PME-1226	1226	S2859	13.75034	21.93305	1	8.246762333	9.666922333	1	10 mM	0.11	748	0.663625121	4.752571106	0.606889307	1.460488439	1.740463734	1.304728031	2.323506832	1.907964945	1.430824637	0.873716056	1.473394036	2.955924034	2.76122332	3.521251	1.871515036	2.960799456	0.89603734	6.662007809	2.591460705	0.780912101	1.429658175	6.391913414	2.995838404	5.219079971	1.90521431	0.945176363	CN1CCN(C2CCN(C(=O)Nc3cc(Oc4ccc(NC(=O)C5(C(=O)Nc6ccc(F)cc6)CC5)c(F)c4)ccn3)CC2)CC1
PME-1223	1223	S2856	32.98296	3.462972	1	25.13943333	15.68147777	1	10 mM	0.122	1232	0.575645328	2.255242825	0.621812761	1.309585214	0.920772254	1.044128776	0.735175252	1.151490688	0.967012584	1.264945388	1.053006768	1.394390941	1.64412141	2.072217	1.065207958	1.262090683	0.262630463	1.919563293	0.891747177	0.366653979	0.999184966	1.9438591	0.975945354	1.658722878	0.951639414	1.151435852	COc1ccc(NS(=O)(=O)c2sc3ccc(Cl)cc3c2C)cc1N1CCNCC1
PME-1207	1207	S2824	17.62634	19.11734	1	14.59703667	13.59172333	1	10 mM	0.127	1368	0.140746742	0.218280286	0.084477164	0.33823052	1.676606536	0.108776003	0.212534487	0.046188109	0.18596895	0.040795591	1.02635181	0.586107314	0.28433624	0.375638749	1.141485214	0.524514616	0.197617412	0.306861103	0.851906061	0.028865587	1.012343168	0.482176989	0.890485048	0.407593608	0.7617293	0.027507329	NC(=O)Nc1sc(-c2ccc(F)cc2)cc1C(N)=O
PME-1208	1208	S2824	13.9238	5.605537	1	13.927557	4.603934667	1	10 mM	0.344	156	0.137762725	0.27372551	0.07498835	0.275394231	0.949371576	0.142906174	0.272322893	0.746487737	0.365683466	0.022139132	0.959918678	0.421909571	0.14383349	0.886662	1.050368071	0.768958151	0.177931279	0.214109361	1.005400658	0.025692295	1.051340103	0.484691441	0.954563975	0.369377494	0.847899437	0.018954204	NC(=O)Nc1sc(-c2ccc(F)cc2)cc1C(N)=O
PME-1200	1200	S2817	29.10012	1.280116	1	31.68753667	34.65526533	1	10 mM	0.116	1021	3.143665552	0.825206935	1.765973091	3.876091719	1.608905315	0.328555763	2.699196815	2.114616394	5.683003902	1.645625949	2.993875027	0.799357653	2.11839032	1.352532	3.340324402	0.625123382	2.158761978	0.537496328	2.770964622	0.092461273	2.468142033	0.762220144	4.363539219	0.714679003	4.506305695	0.278483808	Nc1ccc(-c2ccc3ncc4ccc(=O)n(-c5cccc(C(F)(F)F)c5)c4c3c2)cn1
PME-1199	1199	S2816	31.16873	1.582168	1	16.58264367	2.113768333	1	10 mM	0.105	973	0.64779526	1.54024601	0.296705276	0.927896678	1.103987694	0.436552942	1.944088459	0.725772917	1.899974823	0.762567043	1.453118324	1.834146023	1.9973743	1.758779	1.431101322	1.333797216	0.7300542	1.454530716	1.069738984	0.034807455	1.203471661	1.146698236	1.337839127	1.655730367	1.075199842	0.457513452	CC(C)(C)c1cc(/C=C(\C#N)C(N)=S)cc(C(C)(C)C)c1O
PME-1196	1196	S2812	20.4736	4.32303	1	18.95731	13.85414267	1	10 mM	0.244	3596	1.421995044	0.69715029	0.843949556	1.746128917	1.492114782	0.880378842	2.583340168	1.600994587	5.273005962	1.112888694	3.273966789	1.662916064	1.79844427	1.554559	2.561311245	1.358033419	1.824526548	4.087256908	2.30684185	0.243690327	2.302016497	4.851428986	2.958593845	2.256753206	2.453275204	0.478192389
PME-1192	1192	S2807	26.25335	7.156495	1	35.1336	23.16060067	1	10 mM	0.117	1005	1.574026823	1.265119553	2.003946543	0.633980215	1.118117452	0.782822132	1.89038527	0.403866172	3.018292665	0.500406802	1.222505331	1.006824017	2.06906509	1.343611	1.248385429	1.073537469	3.348150253	1.522103906	1.272788763	0.650407791	1.030277967	1.026943684	0.962183595	0.976819217	3.231481552	0.781171679	CC(C)(C)c1nc(-c2cccc(NS(=O)(=O)c3c(F)cccc3F)c2F)c(-c2ccnc(N)n2)s1
PME-1187	1187	S2801	31.09969	36.93489	1	24.81078667	25.739501	1	10 mM	0.105	279	0.999721289	0.476106882	0.679919779	0.524122179	1.179270267	0.262416422	2.294548512	0.690136075	1.933721542	0.318903118	1.368565083	1.024301648	2.26584244	1.066502	1.571949959	0.936900377	0.305375516	0.574163198	1.641428709	0.107836768	1.166456223	0.769187093	2.227940083	1.086271644	4.426697731	0.828622162	COc1cc(CCc2cc(NC(=O)c3ccc(N4CC(C)NC(C)C4)cc3)n[nH]2)cc(OC)c1
PME-1185	1185	S2797	13.19848	2.62866	1	12.128973	1.4716499	1	10 mM	0.099	258	0.222999692	1.526478052	0.171367392	1.928162575	1.042424679	0.456651509	0.603195906	0.760532141	0.421797037	0.56569463	1.052222371	3.428771973	0.6140452	1.857093	1.027715325	2.071099997	0.347127706	2.53250885	0.84553206	0.2741189	0.989683151	2.249747276	0.903735042	2.035765409	0.72708869	0.45462501	NC(=O)N1CCC(CC(=O)N2CCC(C3c4ncc(Br)cc4CCc4cc(Cl)cc(Br)c43)CC2)CC1
PME-1184	1184	S2796	37.56549	2.029747	1	34.23090333	24.32895033	1	10 mM	0.11	323	0.135734648	0.092420764	0.09918645	0.181263611	0.993061781	0.05848024	0.204265684	0.024387099	0.233142033	0.018232683	1.028012037	0.228003517	0.26799542	1.2777	1.089699507	0.301685989	0.185637191	0.148412019	0.825625598	0.020823833	1.015939474	0.372623086	0.88832432	0.189939469	0.744753778	0.066987239	CC(NC(=O)/C(C#N)=C/c1cccc(Br)n1)c1ccccc1
PME-1173	1173	S2780	33.83884	2.376803	1	39.59594333	37.480831	1	10 mM	0.11	1489	1.931251764	0.359016776	0.529054165	0.26534462	1.357851863	0.31375885	2.463591337	0.171029747	4.872909546	0.189552858	1.644970894	0.648336411	2.60739946	1.117682	2.131062031	0.434868991	2.549808502	0.550349414	1.440294027	0.483453035	1.607547045	0.724776208	3.759616852	0.461969435	1.39081645	1.014386654	COc1cc2c(cc1-c1c(C)noc1C)ncc1[nH]c(=O)n(C(C)c3ccccn3)c12
PME-1172	1172	S2779	13.83092	7.588233	1	15.45490667	8.472328667	1	10 mM	0.11	309	2.013982058	0.228026792	1.168417811	0.398181528	1.106099606	0.260493696	2.637846947	0.439419091	4.723953247	0.353345245	1.414057493	0.686959326	2.82987022	0.887891	1.385074615	0.458429992	2.775318146	0.425376177	1.272499084	0.139959544	1.575518131	0.510781229	4.389443874	0.544598341	0.932364941	0.676631093	CN(C)c1ccc(C(=O)NCCCCCCC(=O)NO)cc1
PME-1169	1169	S2775	28.32099	3.788516	1	28.13499	5.088254333	1	10 mM	0.413	2716	1.759999752	0.679718614	1.850957394	1.151950955	1.007601738	0.50128597	2.098104477	1.918207288	2.518524408	1.504761338	1.377938032	0.688243151	2.67958164	1.089266	1.750010967	0.904189467	3.135238171	0.72546196	1.118243694	0.119397908	1.167760611	0.672543168	2.096424818	0.80427897	8.758094788	0.711005807	COC(=O)Nc1nc2ccc(C(=O)c3cccs3)cc2[nH]1
PME-1164	1164	S2769	11.91618	2.11477	1	9.769423667	12.95094733	1	10 mM	0.153	924	0.260058999	0.166530237	0.346954495	0.223526314	1.034220219	0.061968915	0.673974574	0.073809251	0.292368263	0.030775471	1.194582462	0.333459735	1.1950829	0.845463	1.176329017	0.31349045	0.229742259	0.240088344	0.91375947	0.021067116	1.084060907	0.379908353	1.365657926	0.306763768	0.901364505	0.24682571	CC(O)C(=O)O.CC(O)C(=O)O.CN1CCN(c2ccc3nc(-c4c(N)c5c(F)cccc5[nH]c4=O)[nH]c3c2)CC1
PME-1163	1163	S2768	3.595388	6.674019	1	6.088809333	7.814162333	1	10 mM	0.123	1495	0.18154344	0.178223372	0.084252715	0.144112632	0.991831064	0.060118295	0.225001961	0.024906874	0.193036482	0.021067858	1.340929747	0.497981399	0.30767709	1.574908	1.266714692	0.28263098	0.197679132	0.189400405	0.851849496	0.015017645	1.054173708	0.306693465	1.066175222	0.319893956	0.937461317	0.025227372	CCc1cnn2c(NCc3ccc[n+]([O-])c3)cc(N3CCCCC3CCO)nc12
PME-1152	1152	S2751	8.151768	9.195393	1	18.296636	34.697381	1	10 mM	0.154	436	0.184511855	0.153328359	0.095840536	0.187791392	1.025423408	0.287826717	0.677518725	0.164905831	0.228758633	0.012564115	1.107767701	0.676564395	2.15523577	1.031134	1.112280607	0.574429095	1.123025656	0.988164008	0.888404727	0.122718424	1.115200758	0.523653746	1.14443469	0.66395998	1.219452858	1.551840067
PME-1150	1150	S2749	7.694013	4.405389	1	12.13878267	3.452478333	1	10 mM	0.223	881	0.216789782	0.120109513	0.084959567	0.165734842	0.840977192	0.052583396	0.297966063	0.029635862	0.236218452	0.022360777	1.032012224	0.201243177	0.27322409	1.040262	1.105564594	0.202008426	0.204545245	0.165362641	0.838006139	0.016766299	1.072065711	0.278682292	0.951478243	0.275533736	0.780735612	0.04234698	COc1ccc(-c2ccc3ncc4c(c3c2)n(-c2ccc(N3CCNCC3)c(C(F)(F)F)c2)c(=O)n4C)cn1.O=C(O)/C=C\C(=O)O
PME-1146	1146	S2745	24.89272	2.152125	1	65.5191	58.463355	0	10 mM	0.172	1589	2.830085516	0.637120426	1.461894155	0.708108902	1.156753898	0.580230474	2.253143072	0.377651513	2.502160788	0.030383542	1.168306708	0.850933671	2.49406433	1.747155	1.101005435	0.850632429	2.961987257	1.051913977	1.062686563	0.702947974	1.082880497	1.122838497	1.189249396	1.025732756	1.253269553	0.867709696	Nc1nc(NCCNc2ncc(-n3ccnc3)c(-c3ccc(Cl)cc3Cl)n2)ccc1[N+](=O)[O-]
PME-1143	1143	S2742	9.452782	10.33626	1	11.93296067	10.53631133	1	10 mM	0.115	1173	0.606406033	0.144046515	0.575775325	0.328308612	1.22364974	0.091637224	1.230134726	0.031098556	0.493922263	0.019845346	1.507591605	0.625504553	2.03118443	0.948303	1.534518838	0.40856719	2.466979027	0.326388776	1.06288445	0.045261703	1.520293593	0.261221349	2.440043211	0.357203931	1.338798046	0.136452779	O=C1NCCc2[nH]c(-c3ccncc3)cc21
PME-1140	1140	S2736	21.15651	2.269586	1	15.42934333	14.28004867	1	10 mM	0.124	159	3.551097393	0.1533494	2.053935289	0.205246627	4.417880535	0.072391979	2.730098009	0.029149206	4.340282917	0.012993005	4.236067295	0.449243307	3.13021064	0.775609	7.463728905	0.44208622	1.218012333	0.310744345	6.255260468	0.058132395	2.068984509	0.387399644	9.136260986	0.319305062	3.859227657	0.028090786	Cc1cnc(Nc2ccc(OCCN3CCCC3)cc2)nc1Nc1cccc(S(=O)(=O)NC(C)(C)C)c1
PME-1137	1137	S2730	11.43794	7.924293	1	12.49328333	7.451491	1	10 mM	0.224	1012	1.602528811	0.668006301	1.8106426	0.772510052	2.443076134	0.366678417	1.434406042	0.061334062	0.769265711	0.034086235	5.850123405	1.859017134	2.89871049	1.14389	7.305610657	0.950358033	1.591148973	1.117346287	2.290971041	0.039827414	3.247505188	0.623337865	7.769845963	1.326862574	7.795078754	0.69596231	CC1(COc2ccc3c(c2)ncn3-c2ccc3cccc(N4CCC(N)CC4)c3n2)COC1
PME-1134	1134	S2727	11.37197	4.533981	1	34.66398533	31.24193867	1	10 mM	0.116	1252	0.384158581	0.136342242	0.179196894	0.167226538	1.023372293	0.24423188	1.522517085	0.429740429	0.265756339	0.014606573	1.081413507	0.826253176	2.27597141	1.068357	1.126389027	0.749252558	0.260279715	0.781387568	0.940237761	0.440657377	1.01833427	0.881949782	0.966992319	0.862975836	1.122351766	1.140673399	COc1cc2ncnc(Nc3ccc(F)c(Cl)c3)c2cc1NC(=O)/C=C/CN1CCCCC1
PME-1132	1132	S2722	11.83792	5.273983	1	10.97613	11.91950233	1	10 mM	0.156	1251	0.336466789	0.081909359	0.093922853	0.137282774	0.93789506	0.038344048	0.216262728	0.02100784	0.21151562	0.017066648	0.989735723	0.207973123	0.26502594	0.866024	1.015825033	0.202963069	0.197740853	0.132954031	0.826551318	0.019106384	1.085279584	0.177618518	0.893133044	0.186702967	0.754046202	0.022521494	CCc1ccc(OCc2ccccc2C(=O)Nc2ccc3nc(C)cc(N)c3c2)cc1.Cl
PME-1129	1129	S2719	33.24192	1.317881	1	34.09248	38.46984367	1	10 mM	0.11	1577	0.21162191	0.461088419	0.123150535	0.461281776	0.940705776	0.221107125	0.27993837	0.597775578	0.215192601	0.390530139	0.983094811	0.829382956	0.33518919	1.00849	0.984740615	0.768229961	0.233144462	0.637810349	0.806560099	0.12301296	1.007557988	0.802579522	0.917944789	0.683555365	0.714481592	2.519740582	Cc1csc(-c2nnc(Nc3ccc(Oc4ncccc4-c4ccnc(N)n4)cc3)c3ccccc23)c1
PME-1125	1125	S2713	5.452905	7.65584	1	12.128065	16.03745833	1	10 mM	0.119	263	0.135811538	0.067695931	0.130251542	1.93885088	1.007191539	0.059017677	0.394661397	0.506625295	0.226537511	0.011880151	0.962492466	1.332014561	0.40836951	1.054421	1.01191175	1.762122869	0.237021968	1.157266259	0.688690305	0.309391439	1.008699656	1.247499824	0.899438143	1.349628448	0.728621423	1.133504152	COC1=C2CC(C)CC(OC)C(O)C(C)/C=C(\C)C(OC(N)=O)C(OC)/C=C/C=C(\C)C(=O)NC(=CC1=O)C2=O
PME-1122	1122	S2703	33.59806	2.454518	1	33.86452333	2.870752333	1	10 mM	0.094	352	1.049060345	1.656882882	0.220305726	0.626998484	0.993942976	0.446716964	1.079271674	0.959896922	0.959242821	0.995486259	1.523030043	8.401377678	1.32519484	1.11654	1.279285192	6.383767128	0.372615933	1.133034468	1.056425571	0.722927332	1.161705256	1.690041542	1.215788603	2.533761501	1.437144279	1.168261409	CNC(=O)c1c(F)cccc1Nc1nc(Nc2cc3c(cc2OC)CCN3C(=O)CN(C)C)nc2[nH]ccc12
PME-1116	1116	S2693	14.13591	6.645677	1	69.19338333	63.46808967	0	10 mM	0.141	1433	0.940231681	0.857098579	1.030468345	0.380981803	1.003194332	1.121796966	0.905218482	1.14816618	4.183319569	0.373950332	1.094485879	0.86052227	1.01446795	0.715211	0.991827667	0.879423857	0.949794054	0.835162282	1.309404969	0.973577261	1.018956304	0.903552055	1.007861376	1.006604314	0.964462698	0.946685493	CN(C)Cc1ccc(S(=O)(=O)n2ccc(/C=C/C(=O)NO)c2)cc1
PME-1115	1115	S2692	6.841948	8.945108	1	59.62533267	85.14903	0	10 mM	0.165	2836	0.840445876	1.003926516	2.146083117	1.176453233	0.986871362	1.249423981	0.945304453	0.993168592	7.000978947	0.060910154	1.08427465	0.811108947	1.00527716	0.984667	0.989598811	0.829636812	0.912565947	0.731490135	1.230891228	0.996412277	0.993518293	0.965122819	1.022240043	0.954104424	0.970725179	0.965155959	Cc1cnc(Nc2ccc(N3CCN(C)CC3)cc2)nc1Nc1cccc(S(=O)(=O)NC(C)(C)C)c1
PME-1113	1113	S2689	41.11226	31.97347	1	79.06115333	92.03459667	0	10 mM	0.132	1451	0.77714467	0.890667796	1.43822372	0.817132294	1.017875433	1.08640933	0.899210274	1.047338963	2.913541794	0.869421482	1.090304852	0.84530592	0.96001315	0.93903	0.98959887	0.96754384	0.950587392	1.058666468	1.145426989	0.966645241	1.022396803	0.893182099	1.014023781	0.969425261	0.976905942	0.896760464	c1cncc(CN2CCC(n3ncc4c(N5CCOCC5)nc(-c5ccc6[nH]ccc6c5)nc43)CC2)c1
PME-1112	1112	S2688	4.867106	5.370821	1	65.17316533	86.0194	0	10 mM	0.113	842	1.158339381	0.838929892	0.095668077	0.74700886	1.050156355	1.079744577	0.904943407	1.071854711	0.193923101	0.019475611	1.09800899	0.897767603	0.97738475	0.899147	1.020802498	0.917772889	0.985224366	0.854740858	1.286840916	0.999607623	1.0189147	0.884205818	1.04728806	0.901666999	1.003950357	0.949689627	COc1ccc(F)c(F)c1C(=O)c1cnc(NC2CCN(S(C)(=O)=O)CC2)nc1N
PME-1110	1110	S2686	4.367966	2.958574	1	65.87728533	92.23136	0	10 mM	0.124	1448	0.911881089	0.859198332	0.14689815	1.193706036	0.991947532	1.224515438	0.944247842	1.147587776	0.349303007	0.02822455	1.09716773	0.796280444	0.92006838	0.83807	0.978454709	1.149889231	0.924429178	0.864850163	1.196311951	1.025086164	1.014237046	0.886195183	1.009976864	0.994210184	0.917657495	1.008736491	Cl.Cl.Fc1cc(-c2cccc3ncc(-c4cnn(C5CCNCC5)c4)nc23)cc(F)c1CN1CCOCC1
PME-1107	1107	S2683	8.380751	2.862079	1	46.776227	50.73127967	0	10 mM	0.156	914	0.297774494	0.155905128	0.086071409	0.956209004	1.032556653	0.660760164	0.846185684	0.828962684	0.181272015	0.018677978	1.094485879	0.737826705	1.05866313	1.287793	1.040861845	1.047916293	1.22040081	0.805079162	1.159237623	0.738112032	1.031077623	0.680699944	1.030640483	0.713357031	0.939576149	0.790981114	O=c1[nH]c2ccc(Cl)cc2c(NC2CN3CCC2CC3)c1-c1nc2ccccc2[nH]1
PME-1103	1103	S2679	2.717848	5.780225	1	45.929806	80.79504	0	10 mM	0.12	1203	1.43649745	0.442583025	0.468901485	0.826078415	0.976354301	1.169121027	1.48854959	0.576720238	0.187988386	0.017340424	1.110394001	0.832757473	1.63919652	0.986642	1.000742912	0.81680882	0.96792388	1.083393574	1.389911294	0.985961616	1.010504723	0.914634585	1.030886054	1.083310843	0.956777573	1.029798746	CN1CCC(c2c(O)cc(O)c3c(=O)cc(-c4ccccc4Cl)oc23)C(O)C1.Cl
PME-1099	1099	S2672	2.482244	6.980647	1	59.545378	84.99503333	0	10 mM	0.128	836	0.881567597	0.89999193	0.146746948	1.366988182	0.966384411	1.079244971	0.952673316	1.100523591	0.207066253	0.016492592	1.107054234	0.859402359	1.01985502	0.931793	1.018573523	1.202711582	0.981788218	0.831697106	1.141066074	1.01021564	1.010567307	0.82497406	1.041187167	0.899087429	1.011676431	1.031072378	CN(c1ncccc1CNc1nc(Nc2ccc3c(c2)CC(=O)N3)ncc1C(F)(F)F)S(C)(=O)=O.O=S(=O)(O)c1ccccc1
PME-1097	1097	S2670	3.269367	3.451158	1	62.39569233	85.73433	0	10 mM	0.136	1052	1.0139606	0.826369345	0.446797043	2.242502213	0.96601963	0.789045155	0.966791272	1.147189617	0.198295429	0.016519556	1.088630676	0.849986196	0.90351242	0.877875	1.002971768	0.789172649	0.961788893	1.06956172	1.223400354	1.026286483	1.005681276	0.906907916	1.022546887	0.918054342	1.001506567	1.080719709	Cc1n[nH]c2ccc(-c3cncc(OCC(N)Cc4ccccc4)c3)cc12
PME-1091	1091	S2661	29.92645	1.17727	1	70.33442333	85.10730667	0	10 mM	0.137	2635	0.708691716	0.842639565	1.082178593	0.728821576	0.956232131	1.074983835	0.955808759	0.992039442	1.435759187	0.645753086	1.111576796	0.874254942	0.91972041	1.058127	1.009658217	1.00791502	0.917756081	0.84145391	1.091599107	1.008704185	1.016607046	0.997657895	1.026501656	0.990995467	0.970439255	1.099525452	CNC(=O)Nc1ccc(-c2nc(N3CC4CCC(C3)O4)c3cnn(C4CCC5(CC4)OCCO5)c3n2)cc1
PME-1088	1088	S2658	24.31374	17.29827	1	73.19215	90.18666	0	10 mM	0.137	925	0.801095605	1.017248154	2.257642031	0.883812904	0.996658921	1.049588442	0.957454562	1.11088872	6.17625618	3.516198397	1.087123156	0.805080652	0.91207111	1.356241	1.029717684	1.096801996	0.958763361	0.984861732	1.400508404	1.093030334	1.022396803	0.797754645	1.074021935	1.106044292	1.013786435	1.028060198	COc1ncc(-c2ccc3nccc(-c4ccnnc4)c3c2)cc1NS(=O)(=O)c1ccc(F)cc1F
PME-1087	1087	S2656	20.22952	9.80701	1	69.89195667	87.40864333	0	10 mM	0.122	984	0.234153464	0.776759982	0.113455296	1.179474354	1.081707597	1.079154134	0.907409906	1.06276679	0.226243854	0.738526762	1.102864742	0.769863725	0.91603535	0.994315	1.018573523	0.964610577	0.928909838	0.989263713	1.031237364	0.971292019	1.026233315	0.811306298	1.028463602	0.975735962	0.999192238	0.991460919	CC1(C)CC(=O)c2c(C(F)(F)F)nn(-c3ccc(C(N)=O)c(NC4CCC(OC(=O)CN)CC4)c3)c2C1
PME-1086	1086	S2639	18.00378	11.53163	1	71.0245	88.76834333	0	10 mM	0.526	3072	0.392107487	0.949750721	0.096830726	0.954401314	1.012616873	1.151634574	0.649987638	1.109959841	0.210111156	0.598357499	1.119281054	0.68703711	0.98759854	1.014521	1.045319557	1.029905677	0.89767307	0.887397766	1.346031547	1.071517467	1.016461253	1.044674873	1.039010406	0.845950246	1.033799291	1.000999451	CC1(C)CC(=O)c2c(C(F)(F)F)nn(-c3ccc(C(N)=O)c(NC4CCC(O)CC4)c3)c2C1
PME-1083	1083	S2635	39.71358	4.169922	1	68.07378	84.59065667	0	10 mM	0.126	980	0.826975703	0.896132827	0.401953369	0.940716743	0.9710958	1.234807491	0.885186076	1.042236447	0.426652879	0.584360361	1.094327688	0.809328794	0.77170163	1.062381	1.007429361	0.887685299	0.866404533	1.02895534	1.043606281	1.046852589	1.015390873	0.872760296	0.993053079	0.923119664	0.974509954	1.057540655	NC1(Cc2ccc(Cl)cc2)CCN(c2ncnc3[nH]ccc23)CC1
PME-1082	1082	S2634	6.103995	12.4998	1	66.791095	61.17021567	0	10 mM	0.151	1198	0.401474535	0.845260561	0.092276216	1.224739909	0.991765141	1.115397334	0.840223491	0.949897468	0.223564819	0.022061802	1.103206396	0.861778378	0.66504431	1.116261	1.049777031	0.922041178	0.92299813	1.027394891	1.512626171	1.048718452	1.011637688	0.835402668	1.061820269	1.047230363	1.001629114	1.066417933	CNC(=O)c1cc(Oc2ccc(NC(=O)Nc3cc(C(C)(C)C)nn3-c3ccc4ncccc4c3)c(F)c2)ccn1
PME-1081	1081	S2633	10.56046	6.40666	1	68.18948	89.77454667	0	10 mM	0.135	603	1.027283907	0.911429465	0.163516879	1.3937397	0.997023702	1.034401894	0.972019553	1.056889296	0.273287445	0.045143366	1.098508596	0.962129533	0.89642441	1.045801	1.018573523	1.044000268	0.961717188	1.190978408	1.379160047	1.098945618	1.029694557	1.049264669	1.059520483	1.01355505	1.001996756	1.002046466	CC(C)(Cc1ccc2ccccc2c1)NCC(O)COc1cccc(Cl)c1C#N
PME-1076	1076	S2626	13.77275	14.232	1	63.13166667	68.89033333	0	10 mM	0.358	708	0.818239987	0.919433951	0.510426521	1.408628106	1.026750922	1.110578775	0.945989847	1.147477627	0.680035651	0.820987046	1.105380177	0.854926109	0.8717804	0.988902	1.016344666	0.914948642	0.902879238	0.892356157	0.98892045	1.00530982	0.994776309	0.9640764	1.038918257	0.973160267	0.951896846	1.027346253	Cc1cnc(NC(=O)Nc2cc(Br)c(C)cc2OCC2CNCCO2)cn1
PME-1075	1075	S2625	32.52581	8.683553	1	76.47059667	91.33169333	0	10 mM	0.147	1051	0.787249207	0.78280139	0.192047551	1.096099973	0.981795251	1.284276009	1.209274054	1.053687334	0.469686985	0.024495428	1.122962475	0.912883997	1.06056845	0.842608	1.038632989	1.010060668	1.02423048	0.843359828	1.160431027	1.014328003	1.018956304	0.671955824	1.047165394	0.981961727	1.000778317	1.017741442	COc1cc(Nc2ncc(F)c(Nc3ccc4c(n3)N(COP(=O)(O)O)C(=O)C(C)(C)O4)n2)cc(OC)c1OC
PME-1073	1073	S2622	4.919211	9.984086	1	65.38550367	88.64159333	0	10 mM	0.106	600	1.108053207	0.815403342	0.736319959	1.045348048	0.987418652	1.007003307	0.928566098	1.038287401	1.185684562	0.319839448	1.091645718	0.802920699	0.97886837	0.849578	1.020802379	0.978498459	0.990645826	1.03323555	1.2501297	1.057114601	1.010588169	0.927648425	1.024508953	1.045496106	1.047821641	1.005839825	Nc1ncnc2c1c(-c1cnc3[nH]ccc3c1)nn2C1CCCC1
PME-1072	1072	S2621	3.778477	5.99862	1	66.07854233	62.73106967	0	10 mM	0.129	1309	0.940570295	0.975374639	0.138532132	1.090874791	0.987236261	0.90562129	0.946802616	1.061761737	0.246676207	0.013477813	1.137871265	0.860538363	0.91370428	0.906402	1.045319438	0.864397526	0.908232808	0.909428358	1.35240221	1.000264406	1.014091134	0.726176798	1.02024734	0.871780753	0.964503527	1.001354933	Cc1ncc(-c2ccnc(Nc3ccc(S(C)(=O)=O)cc3)n2)n1C(C)C
PME-1071	1071	S2619	11.07859	6.78745	1	65.36123667	86.84595	0	10 mM	0.35	2201	0.767619252	0.958516121	1.127666593	0.64722842	0.986506581	1.883571982	0.951643288	1.110619545	0.470437676	1.411475182	1.090812922	0.898083687	0.95756143	1.204763	0.994056463	0.887073815	0.966556549	0.875680506	1.201451302	1.030082226	0.998466849	1.122933388	1.018346667	0.943738699	0.95690012	1.058644533	CC(C)CC(C=O)NC(=O)C(CC(C)C)NC(=O)C(CC(C)C)NC(=O)OCc1ccccc1
PME-1050	1050	S2552	22.05556	1.210869	1	67.07188	62.89405933	0	10 mM	0.126	1255	0.794796586	1.077920914	0.773669243	2.708525419	0.971642971	1.174750209	0.941471159	1.120832443	1.010440469	1.620649695	1.102856398	1.062560558	0.94820613	0.904161	1.011887074	1.04113102	0.934857428	1.08522296	1.142329931	0.981697798	0.967218161	0.88372606	0.97281909	0.994559467	0.907855272	0.940561712	CN1CCCC(n2nc(Cc3ccc(Cl)cc3)c3ccccc3c2=O)CC1.Cl
PME-1045	1045	S2541	33.99789	14.81083	1	73.49313	63.274968	0	10 mM	0.126	1869	0.771669626	0.950258255	1.066820741	0.771425724	1.017145872	0.982864022	0.660606086	1.276165724	1.387960076	1.109182477	1.097159386	0.854610085	0.57992035	0.896031	1.020802259	0.929226875	0.784713089	0.915344357	1.20354557	1.027849197	0.977810621	0.894532204	0.964234471	1.029453635	0.831208169	1.015431166	CN(C)CCCN1c2ccccc2CCc2ccc(Cl)cc21.Cl
PME-1035	1035	S2499	12.39237	18.25728	1	69.34149	79.40099333	0	10 mM	0.14	1631	0.924835801	0.859048128	0.258176118	0.968468189	1.044168234	1.077452064	0.687320411	1.068643093	0.310022384	0.034781273	1.103864193	0.862310469	0.88145071	1.201532	1.045319557	1.099531651	0.918445766	0.954259157	1.29788065	1.022269964	0.987561822	0.790245116	1.02410996	1.056846857	0.953115344	1.014863491	CC(COc1ccccc1)N(CCCl)Cc1ccccc1.Cl
PME-1028	1028	S2487	21.00989	7.684248	1	69.67338333	86.08830333	0	10 mM	0.177	1579	0.705220282	1.343985081	0.139292955	1.575816274	0.986871362	1.09446764	0.948031127	1.139777064	0.416759014	1.124495506	1.119772434	1.007426977	0.87611055	1.107924	1.067607641	0.922087729	0.96886462	1.020355463	1.225061178	0.989149272	0.985212624	0.848504305	1.020001769	0.907136202	0.979751348	1.021265268	COc1c(C)c2c(c(O)c1C/C=C(\C)CCC(=O)O)C(=O)OC2
PME-1027	1027	S2485	24.22155	1.828699	1	73.15140333	Empty	0	10 mM	0.24	2631	0.678287864	0.777514577	0.174315333	0.251132846	0.981612802	1.187385082	0.925104022	1.088214874	0.336487442	0.013960806	1.109228134	0.850502133	0.90579069	0.898729	1.029717684	0.936585546	0.963427305	0.925751567	1.299629211	1.011310577	0.982613325	1.026518226	0.989067674	1.043525696	0.9726789	0.987230182	Cl.Cl.O=C1c2c(O)ccc(O)c2C(=O)c2c(NCCNCCO)ccc(NCCNCCO)c21
PME-1014	1014	S2456	36.05339	1.599377	1	76.67989	63.46122	0	10 mM	1.744	1261	0.962140203	2.236283302	0.652332187	1.188725352	1.017510653	1.217961788	0.929351509	1.068680525	2.03198266	1.509639263	1.143060207	0.888227344	0.88777196	1.006773	1.052006006	0.870201588	0.923313081	0.965597391	1.334777594	1.073093891	0.997250557	0.952718079	1.013993025	0.872447371	0.973774791	1.084142923	CN(C)CCCN1c2ccccc2Sc2ccc(Cl)cc21.Cl
PME-1009	1009	S2448	16.68262	32.33637	1	64.24981667	60.95181767	0	10 mM	0.119	109	0.493153423	0.523815274	0.449571043	1.083733439	1.007723212	1.238721609	1.020026207	1.152400255	0.195954069	0.010231733	1.138529062	0.981622159	0.88187945	0.894837	1.054234743	0.968235373	0.941921115	0.968808711	1.128174782	0.96874392	0.998300076	0.952747703	1.009731293	0.880875885	0.947179615	1.065451384	CC(C)=CCCC1(C)C=Cc2c(O)c3c(c(CC=C(C)C)c2O1)OC12C(=CC4CC1C(C)(C)OC2(C/C=C(/C)C(=O)O)C4=O)C3=O
PME-1005	1005	S2423	7.166875	7.825269	1	67.09148167	63.82199667	0	10 mM	0.099	4595	1.135049582	1.148689866	1.067420363	1.324681163	1.017510653	0.919735193	0.855810761	1.032996178	1.082862735	0.604192734	1.119106054	0.84560585	0.89641452	1.041187	1.04977715	1.096624374	0.93746841	0.910997987	1.157707334	0.974507093	0.999474764	0.887444258	1.016108513	0.971046388	0.978737116	1.0244174	CCC1(O)C(=O)OCc2c1cc1n(c2=O)Cc2cc3cc(O)ccc3nc2-1
PME-1001	1001	S2403	11.04765	12.14065	1	68.18523	Empty	0	10 mM	0.165	2522	0.915359259	1.07750845	1.209742188	1.339886665	0.986871362	0.89926064	0.935634851	1.068005085	1.821080208	0.351549	1.114583492	0.814400911	0.87269962	0.934833	1.023031235	1.014168859	0.930456519	0.785648942	1.366982937	1.014727354	0.999433041	0.887444854	1.001392126	0.98850584	0.966334701	1.012521744	COc1ccc2cc1Oc1ccc(cc1)CC1c3cc(c(OC)cc3CCN1C)Oc1c(OC)c(OC)cc3c1C(C2)N(C)CC3
PME-988	988	S2379	12.93529	17.41532	1	69.93194	88.24043	0	10 mM	0.093	103	0.998354733	1.133236527	1.267490983	0.689243317	1.018240333	1.238729954	0.906215668	1.040018439	0.600907326	0.208343312	1.112742901	0.899747729	1.02259099	1.002993	1.011887074	0.923229158	0.957188725	0.904211402	1.580833912	1.006477594	0.997354746	0.95913887	1.016292572	1.150463343	0.99480176	0.895037591	CC1CCC2(OC1)OC1CC3C4CC=C5CC(OC6OC(CO)C(OC7OC(C)C(O)C(O)C7O)C(O)C6OC6OC(C)C(O)C(O)C6O)CCC5(C)C4CCC3(C)C1C2C
PME-985	985	S2370	16.4854	9.225851	1	65.02321333	88.47582667	0	10 mM	0.095	724	0.898185074	0.947011411	0.938217103	0.814947605	1.012616873	1.17960465	0.975013554	1.061429501	1.462149501	1.124962449	1.104871988	0.924808383	0.9508912	1.096889	1.040861845	0.976956725	0.926282883	0.993476629	1.291523218	0.972852468	0.981542885	1.028567672	0.995383382	1.049954534	0.947261274	0.969535589	CC1CC(C(=O)O)C2CCC3(C)C(=CCC4C5(C)CCC(O)C(C)(C)C5CCC43C)C2C1C
PME-972	972	S2341	21.49011	1.965554	1	29.49598667	23.80283533	1	10 mM	0.35	605	0.128337979	0.307524383	0.067779742	0.618416488	1.023316383	0.653630376	0.204672635	0.027695103	0.330353826	0.014152017	0.899534225	0.533398151	0.15397747	0.803467	0.976320028	0.561043501	0.15635106	0.182184428	0.968581915	0.036023844	0.957133651	0.466116607	0.86300087	0.477995545	0.827137709	0.044895068	C=C1C(=O)OC2C1CC/C(C)=C/CCC1(C)OC21
PME-964	964	S2321	39.05957	0.2452333	1	47.23780667	0.3301646	0	10 mM	0.321	478	0.822292268	3.395032406	0.696870625	2.60182929	0.991947532	1.82928586	0.876106501	0.883736134	0.85002774	0.830946386	1.050474167	2.308188438	0.93374729	2.529477	1.08458209	1.399511814	0.559072971	1.329465628	1.066276312	0.936311245	1.0211941	1.283426046	1.007769346	2.875144482	1.043061256	0.744238496	C=CCc1ccc(O)c(-c2cc(CC=C)ccc2O)c1
PME-956	956	S2310	12.63938	9.230019	1	69.48246	72.70671333	0	10 mM	0.103	154	0.92075181	0.855820417	0.431798846	1.123484015	1.012434483	1.136374474	0.97162807	1.089408159	0.993097961	0.766673803	1.103872657	0.698341489	0.85406971	1.015167	1.038632989	0.897725701	0.981612802	1.002958775	1.222919822	1.045398355	0.989890218	0.783200741	0.991336584	0.998729825	1.029075027	1.070529819	C=CCc1ccc(O)c(-c2ccc(O)c(CC=C)c2)c1
PME-954	954	S2303	11.81525	9.166372	1	67.68923	84.41196	0	10 mM	0.112	422	1.204258442	1.571662188	1.146929741	0.501774609	1.007905602	0.573001742	0.963163495	1.130212545	3.690347433	1.279908299	1.138362646	0.901907682	0.90563715	1.112062	1.058692455	0.936636627	0.907758474	0.857985854	1.062677503	0.980654418	0.987520218	1.074174523	1.022424221	1.022996187	1.044779062	1.065632105	CC(=O)O.Cc1cc2c(C(C)C)c(O)c(O)c(C=O)c2c(O)c1-c1c(C)cc2c(C(C)C)c(O)c(O)c(C=O)c2c1O
PME-934	934	S2244	14.04344	6.308798	1	68.95209	89.87122	0	10 mM	0.117	821	1.151382446	0.620972335	1.123507142	1.047641397	1.002282262	0.879236758	0.936971247	1.089235663	4.755655766	0.312016875	1.091812372	0.834601462	0.9654361	1.145434	1.043090582	0.975483537	0.929822683	0.926374078	1.1518538	0.983055115	0.986262202	0.801936686	0.99136734	1.007620096	0.97853291	0.971018493	CC(C)C(C(=O)Nc1ccc(C(=O)NO)cc1)c1ccccc1
PME-933	933	S2243	19.73087	39.97152	1	69.35299	62.93755533	0	10 mM	0.146	834	0.838260889	1.193448067	0.387237072	1.362443566	0.966202021	0.960825562	0.961954474	1.073065758	0.416354746	0.010480519	1.09951663	0.824285388	0.97076637	1.100195	1.020802379	0.981687903	0.925242424	0.887597203	1.104668021	0.98840034	0.979131103	0.825307965	0.974719763	0.910497189	0.936281562	0.997395992	CCCC(NC(=O)/C(C#N)=C/c1cccc(Br)n1)c1ccccc1
PME-931	931	S2235	16.6887	33.55838	1	70.37652333	81.64583667	0	10 mM	0.145	1040	0.886286557	0.895590067	1.953265548	1.076351285	0.992129922	0.913250625	0.684047461	1.22526288	5.714669704	0.122778319	1.138695717	0.855762184	0.54951733	1.014295	1.027488828	1.102255344	0.977008641	1.004766107	1.302595735	0.980836213	0.98040992	0.8357656	0.995414078	1.011151552	0.939126849	1.000903487	CCC1C(=O)N(C)c2cnc(Nc3ccc(C(=O)NC4CCC(N5CCN(CC6CC6)CC5)CC4)cc3OC)nc2N1C(C)C
PME-928	928	S2231	5.400663	2.418187	1	58.299071	54.9783037	0	10 mM	0.102	357	0.957503915	0.363548934	0.802478492	0.442971855	1.044533014	0.942886829	0.931131005	0.948142529	0.54695183	0.529479325	1.07439661	0.877830863	1.1158669	0.804796	1.005200624	0.883099675	0.946748614	0.932197392	1.116393328	0.892018199	0.988944888	0.952733278	0.97088778	0.873751223	0.917453289	0.878195286	CNC(=O)c1cc(COc2nnc(Nc3ccc(Cl)cc3)c3ccoc23)ccn1
PME-918	918	S2220	24.88138	6.813537	1	72.05253333	88.36005	0	10 mM	0.126	2085	0.882210135	0.994471371	1.493823647	1.679295897	0.986688972	1.05546391	1.016396046	1.044966459	5.001272678	3.044006109	1.107045889	0.819605172	0.94594789	1.037483	1.023031235	1.047288775	0.963562846	1.04721117	1.273501873	0.991938472	1.022667766	0.902404606	1.032663822	0.860517263	0.953401208	0.920780182	CN(C)CCOc1ccc(-c2nc(-c3ccncc3)c(-c3ccc4c(c3)CC/C4=N\O)[nH]2)cc1
PME-917	917	S2219	5.878565	4.059769	1	66.28825833	Empty	0	10 mM	0.141	1599	1.084922075	0.706492186	0.233463809	1.037781835	0.97091341	1.086751938	0.924703896	0.966299832	0.233002469	0.018458189	1.086615086	0.736162603	1.02379441	0.943606	1.020802259	1.034009457	1.014774919	0.923442125	1.145329237	0.969803989	1.009059191	0.893385351	1.01193893	0.989262402	1.052586794	0.922738552	N#CCNC(=O)c1ccc(-c2ccnc(Nc3ccc(N4CCOCC4)cc3)n2)cc1
PME-916	916	S2218	23.53194	11.87315	1	72.8674	87.27156333	0	10 mM	0.14	1139	0.903570175	0.876017809	1.010737419	0.818461716	1.002282262	1.109834433	0.940779567	1.11280942	3.128931046	0.286823273	1.10939455	0.735210538	0.9329493	0.916771	1.000742912	1.056269288	0.998100281	0.955686331	1.008863926	1.018874407	1.011741877	0.838627279	1.018346667	0.876039505	0.99503988	0.95209825	CC(C)n1nc(-c2cc3cc(O)ccc3[nH]2)c2c(N)ncnc21
PME-912	912	S2214	33.9955	9.946596	1	76.47954333	59.48514243	0	10 mM	0.103	122	0.993454278	0.972489119	1.442520976	1.06174624	1.002464652	0.934475541	0.983783662	1.097179413	1.867036462	0.791484058	1.108386755	0.958069324	1.00251937	1.414792	1.043090582	1.009725809	0.965025783	0.832297564	1.33280468	1.01583004	1.018977165	0.848808527	1.016200542	0.775874436	1.010941148	0.993522406	Cc1cc(Nc2nc(NC(C)c3ccc(F)cc3)c(C#N)cc2F)n[nH]1
PME-907	907	S2202	14.06633	15.38161	1	68.21546333	88.16091333	0	10 mM	0.125	1062	0.66185385	0.875890672	1.223726749	0.28354606	0.971278191	1.249546289	0.661919773	1.461118221	2.307065487	1.270869493	1.07273078	0.909484029	0.64015096	1.106119	0.985141158	0.883497	0.769959688	0.982928038	1.122246742	1.035030365	0.997375607	0.681499004	0.995813072	0.854870319	0.880395412	1.154699683	Cc1ccc(C(=O)Nc2cccc(C(F)(F)F)c2)cc1Nc1nc(-c2cccnc2)nc2c1cnn2C
PME-904	904	S2198	11.39389	0.8775404	1	68.62819	Empty	0	10 mM	0.17	72	0.943187118	0.972750485	0.674012959	1.019803762	1.043985844	1.105368853	0.92519623	1.0733881	1.341787934	0.088974558	1.074563026	0.971565843	0.94923604	1.189361	1.020802379	1.238301992	0.982557595	0.932856977	1.280670166	1.027316809	1.021222234	1.053519845	1.055443048	1.160656929	0.966334701	0.993722439	CN1CCC(CNc2ccc3ncc(-c4cccc(OC(F)(F)F)c4)n3n2)CC1
PME-901	901	S2194	20.37226	11.97265	1	69.99169	90.87141	0	10 mM	0.116	1615	0.847669721	0.91522944	0.284559339	0.943128347	0.95604974	0.985139251	0.962660193	1.123702526	0.615408003	0.031487282	1.10888648	0.863134503	0.89679134	0.817198	1.018573523	0.795171857	0.940266848	1.010753989	1.113595247	1.071104169	1.005681276	1.03301096	1.018377304	0.853191257	0.953564644	1.046935558	COc1cc(Nc2ncc(F)c(Nc3ccc4c(n3)NC(=O)C(C)(C)O4)n2)cc(OC)c1OC.O=S(=O)(O)c1ccccc1
PME-900	900	S2193	16.66944	8.370234	1	69.33115333	91.01138333	0	10 mM	0.166	1952	0.799049914	0.925275326	0.970056117	0.893550575	0.971278191	1.076255441	0.993245363	1.107264161	1.152431846	1.596010566	1.09397769	0.871722698	0.90880275	1.226565	1.029717684	1.104728818	0.967437506	1.043223143	1.626514196	1.066876173	1.010463119	0.801546097	0.987044275	0.928391457	0.967634797	0.997787118	CC(Oc1cc(-n2cnc3ccc(CN4CCN(C)CC4)cc32)sc1C(N)=O)c1ccccc1C(F)(F)F
PME-898	898	S2187	12.27566	3.323385	1	67.51498	Empty	0	10 mM	0.166	2172	0.733184099	0.742575288	0.265869409	0.572369695	0.975807071	0.990268707	0.911166608	1.090184212	1.394380689	0.652711213	1.091645718	0.840033889	0.91314387	1.358102	1.023031235	0.842677534	0.949479222	0.980707943	1.223545313	1.00611794	1.027261972	0.898323536	1.047165394	0.771036983	1.023752093	1.028253317	CC(C)c1cc(C(C)C)c(CC(=O)NS(=O)(=O)Oc2c(C(C)C)cccc2C(C)C)c(C(C)C)c1
PME-895	895	S2183	2.89684	6.238255	1	64.60361333	89.96419	0	10 mM	0.143	3600	1.091276646	0.949077725	1.348371625	0.571833551	0.966384411	0.977924585	0.913097739	1.004042625	1.280887008	0.311800689	1.112734437	0.851730108	0.79136837	0.984724	1.029717684	0.860627055	0.924931526	0.968350768	1.351717949	1.045475245	1.001990676	0.72189188	0.993574858	0.988972723	0.964299321	1.054237723	CCN1CCN(c2ccc(Nc3cc(N(C)C(=O)Nc4c(Cl)c(OC)cc(OC)c4Cl)ncn3)cc2)CC1
PME-894	894	S2182	17.44919	31.44477	1	66.64239333	88.58188333	0	10 mM	0.143	1597	0.730393648	0.877333462	0.343891889	0.423457593	0.981065631	1.198931575	1.032252073	1.112334132	0.188766882	0.020523435	1.121954679	1.07874918	0.90547359	1.116091	1.038633108	0.996947408	0.953015029	0.948844016	1.16080451	1.007517934	0.998404324	1.027971148	1.051242828	1.031537652	0.98918581	1.078115106	Cc1ccc(C(=O)N(CCCN)C(c2oc3cc(Cl)ccc3c(=O)c2Cc2ccccc2)C(C)C)cc1.Cl
PME-893	893	S2181	10.13843	8.132171	1	68.60697	63.200503	0	10 mM	0.175	3107	0.999324322	0.919232488	0.905263484	1.937990189	0.986688972	1.094068766	0.912543595	1.089945316	0.584567368	1.288653016	1.11123538	0.759303451	0.95642877	1.143021	1.025259972	0.965973139	0.937667727	0.897385299	1.103958964	1.046409011	1.018935442	0.869622827	1.061574578	1.039788485	0.993658066	1.015995383
PME-892	892	S2180	16.78123	38.7991	1	69.04647	Empty	0	10 mM	0.164	2016	0.767551422	1.572786093	1.074531674	0.182371959	0.981248021	0.978830397	0.931305289	1.078292608	0.682606518	1.157229066	1.096334934	0.643583655	0.89384007	0.944386	1.011887074	1.085690379	0.941514492	0.956088662	1.096351862	1.000910878	1.028436661	0.904975295	1.053235531	0.946373999	0.984509468	0.970442951
PME-891	891	S2179	12.14864	9.05369	1	68.71947	65.03189067	0	10 mM	0.133	1665	0.989942253	0.978119493	0.725487769	0.536501646	0.966384411	1.147933722	0.944390953	1.082966208	1.170808673	1.428296089	1.104197264	0.667844474	0.95434391	1.037141	1.01411593	1.009809017	0.972444296	1.051613092	1.091818452	0.996381879	1.031098485	0.82388401	1.080491066	1.112065792	1.102196455	1.066446662	Cc1cc(Nc2cc(CN3CCOCC3)c3nc(C)c(Cc4ccc(Cl)cc4F)n3n2)[nH]n1
PME-888	888	S2173	10.39568	4.273041	1	63.05867	86.91376333	0	10 mM	0.094	77	0.913565516	0.993787885	0.584116876	0.836764574	0.95024395	1.115277767	1.00097537	1.114444256	0.45578149	0.730586827	1.113417625	0.807244658	0.87774467	1.118672	1.029717684	0.901558638	0.937496305	0.938800812	1.114779472	1.094477177	0.994797111	0.944265604	1.02024734	1.013032556	0.964299321	1.069133282	CCOC(=O)C(N)Cc1ccc(-c2cc(OC(c3ccc(Cl)cc3-n3ccc(C)n3)C(F)(F)F)nc(N)n2)cc1.O=C(O)CNC(=O)c1ccccc1
PME-887	887	S2170	11.20322	7.398792	1	69.15398	82.61834667	0	10 mM	0.179	1845	1.044559717	0.651776791	1.870123506	1.139047265	0.986141801	1.039420366	1.168695807	1.070469618	7.024541378	0.611091018	1.128151417	0.804372728	0.80463612	1.08652	1.029717684	0.993510187	0.922089219	0.886880755	1.204655528	1.029611468	1.038375378	0.795358181	1.03477931	0.930040658	0.982637525	1.002515554	CCN(CC)Cc1ccc2cc(COC(=O)Nc3ccc(C(=O)NO)cc3)ccc2c1.Cl.O
PME-868	868	S2114	6.147222	2.587686	1	62.721214	86.88419	0	10 mM	0.128	1854	0.872703552	0.943464816	0.215528384	0.472635001	0.966202021	1.027237535	0.902355075	1.120463133	0.269555479	0.105008155	1.102365017	0.915488124	0.98447382	0.974014	0.994056463	0.915097237	0.964435816	1.104896665	1.380396605	1.063725948	1.004506707	1.067507029	1.030671239	0.970235825	1.003950357	0.997947991	CCCCc1oc2ccc(NS(C)(=O)=O)cc2c1C(=O)c1ccc(OCCCN(CCCC)CCCC)cc1.Cl
PME-850	850	S2084	20.8576	22.59499	1	20.8576	82.93139	1	10 mM	0.701	1226	0.555060923	1.662287951	0.506574035	2.776522875	0.987600684	1.030853033	1.699053764	1.450274706	1.617896795	1.175657511	1.254198551	9.156270027	1.76833439	1.812228	1.110236883	1.392058015	0.324577242	1.076915741	1.023083448	0.791960001	0.969806075	1.852539778	0.931837201	1.644598603	0.824635267	1.170087099	CNCCC(Oc1cccc2ccccc12)c1cccs1.Cl
PME-825	825	S2037	35.97198	1.788612	1	35.97198	87.55627	1	10 mM	0.47	746	0.336474061	1.158002734	0.296618432	1.151909351	0.901596308	1.321051002	0.759424448	0.791521072	0.758098423	1.125186682	1.028930783	1.506299496	0.70248675	1.577148	0.99134028	1.074374676	0.425138593	2.217830658	1.01162076	0.497961581	0.998875082	1.094315171	0.986650944	1.290443182	0.872228503	0.714910626	CCOc1nc2cccc(C(=O)OC(C)OC(=O)OC3CCCCC3)c2n1Cc1ccc(-c2ccccc2-c2nnn[nH]2)cc1
PME-797	797	S1972	8.819861	5.520924	1	8.819861	88.39659	1	10 mM	0.127	203	0.5245924	0.659994125	0.397836536	0.865502656	0.926576376	0.746986866	1.522400856	1.067115307	0.687077403	0.99564743	1.06547308	0.758691311	1.53068614	2.420437	1.113907814	1.003650427	0.446685076	0.882359743	1.109141946	0.47764793	1.082052946	1.283751011	1.08362484	1.246720195	0.896025062	0.872989893
PME-791	791	S1949	16.54255	40.51799	1	16.54255	90.9164	1	10 mM	0.428	666	0.151423275	0.081241705	0.282346785	0.24868536	0.947015762	0.594379902	0.146629512	0.013668492	0.203810528	0.014937069	0.688323855	0.245760322	0.14776263	0.782696	0.667201042	0.114224255	0.151607633	0.130880266	0.656173706	0.013084521	0.665580809	0.189796731	0.649326563	0.10074164	0.497129977	0.018944737	CC1=CC(=O)c2ccccc2C1=O
PME-780	780	S1905	15.81723	3.285211	1	15.81723	88.43243	1	10 mM	0.666	1248	1.410891771	1.231956124	0.750651598	1.868069291	0.942034364	0.694233477	2.558413506	3.938211918	2.054121494	2.724940777	1.706432223	0.751906276	3.00388002	2.047105	2.541623116	1.094369411	1.007285118	1.729094267	1.44558382	0.401396483	1.156276464	0.682458818	1.806569338	1.02775979	1.067141771	0.976661205	CCOC(=O)C1=C(COCCN)NC(C)=C(C(=O)OC)C1c1ccccc1Cl
PME-770	770	S1869	38.68635	2.375027	1	38.68635	85.15147	1	10 mM	0.458	194	0.650458932	3.00849843	0.546098888	1.647051811	1.018002748	1.211217284	0.958218932	1.015555978	1.045741081	0.920258999	1.055623889	1.029432058	1.60905933	3.167072	1.132951975	1.025419116	0.654702663	3.532309771	1.153855085	0.796250701	1.117327213	3.471545696	1.056223035	2.070497036	0.908669472	1.134827375	CN(C)C(CCOc1cccc2ccccc12)c1ccccc1.Cl
PME-753	753	S1813	19.20174	2.25941	1	19.20174	50.11296	1	10 mM	0.556	1181	0.923690081	1.792245865	0.907047451	1.098603606	0.982545912	0.833096206	2.578895569	3.356043339	2.268984795	3.193177462	1.345691442	0.534811735	2.52586985	2.424108	1.85018301	1.211423397	0.53234148	2.089673042	1.229989529	1.017400503	1.098023891	2.097009182	1.142647505	2.69652319	1.154417276	1.106057882	CCOC(=O)C1=C(COCCN)NC(C)=C(C(=O)OC)C1c1ccccc1Cl.O=S(=O)(O)c1ccccc1
PME-747	747	S1792	21.97607	2.992925	1	21.97607	92.23441	1	10 mM	0.537	1072	3.348731518	5.449566841	2.116661549	2.86233449	1.12913394	2.356358528	1.950778008	0.486711919	2.350040913	0.634916782	1.520207882	1.528489351	2.52929258	3.629502	1.867455006	1.330299377	2.443679333	5.965889454	2.217660666	0.54049021	2.099406242	5.675595284	4.562121868	2.751430035	2.86873579	0.534161925	CCC(C)(C)C(=O)OC1CC(C)C=C2C=CC(C)C(CCC3CC(O)CC(=O)O3)C21
PME-743	743	S1786	27.90285	37.18634	1	27.90285	94.52012	1	10 mM	0.377	790	0.191023141	0.055882037	0.193362892	0.204303965	1.038295269	0.695159674	0.349157393	0.033643082	0.242929339	0.040661056	0.962376297	0.169774443	0.29680917	0.806536	0.993085563	0.160966471	0.233491138	0.127542302	0.974281192	0.018155891	0.991570711	0.178398713	0.961350858	0.145516247	0.784888625	0.024776299	C=Cc1c(C)c2cc3nc(cc4[nH]c(cc5nc(cc1[nH]2)C(C)=C5CCC(=O)O)c(CCC(=O)OC)c4C)C1(C)C3=CC=C(C(=O)OC)C1C(=O)OC
PME-720	720	S1714	30.64453	2.290415	1	30.64453	89.66912	1	10 mM	0.493	805	1.051744461	1.00989604	1.183949113	1.122107506	0.931924939	0.893105865	1.352242708	1.30413115	0.910127163	1.429705501	1.170584202	0.737222075	2.14318061	1.029169	1.309495449	0.812201262	1.883347273	0.882840872	1.361356497	1.577606201	1.082133055	0.809199214	1.172189355	0.850380421	0.898096085	1.843364716	Nc1ccn(C2OC(CO)C(O)C2(F)F)c(=O)n1
PME-667	667	S1572	9.936831	3.313142	1	9.936831	35.87296	1	10 mM	0.104	93	1.499312639	0.400512099	1.084873676	0.6171785	0.931778014	0.611883819	0.881579041	0.153028026	0.271064699	0.040219914	1.048268557	0.513801575	2.17870855	1.27636	1.197994471	0.445959061	0.23403731	0.333191395	1.191055775	0.218503371	1.024280548	0.768425584	1.037239432	0.620683432	2.912033081	0.725101829	CC(C)c1cnn2c(NCc3ccccc3)cc(NCCCCCCN)nc12.Cl
PME-662	662	S1558	20.3239	1.678595	1	20.3239	93.43156	1	10 mM	0.099	385	0.645449281	4.168519974	0.426464528	2.473448515	0.972656786	1.298637033	0.649274111	1.085502625	0.443302214	1.04415226	0.990611851	1.495214105	2.20970702	2.885727	1.081776619	1.519883871	0.200410396	1.681363106	1.024261475	0.21526733	1.029100657	2.593502522	0.950810432	2.112541676	0.752203763	0.298233598	Clc1ccc(C2(c3ccc(-c4cn[nH]c4)cc3)CCNCC2)cc1
PME-660	660	S1556	30.99117	2.443865	1	30.99117	90.50733	1	10 mM	0.1	433	0.682782769	0.903954864	0.818728447	0.978881419	0.926723301	0.646610737	0.823878706	0.649349332	0.575158358	0.587891698	1.03177774	1.076181769	0.94737029	0.967802	0.958938599	0.903327584	0.7957142	0.911550164	1.090194702	0.834873915	1.00369525	0.778987825	1.03511858	0.940660238	0.920078933	0.969477296	CCCCCCCCCCCCc1ccc(S(=O)(=O)Nc2nncs2)cc1
PME-657	657	S1549	12.68671	1.850415	1	12.68671	73.97488	1	10 mM	1.005	2928	0.407551527	4.080282688	0.203350469	3.408349991	0.901522875	1.239091635	1.115582108	1.269172192	0.949487627	1.15091157	1.029763222	2.626729488	1.62069011	3.563506	1.174981833	2.918822289	0.4121916	3.379644394	1.079148293	0.598674655	1.061661839	6.140433788	1.102608442	3.949470758	0.931231141	0.987661719	Cl.OC(CNCC(O)C1CCc2cc(F)ccc2O1)C1CCc2cc(F)ccc2O1
PME-649	649	S1536	9.96947	9.795538	1	9.96947	91.82323	1	10 mM	0.286	4929	1.32083416	0.194944948	0.861701787	0.496745348	1.503186226	0.4580836	0.870599031	0.020090058	0.593319178	0.027167831	6.29221344	0.452068508	2.7652235	2.173969	5.370316505	0.314532042	0.758114338	0.304827392	3.003054619	0.021363411	2.85268569	0.398520589	6.649328232	0.349320292	3.919285297	0.279730678	COCCOc1ccc2c(c1)ncn2-c1ccc2cccc(N3CCC(N)CC3)c2n1
PME-648	648	S1533	34.71051	2.293624	1	34.71051	91.1925	1	10 mM	0.484	1160	0.2868312	0.225424722	0.343013436	0.356827497	0.962326884	0.729241073	0.934884667	0.02195091	0.494434595	0.023431946	1.134398699	0.373154283	1.09281564	1.259858	1.122241735	0.324071318	0.705793977	0.309514403	1.085315943	0.016771371	1.11122489	0.470018029	1.317636728	0.468805432	0.88662219	0.050008111	COc1cc(Nc2ncc(F)c(Nc3ccc4c(n3)NC(=O)C(C)(C)O4)n2)cc(OC)c1OC
PME-644	644	S1529	9.419047	8.565547	1	9.419047	89.96415	1	10 mM	0.505	1128	0.163310006	0.073901586	0.087295331	0.168266967	0.947162628	0.756817043	0.227210283	0.017391853	0.196313009	0.018814029	0.973054349	0.233875543	0.21425611	1.084393	0.986587167	0.156036139	0.197408646	0.123794436	0.941848099	0.020616883	1.030337095	0.20557037	1.003504872	0.151212886	0.762455463	0.027089147	CCS(=O)(=O)Nc1ccc2c(c1)/C(=C(/Nc1ccc(CN3CCCCC3)cc1)c1ccccc1)C(=O)N2
PME-641	641	S1525	28.81215	1.697921	1	28.81215	85.17093	1	10 mM	0.381	329	1.071727276	0.259921283	0.913978398	0.454831928	1.03302002	0.485550344	0.797848105	0.028857768	0.932948947	0.036671884	0.989069462	0.539949179	1.13948321	1.407464	1.069591522	0.446537822	0.202911839	0.276434064	1.050665498	0.017907191	1.038832188	0.472886592	1.083629131	0.451189399	1.08931756	0.555744827	C=CCn1c(=O)c2cnc(Nc3ccc(N4CCN(C)CC4)cc3)nc2n1-c1cccc(C(C)(C)O)n1
PME-640	640	S1524	29.5152	33.52498	1	29.5152	Empty	1	10 mM	0.698	1867	1.368022561	0.693553686	0.837196887	1.070105672	1.113675952	0.780508637	1.280879021	0.316670358	1.137605309	0.841690719	2.646760941	0.812128425	2.39908123	0.959232	2.136445999	0.39348799	2.37863493	0.672115564	1.457659245	0.431768507	1.315441966	0.501476705	1.589596748	0.618166327	1.406583786	0.686791539	O=C(NC1CCNCC1)c1n[nH]cc1NC(=O)c1c(Cl)cccc1Cl
PME-635	635	S1515	18.08143	16.82617	1	18.08143	93.24846	1	10 mM	0.52	1044	1.993051529	0.232714266	0.929590225	0.4862701	0.982399106	0.7037673	2.673632622	0.241266161	4.929756165	0.290869296	1.205937266	0.593525171	2.43306303	1.00728	1.183284044	0.449035227	1.540778637	0.353704393	1.161811233	0.058203444	1.194517136	0.438743114	2.846122265	0.520799756	0.840070844	0.336147606	CCCCc1nc2cc(/C=C/C(=O)NO)ccc2n1CCN(CC)CC
PME-629	629	S1501	25.61591	26.57834	1	25.61591	Empty	1	10 mM	0.562	1449	0.286206007	0.7307055	0.176364258	0.799092233	1.002471209	0.857846498	0.476976991	0.789968193	0.479439557	0.922468185	1.024303555	0.85188067	1.23709559	1.070188	1.089357376	0.753872693	0.439344108	0.567345083	1.065301657	0.449297726	1.033772111	0.717039406	1.026694655	0.747851431	0.82755518	1.085189581	COc1c(C)c2c(c(O)c1C/C=C(\C)CCC(=O)OCCN1CCOCC1)C(=O)OC2
PME-625	625	S1490	10.05238	1.890707	1	10.05238	92.34702	1	10 mM	1.084	3267	0.205996767	0.091036066	0.110689282	0.270329952	0.95221734	0.653658271	0.221117467	0.022421233	0.181949303	0.022876851	0.969969511	0.545606971	0.22567923	1.183938	0.983006537	0.538768291	0.246105805	0.495010436	0.986838698	0.070590995	0.989280701	0.481270492	0.938150764	0.506691694	0.863803148	0.403686464	Cc1ccc(C(=O)Nc2ccc(CN3CCN(C)CC3)c(C(F)(F)F)c2)cc1C#Cc1cnc2cccnn12
PME-602	602	S1453	21.64151	29.21533	1	21.64151	93.47171	1	10 mM	0.483	1267	0.316661239	1.179320335	0.190643296	1.222497702	0.901449442	0.761060476	0.538553298	0.481068254	0.821310818	0.640546083	0.960239291	1.593350887	1.24303734	1.240551	1.006172538	1.179917336	0.4709405	0.83513701	1.060339689	0.37365374	1.001336575	1.311270952	1.026706457	1.014246941	0.974155068	0.440270275	Cn1cncc1C(N)(c1ccc(Cl)cc1)c1ccc2c(c1)c(-c1cccc(Cl)c1)cc(=O)n2C
PME-601	601	S1452	7.273683	5.378947	1	7.273683	3.313142	1	10 mM	0.533	1359	0.270176977	0.426823378	0.08863721	0.323598117	0.962326884	0.585493505	0.877767682	0.128051221	0.331014633	0.144575626	1.155156374	0.585718334	1.41311204	1.7572	1.623853207	1.164408207	0.254338145	0.188911319	1.268035412	0.119334973	1.226184726	0.884989858	1.256487131	1.114250422	1.111943722	0.20309034	Cc1ccc(C(=O)N(CCCN)C(c2nc3cc(Cl)ccc3c(=O)n2Cc2ccccc2)C(C)C)cc1
PME-600	600	S1451	18.43224	35.87296	1	18.43224	76.27766	1	10 mM	0.501	1669	1.0606215	0.152983189	0.507957637	0.390017509	1.073237777	0.916826248	1.76308012	0.052428663	1.073516846	0.11273066	1.926172376	0.288981318	1.35790968	0.844061	2.85747385	0.242333978	0.35098803	0.190229028	1.281410336	0.030432809	1.78187716	0.296286255	3.459678173	0.318653703	1.839398623	0.039246708	CCN1CCN(C(=O)Cc2ccc(Nc3ncc(F)c(Nc4ccc(C(=O)Nc5ccccc5Cl)cc4)n3)cc2)CC1
PME-579	579	S1394	20.77196	14.34529	1	20.77196	14.34529	1	10 mM	0.098	183	0.791834891	4.264494896	0.668885052	0.711414874	0.973643005	2.35240674	1.205584288	1.352892876	1.078147292	1.090701103	1.071696281	1.769509912	1.43985057	4.557848	1.113264084	1.562676907	0.511550546	5.6167202	1.056203127	0.494074017	1.097831488	4.532684326	1.198673606	4.607591152	0.980153799	1.001422167	CN1CCC(=C2c3ccccc3CCc3sccc32)CC1.O=C(O)CC(O)C(=O)O
PME-564	564	S1369	4.535278	7.468109	1	4.535278	7.468109	1	10 mM	0.091	64	1.163965344	1.324088335	1.403270602	1.04417789	1.216649175	1.843886614	1.356881618	0.195125014	0.247338116	0.023639651	5.000056267	22.51045036	2.4219687	2.182219	7.764978409	23.26432419	0.833185196	5.317463398	2.578594685	0.138325855	3.060297966	7.499826431	3.6272223	3.882636547	5.288392067	0.323651135	Cc1ccc(NC(=O)c2ccc(CN3CCC(N(C)C)C3)c(C(F)(F)F)c2)cc1Nc1nccc(-c2cncnc2)n1
PME-562	562	S1363	18.18762	8.332743	1	18.18762	8.332743	1	10 mM	0.109	513	0.71730268	0.795992613	0.463030934	0.391896486	0.969418466	0.564471602	0.975249171	1.228486419	0.80616349	0.825556934	1.002475381	1.024659991	0.79862231	1.112408	0.989386082	0.783217311	0.5868994	0.756613374	0.904926479	1.02099216	1.022917628	0.944485664	0.964134097	0.773525357	0.886100888	1.036116123	COc1cc2nccc(Oc3ccc(NC(=O)Nc4ccc(F)cc4F)c(F)c3)c2cc1OC
PME-559	559	S1360	30.63312	0.3305288	1	59.81208	55.26514627	0	2 mM	0.152	221	0.581465662	0.711996436	0.499523908	0.695764005	1.003394485	0.489975035	1.115257978	1.267660141	0.992819965	1.097838879	1.047271371	0.858025432	0.73354936	0.80039724	1.019441128	0.873349786	0.862547398	0.715217292	1.058776975	0.640110373	1.036401272	0.766983628	1.107878923	0.895807862	1.101490974	2.125654221	O=C1NC(=O)/C(=C/c2ccc3nccc(-c4ccncc4)c3c2)S1
PME-557	557	S1358	21.17393	2.662396	1	21.17393	2.662396	1	10 mM	0.087	9	0.499921232	0.603375793	0.551320851	0.895249903	0.938543677	0.558419645	0.903493404	0.615367591	0.68105191	0.829386413	1.051150084	0.996472538	1.03498745	0.910611	1.018057585	0.913184643	0.800830722	0.957848072	0.974246502	0.820894718	1.035401583	0.856990695	1.054026365	0.977981567	1.033455133	1.021236658	CCOC(=O)N1CCC(=C2c3ccc(Cl)cc3CCc3cccnc32)CC1
PME-545	545	S1333	11.91597	13.46372	1	11.91597	13.46372	1	10 mM	0.114	206	0.698246956	2.659431934	0.553274691	0.692525685	0.921877921	1.076795697	1.43024838	1.522462487	1.155620098	0.664988697	1.087580442	2.524915457	1.46068883	2.228411	1.060009003	1.223211527	0.851203084	2.535609245	0.888278008	0.863118529	1.026432872	2.678287506	1.073799133	1.983156323	0.973041236	1.088713408	CNCCC(Oc1ccc(C(F)(F)F)cc1)c1ccccc1.Cl
PME-535	535	S1299	21.92233	9.585542	1	21.92233	9.585542	1	10 mM	0.093	339	1.512839437	1.086102486	1.495502472	1.351851106	0.984855831	0.844570398	1.488008618	0.910772681	1.541189194	0.786880672	1.255724072	0.947346032	2.07212067	0.928175	1.399222136	0.9704144	2.106276751	0.614949048	1.306363225	0.78994149	1.115573168	0.943466783	1.316901445	0.83477354	1.101719499	0.868176043	O=c1[nH]c(=O)n(C2CC(O)C(CO)O2)cc1F
PME-527	527	S1283	21.56168	7.685136	1	21.56168	7.685136	1	10 mM	0.102	265	0.930333734	6.550093651	0.801334858	0.769801557	1.003903627	7.003468037	1.383873701	1.951259971	1.396315098	0.71629864	1.148461819	7.701592922	1.84227276	5.833025	1.143911719	4.043348789	0.369981229	9.883313179	1.023603201	0.745585322	1.102359772	8.620219231	1.231906295	8.485185623	1.017117143	1.16958046	CN1CC2c3ccccc3Oc3ccc(Cl)cc3C2C1.O=C(O)/C=C\C(=O)O
PME-524	524	S1274	15.54353	8.303991	1	15.54353	8.303991	1	10 mM	0.127	486	0.252188593	0.104372606	0.091706149	1.080047011	1.001139879	0.134634435	0.458729625	0.01489694	0.329181641	0.019827759	1.427355647	0.462511241	1.39070511	0.850551	1.7879529	0.256952167	0.728896499	0.150966138	1.464594841	0.00803436	2.692407608	0.323340774	5.110379219	0.301575124	1.446904421	0.015041638	O=C(NCCCNc1nc(Nc2cccc(NC(=O)N3CCCC3)c2)ncc1I)c1cccs1
PME-520	520	S1264	6.995122	9.45852	1	6.995122	9.45852	1	10 mM	0.09	129	1.559047222	1.49431169	1.718003869	7.837734699	1.104595304	1.46075964	2.710786819	1.545075178	0.324210733	0.038130134	3.099812031	8.818077087	2.7957983	1.722134	2.91958952	2.099419594	0.890708566	1.911888123	3.646530628	0.883011103	1.651282191	2.365889549	3.614388943	2.873551607	3.11585331	0.549362957	CCN(CC)CCCCNc1ncc2cc(-c3cc(OC)cc(OC)c3)c(NC(=O)NC(C)(C)C)nc2n1
PME-510	510	S1249	9.768017	12.64355	1	9.768017	12.64355	1	10 mM	0.153	313	0.86386168	0.542931318	0.631813049	1.123810172	1.123103619	0.461664677	1.360005736	0.335974634	0.637250364	0.25934124	1.39208138	0.729889512	1.97448301	1.002205	1.585208535	0.694781184	1.294485688	0.657002628	1.141597867	0.145648047	1.195852637	0.558276772	1.424310684	0.58977294	1.021954775	0.022242926	Nc1nc(Nc2ccc(S(N)(=O)=O)cc2)nn1C(=O)c1c(F)cccc1F
PME-504	504	S1238	6.097368	10.39438	1	6.097368	10.39438	1	10 mM	0.093	31	0.68969214	1.635670304	0.293841392	1.024952531	0.9945333	1.284317374	1.380419254	1.735619783	0.401937962	0.268868566	1.032498837	1.094445229	1.37328017	1.920439	1.036238432	0.9012146	0.691801786	2.771392345	1.058436871	0.806084394	1.037012339	1.042577744	0.966038883	1.059022665	0.987266243	1.00197494	CC/C(=C(\c1ccccc1)c1ccc(OCCN(C)C)cc1)c1ccccc1.O=C(O)CC(O)(CC(=O)O)C(=O)O
PME-502	502	S1234	13.20688	8.016009	1	13.20688	8.016009	1	10 mM	0.098	199	0.666736007	0.295271397	0.571423948	0.70148617	0.89284569	0.35521403	2.246888638	0.904259562	2.481481075	0.690079629	1.193800449	0.510911226	2.03504586	1.121586	1.069065452	0.530089021	1.293157339	0.420140147	0.930549264	0.305315405	1.145329356	0.38984102	1.344822645	0.402540594	0.929014683	0.551409185	CC(C)(C)c1cc(C=C(C#N)C#N)cc(Br)c1O
PME-501	501	S1233	22.11149	14.07561	1	22.11149	14.07561	1	10 mM	1.024	614	1.338179111	1.793741107	1.752859116	1.407208085	0.937929511	0.951600075	1.69150877	1.312896967	2.540466547	1.028711677	1.281976104	2.170972347	2.00166535	1.404984	1.297206402	1.219941139	1.730679512	1.016733527	1.328520894	0.205039099	1.16557312	1.281027555	1.390456557	1.133635998	2.637738705	0.663532436	COc1cc2c(cc1O)CCC1C2CCC2(C)C(O)CCC12
PME-500	500	S1231	11.21217	5.846263	1	11.21217	5.846263	1	10 mM	0.12	318	1.35266149	1.374367118	0.867663682	0.722968876	1.106437683	1.774751186	2.161239147	3.097915411	2.73037529	2.488039732	1.209740639	1.346342444	2.30476356	1.1495	1.21725595	0.93029201	2.707134247	1.899137735	1.65577364	2.134454012	1.327482939	3.478509188	2.008521557	2.251891613	1.053443193	3.623873949	CCC1(O)C(=O)OCc2c1cc1n(c2=O)Cc2cc3c(CN(C)C)c(O)ccc3nc2-1.Cl
PME-499	499	S1230	7.756362	6.411781	1	7.756362	6.411781	1	10 mM	0.12	193	0.155446202	0.109696552	0.152570322	0.282258362	0.959973454	0.13356252	0.216663629	0.020284194	0.255200326	0.023420503	1.189118624	0.324668646	0.2030109	0.821847	1.16243124	0.304542124	0.178780273	0.125694707	0.854934335	0.013261421	1.074909925	0.222983479	0.966453195	0.26628232	0.870137691	0.018436417	CN1CCC(c2c(O)cc(O)c3c(=O)cc(-c4ccccc4Cl)oc23)C(O)C1
PME-490	490	S1218	15.56689	8.161057	1	15.56689	8.161057	1	10 mM	0.111	550	1.589670181	0.885983109	1.525745749	2.119459152	0.953059793	0.816882372	1.738474011	0.849501073	1.779134154	1.002963185	1.141979218	1.124331951	2.05716181	1.009802	1.197370052	0.817749619	2.409090519	0.462678522	1.34128809	0.752735496	1.135621071	0.729077518	1.201406956	0.569557488	1.640485048	0.864939213	Nc1nc(Cl)nc2c1ncn2C1OC(CO)C(O)C1F
PME-486	486	S1210	21.64411	8.531739	1	21.64411	8.531739	1	10 mM	0.109	205	0.341742426	0.62678647	0.557964385	0.739026308	0.981170774	0.747436821	0.906198382	0.987021863	1.229812384	0.92858243	1.081097603	1.049346209	0.75912553	1.008808	1.089493513	0.91512233	0.723895967	0.581462622	1.102205515	0.801217258	1.074811935	0.887503326	1.019510388	0.697383165	0.884575784	0.846703291	CN(Cc1cnc2nc(N)nc(N)c2n1)c1ccc(C(=O)NC(CCC(=O)O)C(=O)O)cc1
PME-485	485	S1209	21.21708	5.836429	1	21.21708	5.836429	1	10 mM	0.117	747	1.206589222	1.270137548	0.91169554	0.982602596	0.953981042	0.797011495	1.334263682	1.171508551	1.389535904	1.478331923	1.105093718	1.109131217	1.83341384	1.00659	1.141800046	0.986220598	1.969263196	0.82662642	0.999869347	1.236578703	1.117237806	1.05875206	1.182244301	1.013800383	0.93061471	1.590242147	O=c1[nH]cc(F)c(=O)[nH]1
PME-481	481	S1205	4.333273	6.101808	1	9.727861333	11.476476	1	2 mM	0.149	196	0.176663756	0.190358728	0.07363987	0.122173019	0.9436059	0.066412121	0.266965091	0.926939487	0.338994026	0.023311688	1.218153	0.19895044	0.15411791	0.26385188	1.260491133	0.23451145	0.207926303	0.178387702	1.027136326	0.022294043	1.161228776	0.296286196	1.115327716	0.22687301	0.949838936	0.027222782	Cc1ccc([N+](=O)[O-])cc1S(=O)(=O)N(C)/N=C/c1cnc2ccc(Br)cn12.Cl
PME-478	478	S1199	15.50618	7.525813	1	15.50618	7.525813	1	10 mM	0.142	421	1.797998309	0.963838637	1.43045342	0.83576107	1.029325485	0.617880344	1.547623515	0.914091349	1.798880935	0.942354739	1.134074926	1.026765227	2.09513259	0.818303	1.15494442	0.688118696	2.13193965	0.670154333	1.341898799	0.705522776	1.134695768	0.696466804	1.167201757	0.704366803	1.330588579	0.902840853	Nc1nc(Cl)nc2c1ncn2C1CC(O)C(CO)O1
PME-474	474	S1194	11.34301	4.621804	1	11.34301	4.621804	1	10 mM	0.111	89	1.406791568	0.251011014	0.682391644	0.5958395	1.060739756	0.400078416	1.871548414	0.260377109	7.0874753	0.392157942	1.125204444	0.597544909	1.39805818	0.86368	1.094055653	0.423215181	1.667731285	0.314366162	0.926315725	0.116736054	1.127185822	0.502085865	1.762749195	0.613888741	0.770422399	0.645682156	C#Cc1cccc(Nc2ncnc3cc(OC)c(OCCCCCCC(=O)NO)cc23)c1
PME-464	464	S1181	18.42179	3.440573	1	18.42179	3.440573	1	10 mM	0.094	116	0.201443523	0.149816155	0.126814559	0.888733804	0.961201787	0.159038097	0.800436616	0.017373784	0.459332973	0.023633346	1.043170214	0.395861208	1.07586682	0.938882	1.212761641	0.356088161	0.191188574	0.192446768	0.887576103	0.01049419	1.058714867	0.380149037	1.017553806	0.386572361	1.069818735	0.026444888	Cc1cc(Nc2cc(N3CCN(C)CC3)nc(/C=C/c3ccccc3)n2)n[nH]1
PME-458	458	S1175	14.37131	8.18489	1	14.37131	8.18489	1	10 mM	0.098	160	0.145829141	1.034600854	0.158539459	0.90747267	0.894074082	1.017713547	0.432605445	1.432338238	0.24539943	1.288325667	1.031304836	1.026959896	0.2420599	1.287847	1.046729088	0.946061909	0.189812109	0.72147882	0.880446315	0.722836077	1.084705949	0.894960284	0.930136025	0.820220351	0.741946697	1.129937649	COc1c(C)cnc(Cn2cnc3c(Cl)nc(N)nc32)c1C
PME-448	448	S1163	12.19044	8.650021	1	12.19044	8.650021	1	10 mM	0.104	207	0.133175313	2.04667449	0.084500372	0.845205128	0.994226217	1.916796684	0.587844014	2.271183491	0.269083261	1.02872932	0.994950473	2.33001709	0.28407943	1.715531	1.030727744	2.342824459	0.182917401	1.593426824	1.132017493	0.851170361	1.078414917	2.214305639	0.908498764	1.975008607	0.741609335	1.461561441	CC(C)c1cc(C(=O)N2Cc3ccc(CN4CCN(C)CC4)cc3C2)c(O)cc1O
PME-447	447	S1159	12.18702	8.956102	1	12.18702	8.956102	1	10 mM	0.098	275	0.14788875	1.05572331	0.089682877	0.963048756	0.974564254	0.947316945	0.712566257	1.073518991	0.34922123	0.584638059	1.063318729	1.543614864	0.31268144	1.227838	1.10366559	1.341719627	0.250001281	0.678336561	0.898828626	0.43506813	1.071394682	1.14822197	0.953885198	0.914939642	0.834886789	0.779401422	CC(C)c1cc(-c2n[nH]c(=O)n2-c2ccc3c(ccn3C)c2)c(O)cc1O
PME-443	443	S1154	19.60493	3.280089	1	19.60493	3.280089	1	10 mM	0.107	266	0.292233974	0.315542668	0.153303668	0.934685707	0.952138543	0.26295349	0.512099624	0.62716347	1.001746535	0.395998359	1.075563431	0.709785759	0.50284761	0.873367	1.065045357	0.516475558	0.539583504	0.352697909	0.945949078	0.193137452	1.093924522	0.547811925	0.977219999	0.519490242	1.313950658	0.307669342	CS(=O)(=O)O.O=C(Nc1cccc(Cl)c1)Nc1ncc(CCNc2ncnc3ccsc23)s1
PME-440	440	S1149	28.9477	3.509956	1	22.96697333	13.03865867	1	10 mM water	0.129	226	0.954082906	0.846180499	0.995608449	0.814631224	0.969216645	1.558064222	1.176941514	1.220436096	0.979421675	1.012756944	1.095160246	0.782025814	1.46495223	0.93080368	1.10256958	0.973356783	1.557799101	0.676969826	1.082373261	1.809664011	1.063863039	0.921519756	1.136636138	0.844708562	1.085652709	2.480872393	Cl.Nc1ccn(C2OC(CO)C(O)C2(F)F)c(=O)n1
PME-437	437	S1145	8.645719	6.302652	1	8.645719	6.302652	1	10 mM	0.105	139	0.191291243	0.118344016	0.101474516	0.851074874	0.989926994	0.127787665	0.249052137	0.042627946	0.280337334	0.029071616	1.42608583	0.333484799	0.24852511	0.757275	1.275276542	0.16825451	0.280260235	0.137956038	0.874523342	0.008402066	1.138254881	0.266759962	1.141444206	0.250369906	0.955815315	0.017186027	CC(C)(C)c1cnc(CSc2cnc(NC(=O)C3CCNCC3)s2)o1
PME-434	434	S1141	18.6111	12.75001	1	18.6111	12.75001	1	10 mM	0.113	682	0.182355344	1.281195402	0.086216509	0.93717593	1.100445509	2.110824108	0.516087413	2.09420228	0.288600594	2.19270587	1.046506286	1.358013153	0.31349123	1.223988	1.13478744	1.747635603	0.221069247	0.860140562	0.897249937	0.887803674	1.088656783	1.317748547	0.979280114	1.243518472	0.854574978	0.983308196	C=CCNC1=C2CC(C)CC(OC)C(O)C(C)/C=C(\C)C(OC(N)=O)C(OC)/C=C\C=C(/C)C(=O)NC(=CC1=O)C2=O
PME-433	433	S1138	21.18512	13.27661	1	21.18512	13.27661	1	10 mM	0.106	515	1.130650043	2.646792412	0.758509398	1.07452023	0.998757839	1.901261926	1.720164061	2.879920006	1.519227624	2.126461744	1.230116844	2.529566526	1.97981036	2.001224	1.406234741	2.208222389	0.940232992	2.984882355	1.221606255	0.966922402	1.169861555	2.965303898	1.378613591	2.757982969	1.574495554	1.465953231	Cc1cc2c(F)c(Oc3ncnn4cc(OCC(C)OC(=O)C(C)N)c(C)c34)ccc2[nH]1
PME-431	431	S1134	8.30399	6.482394	1	8.30399	6.482394	1	10 mM	0.115	474	0.148002297	0.122684732	0.096229665	0.89428395	0.884396672	0.114315435	0.256037354	0.017121805	0.238402054	0.017018011	1.043435574	0.400415152	0.33808523	0.76426	1.059331417	0.253305554	0.210486934	0.144298851	0.894178867	0.010296112	1.096220851	0.231707662	0.989632607	0.290806711	0.7600348	0.015931055	O=C(Nc1c[nH]nc1-c1nc2cc(CN3CCOCC3)ccc2[nH]1)NC1CC1
PME-428	428	S1130	8.011294	13.50169	1	8.011294	13.50169	1	10 mM	0.124	185	0.160785869	0.053984173	0.377441287	1.479450583	0.925870121	0.02639477	0.182083711	0.033224139	0.238138631	0.022305166	0.757945359	0.27595979	0.20078303	0.727041	0.627836466	0.130411983	1.224713922	0.27997902	0.449722111	0.018294506	0.582781434	0.208406001	0.649588704	0.163527071	0.443438113	0.019830083
PME-426	426	S1122	13.9335	8.129575	1	13.9335	8.129575	1	10 mM	0.101	275	1.89703548	0.226473361	0.983569205	1.081737876	1.226559043	0.214345574	2.583491802	0.145225346	5.702795506	0.143066198	4.442629814	0.714437008	2.69573689	0.814913	2.879535198	0.526445329	3.198794365	0.252165854	1.685846686	0.025769506	1.698638201	0.287443668	4.133067131	0.485492975	2.089173317	0.227118492	Nc1ccccc1NC(=O)c1ccc(CNc2nccc(-c3cccnc3)n2)cc1
PME-421	421	S1117	5.384	8.006925	1	5.384	8.006925	1	10 mM	0.102	425	0.62759459	0.23027049	0.587321579	0.676734686	1.047526717	0.173018858	0.815207601	0.240337729	0.534411132	0.242274448	2.355454922	0.963096023	1.84180272	0.854961	1.937407851	0.317017049	0.848837733	0.207049638	1.328584909	0.060897995	1.351275682	0.364687324	1.237516999	0.220821053	1.046593189	0.264000773	CN1N=C(N)c2cn(C3OC(CO)C(O)C3O)c3ncnc1c23
PME-413	413	S1109	8.855918	6.48779	1	8.855918	6.48779	1	10 mM	0.126	509	3.641357422	0.866103709	1.54062748	0.763910949	3.203715563	0.362614125	0.948644757	0.026848031	0.276284993	0.025838459	6.83146286	5.676884651	2.20776415	0.807393	8.336093903	3.903994083	1.300855398	0.45921737	2.900904655	0.027344776	6.204699993	1.625704288	9.272592545	0.723525941	4.998609543	0.034946069	CCC1C(=O)N(C)c2cnc(Nc3ccc(C(=O)NC4CCN(C)CC4)cc3OC)nc2N1C1CCCC1
PME-412	412	S1108	41.5961	1.218654	1	51.93871333	47.10281467	0	2 mM	0.138	153	1.195817471	0.635592103	0.757424712	0.489757121	1.028366566	0.179032072	0.938602567	0.850506723	1.664651275	0.526916504	1.102244854	0.741664886	1.27996612	0.76459977	1.148308516	0.813917518	0.603458524	0.540731132	1.025714278	0.1312318	1.128898144	0.761014462	1.199697733	0.691572249	1.095935345	1.441917896	COc1cc(N2CCC(N3CCN(C)CC3)CC2)ccc1Nc1ncc(Cl)c(Nc2ccccc2S(=O)(=O)C(C)C)n1
PME-409	409	S1105	21.56804	10.84702	1	21.56804	10.84702	1	10 mM	0.101	63	1.185169697	0.54418242	0.984451473	1.124701262	0.98815912	0.379250884	1.627402782	0.62722826	1.8136549	0.392855525	1.233073711	0.76932466	1.07207179	0.727398	1.415020227	0.503730357	1.336572886	0.564383686	1.033804178	0.352666944	1.161176562	0.635209441	1.430801868	0.613974392	1.154571176	0.740583718	O=c1cc(N2CCOCC2)oc2c(-c3ccccc3)cccc12
PME-401	401	S1096	12.40084	10.56204	1	12.40084	10.56204	1	10 mM	0.115	278	1.933914423	0.198222294	1.130651951	1.063961029	1.17295146	0.270844758	2.647888184	0.62581563	7.010431767	0.955090523	1.31488061	0.546679139	2.52416277	0.72286	1.358976007	0.354991794	1.950555086	0.275511652	1.033387899	0.044366837	1.175227284	0.383994728	2.611440659	0.433644027	0.844599664	0.170821339	Cl.Cl.Cn1cc(CNCC2CCN(c3ncc(C(=O)NO)cn3)CC2)c2ccccc21
PME-400	400	S1095	13.51159	9.805096	1	13.51159	9.805096	1	10 mM	0.093	218	1.67783761	0.203959852	1.460837841	6.063161373	1.12617445	0.120659187	2.71077466	0.453777254	5.569823742	0.712996304	1.204092503	0.497134954	2.63563347	0.931846	1.640970349	0.339254677	1.505567789	0.231722325	1.375745058	0.024239143	1.253777862	0.398207814	3.126734734	0.394678056	0.797960937	0.170977384	O=C(/C=C/c1ccc(CN(CCO)CCc2c[nH]c3ccccc23)cc1)NO
PME-395	395	S1090	11.61255	3.94101	1	11.61255	3.94101	1	10 mM	0.109	233	1.529932499	0.31063965	1.178574085	0.731401265	1.073413372	0.242019877	2.60742712	0.331488043	6.369543552	0.602772772	1.226439357	0.616252542	2.30806994	1.053164	1.270104647	0.53046751	2.131302357	0.324027151	1.083756685	0.105413049	1.222289562	0.62529695	2.63462019	0.640083313	0.851412296	0.507269561	CN(C)Cc1c(C(=O)NCCOc2ccc(C(=O)NO)cc2)oc2ccccc12
PME-391	391	S1085	13.06647	5.520924	1	13.06647	5.520924	1	10 mM	0.098	207	1.760109782	0.321377695	0.847781837	0.653292537	0.966961741	0.181085736	2.582017422	0.363882393	5.825889587	0.447757274	1.246436357	0.478764772	2.38724661	0.961111	1.585852623	0.430190086	2.297074556	0.31155014	1.269029737	0.087826885	1.256617785	0.484507561	2.992180824	0.503225029	0.840987206	0.31813705	O=C(/C=C/c1cccc(S(=O)(=O)Nc2ccccc2)c1)NO
PME-382	382	S1070	10.64467	9.260269	1	10.64467	9.260269	1	10 mM	0.092	45	0.886083782	0.538294733	0.550973952	0.968712091	1.103748679	0.606464148	1.304427624	0.315903485	0.657921016	0.230100572	1.529159427	1.0988276	2.04029989	1.124033	1.839841366	0.603070557	1.391485929	0.619588971	1.072238326	0.138015226	1.218818188	0.74242723	1.503229141	0.687577367	1.094681978	0.026999965	Cc1[nH]c(/C=C2\C(=O)Nc3ccc(S(=O)(=O)Cc4c(Cl)cccc4Cl)cc32)c(C)c1C(=O)N1CCCC1CN1CCCC1
PME-381	381	S1069	13.66272	6.931544	1	13.66272	6.931544	1	10 mM	0.104	514	0.159301937	0.85373199	0.142392769	0.386763841	0.968497276	1.327864647	0.742349625	1.423258781	0.324936628	1.037783265	1.019249916	1.20239532	0.28576615	1.579606	1.067224741	1.223659754	0.236221164	0.665115952	0.871496558	0.601393461	1.063786745	0.853249431	0.985615969	0.89255172	0.851599753	1.166893959	CCNC(=O)c1noc(-c2cc(C(C)C)c(O)cc2O)c1-c1ccc(CN2CCOCC2)cc1
PME-376	376	S1064	10.25773	10.31557	1	10.25773	10.31557	1	10 mM	0.103	472	0.720542073	1.375654936	0.328734279	0.447330981	0.948835254	1.274517298	1.438694835	1.418424249	0.472106457	0.441398263	1.041634798	1.364598274	1.05782211	1.432108	1.029090405	0.951063454	0.837325454	0.718027949	1.005265236	0.927915335	1.024332523	0.98521018	1.028217077	1.077721357	0.982053757	1.046023369	Cc1ccc(NC(=O)c2ccc(CN3CCN(C)CC3)cc2)cc1Nc1nc(-c2cccnc2)cs1
PME-367	367	S1047	13.94736	6.10215	1	13.94736	6.10215	1	10 mM	0.178	159	1.856422424	0.298523486	0.80844599	0.238188386	1.08347261	0.322312683	2.600051403	0.364149302	6.471807003	0.519638956	1.235689163	0.554785848	2.37967658	0.856007	1.43659997	0.468056589	2.342958212	0.309063733	1.303646803	0.090239301	1.315194726	0.568423688	3.45050478	0.565352142	0.872588098	0.473716915	O=C(CCCCCCC(=O)Nc1ccccc1)NO
PME-361	361	S1040	22.18258	11.07845	1	22.18258	11.07845	1	10 mM	0.093	74	0.323615134	0.200771272	0.163793847	0.584440172	0.943996608	0.453842938	1.164598584	0.576525688	0.415434599	0.343892068	2.075649023	0.478215516	1.30446076	0.809916	1.860822797	0.468525231	0.80811578	0.257559687	1.261836052	0.078989968	1.314313412	0.36779961	1.776249409	0.391941637	2.26150322	0.264718711	CNC(=O)c1cc(Oc2ccc(NC(=O)Nc3ccc(Cl)c(C(F)(F)F)c3)cc2)ccn1.Cc1ccc(S(=O)(=O)O)cc1
PME-353	353	S1030	14.60712	8.555028	1	14.60712	8.555028	1	10 mM	0.096	142	1.471014023	0.214656055	0.886259735	0.828829467	1.053137302	0.217962846	2.625416756	0.349579573	4.602829456	0.775486231	1.266357422	0.482243121	2.5136013	0.661959	1.30974102	0.326157808	0.219215363	0.215949655	1.229364157	0.042469457	1.276132345	0.348090678	2.970906258	0.457116067	0.844674706	0.1375359	Cc1[nH]c2ccccc2c1CCNCc1ccc(/C=C/C(=O)NO)cc1
PME-350	350	S1026	20.38495	5.715895	1	20.38495	5.715895	1	10 mM	0.117	397	1.245823622	0.898307085	1.131425023	1.601079583	0.99783653	0.384554744	1.461831808	0.940658927	1.291232228	0.601049483	1.181100726	3.070335627	1.2379837	1.063947	1.508668423	2.269989729	0.201301217	0.576570928	1.162528992	0.3175174	1.106364608	0.908681393	1.165038109	0.912719369	2.343868256	0.967815757	CS(=O)(=O)O.Cc1ccc(NC(=O)c2ccc(CN3CCN(C)CC3)cc2)cc1Nc1nccc(-c2cccnc2)n1
PME-349	349	S1025	18.29825	9.384423	1	18.29825	9.384423	1	10 mM	0.128	518	1.850673199	0.874315917	1.514667869	0.763706505	1.027175903	0.934269071	1.49798584	0.92183435	1.670722365	0.943246663	1.144860148	0.874362767	2.13813162	0.841043	1.233867168	0.945557594	2.231624603	0.568495631	1.076427579	0.70249629	1.101140738	0.737736702	1.256213665	0.702288032	1.335763693	0.837042451	COc1cc2ncnc(Nc3ccc(F)c(Cl)c3)c2cc1OCCCN1CCOCC1
PME-346	346	S1021	17.66198	8.779364	1	17.66198	8.779364	1	10 mM	0.095	177	0.319353968	0.510408938	0.256394714	1.008506417	0.919188857	0.414516509	0.799751759	0.628336549	0.704481602	0.687924922	1.025391221	0.651831686	0.40518582	0.797298	1.024934649	0.457906634	0.653005242	0.392354637	0.859145761	0.073192351	1.024136662	0.520379066	0.940902829	0.490517437	1.148395777	0.66830492	Cc1nc(Nc2ncc(C(=O)Nc3c(C)cccc3Cl)s2)cc(N2CCN(CCO)CC2)n1
PME-342	342	S1017	10.94023	6.576089	1	10.94023	6.576089	1	10 mM	0.105	192	1.369077682	6.409222603	1.029942632	0.775973976	0.920956731	1.122520804	1.955208778	1.861033201	0.671073854	0.06997063	1.116030574	2.164404392	1.97763658	1.934408	1.182317257	2.406947136	0.212333053	1.646916986	1.39533639	0.428564787	1.123920441	2.633663654	1.094878197	2.185972214	1.395165443	1.091542244	COc1cc2c(Oc3ccc4[nH]c(C)cc4c3F)ncnc2cc1OCCCN1CCCC1
PME-340	340	S1013	17.85238	1.391636	1	17.85238	1.391636	1	10 mM	0.1	238	0.480541259	12.31332207	0.987044513	0.743683577	1.189691782	5.653274536	0.679434657	2.290167809	0.448201925	2.412720919	4.115175247	4.165838718	2.14761758	3.031674	4.214074135	4.335269451	1.210550904	2.593063354	1.043716908	1.115290284	1.232423067	2.618571043	1.654068112	3.130791664	2.074135303	1.931143641
PME-338	338	S1011	20.60342	12.1567	1	20.60342	12.1567	1	10 mM	0.107	385	0.227099821	0.355834126	0.295364648	0.683168173	0.848068953	0.257201493	0.294653118	0.055056866	0.251841247	0.032009188	1.031039357	1.443165064	2.21162868	0.934829	1.086365461	0.861365438	0.201279521	0.504909813	0.877111673	0.023575045	1.005317926	0.603067517	1.025949836	0.75057745	1.28673768	0.554582	CN(C)C/C=C/C(=O)Nc1cc2c(Nc3ccc(F)c(Cl)c3)ncnc2cc1OC1CCOC1
PME-334	334	S1006	9.457356	9.381009	1	9.457356	9.381009	1	10 mM	0.101	209	0.829013944	1.666907072	0.615983903	1.124603868	1.052290678	0.630474508	1.882760882	0.801812172	0.941748798	0.203873277	1.19836843	1.624613285	2.06843328	1.923956	1.341269493	1.661197424	0.219213814	1.140292168	1.344467521	0.331290543	1.083530903	1.312097311	1.075404644	1.443900824	3.299083948	0.818616509	CN1CCN(CCOc2cc(OC3CCOCC3)c3c(Nc4c(Cl)ccc5c4OCO5)ncnc3c2)CC1
PME-331	331	S1003	22.48061	5.341797	1	22.48061	5.341797	1	10 mM	0.105	202	0.739747822	1.314290285	0.316344619	1.222717762	1.140001774	1.512018919	1.717621803	0.665346682	1.059637547	0.670908868	1.922820449	3.786019802	1.91490221	2.253521	2.206845284	1.661128402	1.292867303	3.03421545	1.785022974	0.114343569	1.556830287	5.331566811	1.572145939	2.85587883	1.495543718	3.218501329	Cc1ccc(F)c(NC(=O)Nc2ccc(-c3cccc4[nH]nc(N)c34)cc2)c1
PME-312	312	P49D	21.94616	1.535252	1	25.12222	13.48448233	1	10 mM	0.137	155	0.632648408	0.274149716	0.915623248	0.255025715	1.043313742	0.079890132	1.273861408	0.804067433	0.786444485	0.293972373	1.124732971	0.326447576	0.97018707	0.358404571	0.995204329	0.17665261	0.855013847	0.219755918	0.982656837	0.036797211	1.081678867	0.406426728	1.216457605	0.33085826	0.968379617	0.185602531
PME-305	305	P46	39.03887	2.439289	1	62.75187667	53.74903967	0	5 mM	0.133	109	0.758645475	0.720125437	0.832747102	0.616136193	0.998472393	0.48176983	0.932651043	0.701193333	1.028640628	0.397082299	1.075824022	0.631947219	1.24569607	1.039478506	1.058811545	0.809570313	1.153244734	0.629248619	1.032947063	0.7102139	1.045566797	0.830229044	1.161329389	0.748646736	0.966564775	0.642711461	CN(C)c1ccc(O)c2c1CC1CC3C(N(C)C)C(=O)C(C(N)=O)=C(O)C3(O)C(=O)C1=C2O
PME-289	289	P39	33.18728	3.928103	1	65.86795667	57.29264433	0	1 mM	0.13	241	1.211389303	0.680668712	1.389356613	0.584816933	1.048326254	0.581005573	1.285639763	0.958657622	1.098523855	0.493519872	1.20998764	0.880062103	1.27932644	0.89699988	1.285988569	0.683491707	1.188718796	1.019491553	1.258481145	0.545199513	1.134519696	0.709122479	1.247131348	0.714575171	1.447054625	0.443066984
PME-285	285	P37	18.7134	15.94945	1	37.65254	26.86322833	1	10 mM	0.141	137	0.473207951	0.396045208	0.276560277	0.164624631	1.102830887	0.104126699	0.843018532	0.852516115	0.587829828	0.024647305	1.153078794	0.490157336	0.88121533	0.515575295	1.119650722	0.446575582	0.62308073	0.345911443	1.120647907	0.0207901	1.188962579	0.45033735	1.227630734	0.513708234	1.03129077	0.050587371
PME-273	273	P31	26.0299	0.9118224	1	27.84721667	2.316570133	1	10 mM	0.135	55	0.675703168	1.1083076	0.592871308	1.625768065	2.278732061	0.300246596	1.466463566	0.795879424	1.686093688	0.742137849	1.720583558	1.113227844	1.09158421	1.051711145	1.452805758	0.586736441	0.334033638	0.951016307	1.514262915	0.179198593	1.900789976	0.923873842	1.67221427	1.440122128	4.794519901	0.633471012
PME-271	271	P30	16.10338	2.808607	1	17.43828667	16.75011733	1	10 mM	0.136	144	0.179189622	0.117612228	0.076908432	0.077968374	1.043585181	0.064381346	0.281392694	0.626473427	0.281987309	0.018602015	0.957815051	0.161895454	0.21549502	0.205675003	0.952833414	0.147932947	0.2173592	0.143030986	1.041549206	0.01962248	1.12671876	0.22742936	1.02387774	0.256536365	0.901860952	0.083750986	Cc1ccc(S(=O)(=O)C=CC#N)cc1
PME-241	241	P17	22.44277	23.90311	1	22.36829	25.46954667	1	10 mM	0.139	238	0.20235464	0.173592687	0.085850015	0.115744084	1.978740931	0.060044225	0.703783929	0.64282757	0.945733011	0.03786454	7.10623312	0.229680836	0.55016506	0.200989577	4.635971069	0.193850696	0.844169199	0.137938395	1.901833415	0.021809768	4.697591782	0.248581231	5.502194405	0.230087787	3.457480907	0.021687005	O=C(Nc1ccc2[nH]nc(-c3ccc4[nH]ccc4c3)c2c1)c1c(Cl)cccc1Cl
PME-225	225	P10	11.76976	23.45027	1	20.40865	26.01820033	1	20 mM	0.145	715	0.175777212	0.230425164	0.097544283	0.114898048	1.285580635	0.067421272	0.301613718	0.610062718	0.326447815	0.01903072	1.071684599	0.345285118	0.19206035	0.179539353	1.042243242	0.401072502	0.214621991	0.225677788	1.129115582	0.042851336	1.245924592	0.36290884	1.072681665	0.381869376	0.911105394	0.022718837	COc1ccc(C(=O)C=Cc2cc(OC)c(OC)c(OC)c2)cc1OC
PME-214	214	HY-N2329	7.031864	20.07593	1	17.30081467	8.752409333	1	10 mM	0.273	297	0.152008116	0.120623544	0.074865699	0.119154811	1.047730446	0.059287786	0.271735102	0.40891692	0.282236189	0.008769325	0.959812939	0.200973183	0.14688253	0.249977606	1.078403711	0.29335326	0.192599952	0.153290302	0.982167542	0.010075522	1.02206111	0.39400363	1.021510839	0.315254688	0.821963787	0.018962439
PME-213	213	HY-N2011	5.091784	8.496572	1	5.680430333	5.020897	1	10 mM	0.258	839	0.17135106	0.207086623	0.1019613	0.275069535	0.970037103	0.054355461	0.383307874	1.01348722	0.52061826	0.239665926	0.874535918	0.24677375	0.27764916	0.323539875	1.03854847	0.33722505	0.17875126	0.174765721	0.90518117	0.020132633	0.992187321	0.403711319	0.905774832	0.244559944	0.727817595	0.02312205	CCCCCCCCOC(=O)c1cc(O)c(O)c(O)c1
PME-198	198	HY-N0892	6.21565	14.84245	1	62.20825667	65.04251667	0	10 mM	0.427	233	0.97590661	0.678803205	0.628607869	1.461359859	1.043118954	0.698410034	0.977214336	1.238628387	0.709428966	0.478851914	1.010556936	1.086465716	0.92325377	1.166453197	1.116627216	1.034132957	0.985752821	0.742274821	1.060643196	1.121840477	1.01660049	1.02514112	1.078039885	1.099961042	1.028394222	0.999493957
PME-180	180	HY-N0622	13.69994	27.52472	1	10.883003	10.97744967	1	10 mM	0.445	419	0.24791792	0.381972492	0.21607548	0.25255546	1.142989755	0.285518169	0.842615843	1.126547337	0.534646213	0.23038888	1.536000013	0.640106678	0.76952165	0.967017845	1.385805249	0.654220104	0.486883104	0.627472043	1.255346537	0.035397016	1.323007703	0.444877058	1.279610872	0.482813597	2.141851902	0.188297778	CC(C)=CCc1c(-c2ccc(O)cc2O)oc2c3c(cc(O)c2c1=O)OC(C)(C)C=C3
PME-154	154	HY-N0274	27.05167	1.891253	1	22.55363	5.273482667	1	10 mM	0.327	376	0.167326391	0.079072043	0.089532807	0.41257745	0.944936097	0.053046986	0.497788936	0.924627304	0.410611004	0.173538446	1.053041697	0.234855443	0.31887922	0.156793543	1.106620789	0.412340879	0.212709352	0.13843447	1.003982544	0.015894851	1.119623661	0.426494718	1.02296865	0.292340189	0.807490706	0.017716814
PME-153	153	HY-N0271	30.66099	2.804305	1	38.95248	2.836902667	1	10 mM	0.286	789	0.900479555	0.931062341	0.982981801	3.681491613	0.959481418	0.757147789	0.979320407	1.419158697	0.960878372	1.392950058	1.028714418	1.259523153	1.09431863	3.506925962	1.094991922	1.061203241	0.756811023	1.993863821	1.047536612	0.750704288	1.020501137	1.431037307	1.047662973	1.306789279	1.02299273	0.901411772	CC1(C)CC[C@@]2(C(=O)O)[C@@H](C1)C1=CC[C@@H]3[C@@]4(C)CC[C@H](O)C(C)(C)[C@@H]4CC[C@@]3(C)[C@]1(C)C[C@H]2O
PME-152	152	HY-N0250	14.32863	2.169539	1	9.874229333	7.610904333	1	10 mM	0.296	800	0.19674328	0.102018513	0.103944339	0.085659578	0.965425491	0.069407195	0.421416134	0.948394537	0.315869302	0.068598181	1.026657939	0.216486841	0.22151548	0.150403019	1.045157909	0.238217533	0.274144679	0.163311407	1.101338863	0.10069637	1.11209774	0.299707413	1.163279891	0.422375262	0.964996457	0.139625967	C[C@H]1O[C@@H](O[C@H]2CC[C@@]3(C)[C@@H](CC[C@]4(C)[C@@H]3C=C[C@]35OC[C@@]6(CCC(C)(C)C[C@H]63)[C@H](O)C[C@]54C)[C@]2(C)CO)[C@H](O)[C@@H](O[C@@H]2O[C@H](CO)[C@@H](O)[C@H](O)[C@H]2O)[C@H]1O
PME-127	127	HY-N0005	30.04124	1.037	1	34.77757333	38.70943	1	10 mM	0.268	454	0.895099878	0.211255223	1.012732506	0.367935061	0.950080693	0.153756469	1.624286652	0.652750611	0.763687789	0.298380166	1.002429485	0.433781683	1.04556584	0.410930916	1.110003948	0.259351134	0.759013712	0.266968101	1.008333445	0.074701995	1.030046225	0.522290945	1.121745825	0.559827626	0.981299281	0.388622135
PME-125	125	HY-D0937	6.484784	4.000423	1	13.67756467	19.135751	1	10 mM	0.29	108	0.271972001	0.143605173	0.27132079	0.230794102	1.077620625	0.122405812	0.899107337	0.772064447	0.472583175	0.452957541	1.051116943	0.316135287	0.83784306	0.461682715	2.69219923	0.425864637	0.780933619	0.229642794	0.613127828	0.035612382	0.826432645	0.409360468	1.234863639	0.669990897	0.745928109	0.078494802	COS(=O)(=O)[O-].COc1cccc2c1nc1ccccc1[n+]2C
PME-112	112	HY-B0788A	33.29436	1.962412	1	33.14644333	34.655624	1	10 mM	0.269	433	0.165005594	0.441657424	0.071355	0.516770959	0.964448273	0.171836346	0.308621109	0.935106337	0.308548868	0.076527856	1.063269615	0.781552672	0.20515823	0.64347797	1.193092823	1.198449135	0.195133954	0.63739574	1.017089248	0.204115272	1.06836462	0.838883519	1.025735617	1.042649865	0.874482155	0.481019616
PME-105	105	HY-B0372A	17.61466	5.917559	1	20.33934	7.064415	1	10 mM	0.298	93	0.422652304	3.575544357	0.257113039	1.958900332	0.93544656	0.473475277	1.429395914	1.727383852	1.044326067	1.489720821	0.963772357	1.260924816	1.14683223	2.726660607	1.415677071	2.398598671	0.385987252	1.024678707	0.986581802	0.732689977	1.007147193	0.840287328	0.995239675	1.213541746	0.840068877	1.002147079
PME-97	97	HY-A0278	27.05549	0.8218148	1	35.81691667	2.357499267	1	10 mM	0.334	186	0.962516308	1.884803534	0.826252401	4.341229439	0.969592929	1.778327465	1.10209775	1.226596832	0.866146088	0.659906745	1.345319748	5.676425934	1.18999743	7.937934597	1.163119555	2.839907169	0.962102771	3.429391861	1.12021637	1.227472186	1.096816301	2.107723236	1.1662848	5.190311432	1.160563707	0.971236467	CCCCC(O)(Cn1cncn1)c1ccc(Cl)cc1Cl
PME-93	93	HY-50948	7.622448	9.433731	1	11.97864267	10.783186	1	10 mM	0.393	99	0.159998238	0.452326477	0.071866177	0.422102928	1.028395891	0.124097772	0.266656339	0.738176465	0.30011031	0.103549145	0.990254939	0.484826386	0.1859228	0.372439296	1.063414812	0.470647633	0.203671247	0.322668731	1.089693069	0.109303966	1.024080396	0.617153287	0.989557028	0.683734	0.937863469	0.433185577
PME-92	92	HY-32735	4.972547	6.530403	1	12.40389233	3.990634667	1	10 mM	0.373	685	0.168817759	0.116616033	0.074229658	0.100520588	1.06272006	0.062471189	0.262610853	0.955655813	0.276293874	0.016834777	1.349926949	0.267069995	0.14466828	0.232814074	1.16146493	0.339873433	0.209593117	0.136696801	1.038825035	0.020230036	1.173864603	0.309707999	1.059534073	0.322611302	0.950550675	0.023525313
PME-87	87	HY-18935A	11.13657	10.80638	1	11.62601333	10.065719	1	10 mM	0.284	823	0.182620183	0.124042243	0.076404147	0.10456448	0.964359522	0.066661499	0.241956592	0.849904895	0.300894231	0.020431397	1.091753721	0.240735382	0.14738522	0.228213663	1.149845243	0.294529617	0.193463713	0.133592889	1.07374692	0.01360264	1.232926846	0.362312138	1.018357038	0.313160509	0.934182286	0.019575614
PME-86	86	HY-18738	26.34042	9.095553	1	29.19830667	9.724876667	1	10 mM	0.349	570	1.499378204	1.037017584	1.149991632	1.204978228	0.979437828	1.013360381	2.125462294	1.537772655	1.385882378	0.791244984	1.329460263	0.961658239	1.33373594	1.092619118	1.28268981	0.602160931	1.631588221	1.711522341	1.381667137	0.392305791	1.091262102	0.705211699	1.379340172	0.808567166	1.129820824	0.907577932
PME-82	82	HY-17630	12.57553	34.67001	1	10.33400933	16.279886	1	10 mM	0.316	765	0.183662087	0.145359904	0.132597506	0.212631464	1.014827967	0.081796713	1.537876487	0.578573108	0.317751378	0.026489748	0.925246954	0.344796717	0.24804422	0.237489921	1.021918654	0.506744981	0.298152745	0.201504409	1.034521699	0.014923826	0.989708662	0.432206094	0.962303996	0.459951043	0.899878383	0.412455618
PME-76	76	HY-16561	28.71887	1.957905	1	32.59278667	1.883741333	1	10 mM	0.397	568	1.306228161	0.325803041	1.032764792	0.441085607	1.00950563	0.174693227	1.468398213	1.083426952	1.714681625	0.446376711	1.388013124	0.544820309	1.57562017	0.381725133	2.054881811	0.703816831	1.404723883	0.466272831	1.210252523	0.119398907	1.197269082	0.514911175	1.365683794	0.675184071	1.337982416	0.502367854
PME-74	74	HY-15725	19.45872	37.97899	1	22.20996667	46.26891667	0	10 mM	0.296	296	0.201572895	0.062166154	0.077667907	0.069896258	0.979348958	0.060029805	0.260559797	0.673269153	0.310631752	0.010025657	1.051083922	0.4068757	0.13947797	0.174179791	1.148158312	0.491328716	0.196183786	0.114809602	1.043195009	0.010080575	1.106499195	0.252344877	1.064859629	0.293403506	0.914307773	0.020013301
PME-67	67	HY-14909	7.101727	3.415578	1	38.32215233	48.224616	0	10 mM	0.36	643	0.183034867	0.16392976	0.075212851	0.153786123	1.010038614	2.321088314	2.030807495	2.565678596	0.306677818	0.017720269	1.000296116	1.237957358	1.61661875	1.266317554	1.123333454	0.923386097	1.538403511	0.735209942	1.060636997	0.606220603	1.009074569	0.942682266	1.078634977	0.869789481	1.012058735	0.881214857	CC1(C)CC[C@]2(C(=O)O)CC[C@]3(C)[C@H](C(=O)C=C4[C@@]3(C)CC[C@H]3C(C)(C)C(=O)C(C#N)=C[C@]43C)[C@@H]2C1
PME-61	61	HY-13982	39.13666	1.426942	1	42.64078667	24.61522333	0	10 mM	0.393	204	0.247977167	0.829526305	0.308483869	1.156984568	0.979171276	0.168379098	0.693962932	0.747594655	0.468617588	0.227230176	1.351379633	0.526729524	1.01507688	0.55732504	1.229587913	1.069506407	0.541174054	0.574443042	1.166692019	0.018504128	1.22416079	0.745362759	1.130820274	0.846030414	0.966831565	0.123920389
PME-60	60	HY-13812	37.12597	1.360768	1	53.01409333	49.25922267	0	10 mM	0.391	1567	0.729700267	0.60524416	0.456435412	1.01011312	1.062897682	0.304660022	1.535432935	1.421143293	1.14661026	0.860348046	1.972206831	0.949263573	1.46185124	1.79280715	1.79441452	0.746801734	0.318649173	0.654210746	1.306132078	0.088863134	1.510882497	0.756022871	1.619886398	0.997832179	4.222267151	0.45576328
PME-56	56	HY-13687	13.28152	2.79611	1	7.485202667	3.944356333	1	10 mM	0.273	625	0.185508937	0.07766296	0.084097341	0.052742608	0.915579021	0.043776494	0.234184295	0.52072078	0.283306271	0.006229741	0.939489067	0.126063317	0.14146201	0.174780886	0.962050736	0.205609679	0.18984665	0.108682461	1.050458431	0.006714396	1.041794538	0.235039428	0.948647797	0.147734746	0.845546842	0.013541449
PME-52	52	HY-13453	15.7973	35.27016	1	15.53829333	21.61506233	1	10 mM	0.273	569	0.19304958	0.103081942	0.084930703	0.116193675	1.018284559	0.060107436	0.259912193	0.653837919	0.299614042	0.010524864	1.002330661	0.096926607	0.14320028	0.24181493	1.050117493	0.133920878	0.207364723	0.091981642	1.043204546	0.011659862	1.140503526	0.229530394	0.998036385	0.15711841	0.84911871	0.012903465
PME-50	50	HY-13324	3.617174	10.50447	1	16.323548	23.73515967	1	10 mM	0.408	884	0.172783211	0.109432995	0.074849047	0.083781198	1.067420363	0.049881145	0.266676962	0.790589213	0.301835328	0.009801053	1.150482416	0.438088894	0.13727039	0.186667476	1.11329937	0.516474485	0.201027572	0.084176958	1.009784937	0.006816118	1.054229736	0.230903029	0.958436251	0.138463706	0.849146008	0.012890335	COC(=O)[C@]12CCC(C)(C)C[C@H]1[C@H]1C(=O)C=C3[C@@](C)(CC[C@H]4C(C)(C)C(=O)C(C#N)=C[C@]34C)[C@]1(C)CC2
PME-47	47	HY-13065	8.02816	14.30288	1	7.661233	12.446299	1	10 mM	0.299	651	0.236293346	0.197026819	0.248577237	0.087031469	0.998772323	0.06865932	0.985591292	0.864867926	0.339694053	0.114198864	1.485069513	0.373934507	0.43031818	0.239276442	1.437234163	0.332489073	0.582802176	0.254603446	1.120209932	0.021821093	1.376331806	0.308976412	1.292672038	0.309086978	1.128029346	0.123603091	CC(C)=CCc1c(O)ccc(C(=O)/C=C/c2ccc(O)cc2)c1O
PME-37	37	HY-12276	14.27919	33.38552	1	18.24332333	38.31004	1	10 mM	0.49	258	0.175079525	0.101948172	0.075007208	0.124607474	1.07824254	0.060623966	0.266661495	0.525021851	0.322218299	0.011205074	1.137934566	0.139356822	0.14862747	0.188898232	1.144881248	0.16860871	0.20063141	0.089085519	1.101376891	0.011210576	1.047942281	0.241656512	1.03216207	0.14769794	0.892576218	0.021938197
PME-24	24	HY-107818	10.5255	3.519108	1	12.56530733	4.689480667	1	10 mM	0.284	696	0.611715853	0.218332767	0.468583345	0.26044634	0.896244407	0.107279554	0.588734925	0.911541998	0.376926988	0.052255321	0.953643322	0.362081647	0.70921963	0.398215726	1.058473706	0.482938707	0.419777572	0.287218094	1.030148506	0.030275971	1.020455241	0.360640854	1.05176878	0.42035687	1.037482262	0.276374578	O=C(/C=C/c1ccc(O)cc1)c1ccccc1
PME-22	22	HY-105661	21.85889	2.156564	1	21.41349	3.054887667	1	10 mM	0.418	782	0.838705361	1.283204436	0.572761357	0.805311203	1.181658745	0.263224214	2.300313473	2.654371023	2.683040619	4.455849648	1.304540157	0.377884746	0.25538322	1.379386839	2.076756477	1.286000609	1.821668386	1.679499984	1.208861232	0.036799006	1.345079899	1.087904215	2.070036411	0.8240363	1.734496593	0.179340482
PME-19	19	HY-10518	5.63258	4.188701	1	7.105823	13.27828833	1	10 mM	0.28	553	0.16673395	0.177970618	0.075065479	0.183344141	1.054474115	0.083681792	0.254831702	0.832495511	0.335685343	0.022915611	1.008566141	0.201766387	0.14936259	0.19900309	1.068397284	0.303783685	0.188567609	0.133315071	1.034502745	0.017028607	1.026007771	0.282227874	0.991252899	0.263255805	0.883537412	0.019382872
PME-18	18	HY-10514	20.39329	5.700802	1	24.86255	7.964015333	1	10 mM	0.362	838	0.375976264	0.156342462	0.128048748	0.211962968	1.363479137	0.088909827	0.811368585	0.786026835	0.350287527	0.013106524	2.840639114	0.344281316	1.22030735	0.289666626	2.218573809	0.464229375	1.480433226	0.241880327	2.166213036	0.015243274	4.04446888	0.432330638	2.590520859	0.420445681	2.244878769	0.021540668
PME-15	15	HY-10172	25.34343	3.852368	1	27.31647333	6.219111067	1	10 mM	0.394	89	1.129458904	1.145560503	1.027021289	0.854312718	1.128266811	0.224968374	2.452459812	2.258817673	3.940806627	3.923689604	1.016572833	0.325384587	0.61812711	0.650060078	1.178071499	0.86966753	1.743187547	1.159230709	1.14495945	0.020652607	1.191854239	0.700701714	1.199458599	0.671028256	1.245638371	0.120752685
PME-10	10	HY-100965	12.34921	22.70651	1	35.35809	30.88322767	1	10 mM	0.343	143	0.338346452	0.211266965	0.175665602	0.246255845	1.064319015	0.276074886	1.140681744	0.790741324	0.328207612	0.265163004	0.921254635	0.608128726	0.70804518	0.431135844	1.071752667	0.768994451	0.427856416	0.371930897	1.020017385	0.184155986	0.900223255	0.541298807	0.986641288	0.615038157	0.883515537	0.891749501
PME-9	9	HY-100768	11.18663	15.13473	1	9.532457667	12.39243933	1	10 mM	0.316	452	0.208555892	0.195351124	0.153808147	0.189537108	0.998150468	0.067304038	1.355410814	0.707677126	0.405728221	0.01575665	0.986196756	0.253356069	0.3128759	0.206061763	1.040170908	0.413712323	0.234278888	0.16811949	1.02432394	0.015248149	0.974197626	0.522368789	0.961470962	0.388073891	0.841936767	0.351549476	CCCCCCOc1cc(C)c(O)c(C)c1C
PME-8	8	HY-10074	15.79962	15.74649	1	16.20875333	12.36913	1	10 mM	0.283	968	0.173257142	0.28172344	0.073535353	0.34989354	0.93544656	0.137984589	0.287994325	0.958579063	0.305363834	0.03636815	0.992157817	0.526439071	0.14984524	0.440880285	1.08831799	0.530347168	0.210084796	0.330825031	1.057731152	0.028073724	1.072173595	0.45779705	1.017405033	0.470404506	0.854580224	0.019508716
PME-3	3	HY-100487	5.391852	5.235194	1	7.030724	13.27845067	1	10 mM	0.395	684	0.151652649	0.120635271	0.081353411	0.155158013	1.029195547	0.080510095	0.255153805	1.060546875	0.307929248	0.026055245	0.93548578	0.165388271	0.14542565	0.284011306	1.018554211	0.4228338	0.19018054	0.16193223	1.066458344	0.035990573	1.043629885	0.389120072	0.963285804	0.298652977	0.894411325	0.024257667
PME-3145	3145	STAT7	70.27058	79.22708	0	78.48903667	84.47466	0	10 mM	0.313	712	1.177514076	0.901846945	0.915426016	1.252436757	0.99461031	1.028140903	1.134223819	1.011504054	1.106825233	0.879255712	1.040421247	0.840043664	0.82388276	0.727436066	1.074962854	0.889918745	1.290280581	1.486392498	1.30266881	0.69254005	1.04758656	1.134378314	1.060098886	0.929054379	0.998361111	0.85812366
PME-3144	3144	STAT6	84.18296	87.685	0	92.03918667	89.68849333	0	10 mM	0.312	460	1.01293087	0.77059418	0.975261092	0.757231832	0.999614477	0.90898037	1.066036701	1.153126001	1.207430959	0.846798599	1.012241364	1.022534728	1.02261019	0.900995604	1.127434015	1.150905252	1.091889977	0.684105396	1.03795433	0.827696562	1.009874463	0.932153463	1.092906475	0.951141834	1.02639997	0.901746035
PME-3141	3141	STAT3	36.66234	60.39268	0	41.72102333	45.30846933	0	10 mM	0.312	161	0.85009551	0.351343155	1.285335779	0.412556142	0.954350471	0.185078114	0.297133446	0.566817641	0.516003072	0.013914666	0.887467861	0.399936736	0.21593183	0.316190234	0.971340775	0.476025105	0.218523651	0.195271939	1.023793221	0.024697067	0.928849578	0.573991835	0.989516139	0.508066416	0.870516896	0.323111683	CC1C=C2C(=O)OC3CCC(C1)C23O
PME-3140	3140	STAT2	29.70683	49.51273	0	48.43187667	67.12896667	0	10 mM	0.339	308	0.137170315	0.280579746	0.137327582	0.655289412	1.01466465	0.185193583	0.279485792	0.690125227	0.385626912	0.014246392	1.106817484	0.617224455	0.75700581	0.425369166	1.140410542	0.543702304	0.256287187	0.207981274	1.029464245	0.027098015	1.08523953	0.559110165	1.018539906	0.662335038	0.930654645	0.04773704	CC(C)(O)C=CC(=O)C(C)(O)C1C(O)CC2(C)C3CC=C4C(C=C(O)C(=O)C4(C)C)C3(C)C(=O)CC12C
PME-3139	3139	STAT10	52.58168	61.41942	0	65.36608333	74.18298	0	10 mM	0.334	56	3.316164255	1.29094553	1.878185987	0.918404222	1.049870014	1.226232529	1.852015018	1.132005453	2.835322142	1.313990951	1.39259398	1.049885273	1.72784781	0.872929745	1.614764214	0.863719583	1.735745192	1.898873568	1.169682026	0.597566187	1.330202699	0.8800053	1.469028354	0.973125458	1.898772478	0.832769036	CCN(CC)c1ccc(C=NNC(=O)c2ccncc2)c(O)c1
PME-3138	3138	STAT1	35.89297	57.63679	0	57.03883	73.30731	0	10 mM	0.31	946	0.972708344	0.598901212	0.879576802	0.943380833	0.989517927	0.315445542	1.619596481	1.076378107	0.736496747	0.623056889	0.986068845	0.757531285	0.94337589	0.63198772	1.033808231	0.603851259	0.638358057	0.326615512	1.032303095	0.182726294	0.947717488	0.567249	1.064728856	0.826793194	1.028207064	0.961196423
PME-3137	3137	S9567	95.08324	94.37479	0	94.10112333	91.55454667	0	10 mM	0.338	585	1.33716464	1.180185914	1.197410345	0.831804574	1.069848537	0.959926486	1.206862211	1.331000447	1.296466708	0.769671738	1.040435314	0.842292786	1.06878018	1.339485879	1.11898458	0.860358953	1.147943258	0.474482626	0.998423696	1.103158951	1.028739452	0.972094774	1.107192278	1.087063551	1.053855419	1.06304121	CC(C)(C)NC(=O)C1CN(Cc2cccnc2)CCN1CC(O)CC(Cc1ccccc1)C(=O)NC1c2ccccc2CC1O.O=S(=O)(O)O
PME-3135	3135	S9560	93.83871	91.99894	0	94.69756333	91.38948667	0	10 mM	0.333	423	1.73265326	1.236134529	1.083814502	1.239313126	0.984501243	0.849667907	0.94937396	1.210395217	1.10939765	0.959474802	0.984083831	0.964374661	0.84263575	0.824941546	1.091183424	0.822024584	1.007467866	0.839633465	1.023993731	0.968473196	1.000464201	0.843259811	1.031809926	0.769161582	1.072898626	0.832476974	Br.CN1C2CC(OC(=O)C(CO)c3ccccc3)CC1C(O)C2
PME-3134	3134	S9511	89.56218	90.43391	0	92.95627	88.6871	0	10 mM	0.373	123	1.191646457	1.017610192	1.157440662	0.997789502	1.009622693	0.805457592	1.028568745	1.234001279	1.082977176	1.008280396	0.994128644	0.644703269	0.91470528	0.982036833	1.092730045	0.990102172	0.947979271	0.497301579	1.043658733	0.950368226	0.977851748	0.803525805	1.063656569	0.778977156	1.02639997	0.936536193	CC(/C=C/C=C(\C)C(=O)OC1OC(COC2OC(CO)C(O)C(O)C2O)C(O)C(O)C1O)=C\C=C\C=C(C)\C=C\C=C(/C)C(=O)OC1OC(COC2OC(CO)C(O)C(O)C2O)C(O)C(O)C1O
PME-3132	3132	S9509	88.0946	90.29092	0	93.57157333	91.0894	0	10 mM	0.324	665	0.986219764	1.162064314	1.07999146	0.79049325	0.999589205	0.917335153	1.07916832	1.296207428	1.26014626	0.986832619	1.022314548	0.852846086	0.93735957	1.114672831	1.099482179	1.019505024	0.905803919	0.532871366	0.999742806	1.028822064	1.019308448	0.803698659	0.987935066	0.850065708	0.974422693	1.076528788	CCN(CC)CCNC(=O)c1cc(S(C)(=O)=O)ccc1OC.Cl
PME-3131	3131	S9506	62.90585	69.22892	0	74.87409	74.30978	0	10 mM	0.386	328	0.594958782	0.92024374	0.615802646	1.127380133	1.004643798	0.423202306	1.271411896	1.411262035	0.969157875	0.804927111	1.040431261	0.926640511	0.90309119	1.646601018	1.081375599	0.885051727	0.916523576	0.603259563	1.019648552	0.97593528	1.0211941	0.971501827	1.08003211	0.965860486	1.089219809	0.912017107	C#CC1(O)CCC2C3CCC4=Cc5oncc5CC4(C)C3CCC21C
PME-3129	3129	S9500	94.54655	93.25536	0	76.37169	74.98588333	0	10 mM	0.356	250	0.889255285	1.207435369	0.856268048	0.752193034	1.019681454	0.805887818	1.108367205	1.150548697	1.108882904	1.168233395	1.042446733	1.071864367	1.07443285	1.395604425	1.122454882	0.926022291	0.206781685	0.410456508	1.022487402	0.978082418	1.03439033	1.150884509	1.071844339	1.121364117	1.041594505	1.055840015	COc1cc2c(cc1OC)C1CC(OC(=O)C(N)C(C)C)C(CC(C)C)CN1CC2.Cc1ccc(S(=O)(=O)O)cc1.Cc1ccc(S(=O)(=O)O)cc1
PME-3128	3128	S9475	85.78664	88.70062	0	90.79920667	88.20672	0	10 mM	0.358	247	0.935417056	1.018267155	0.964505792	1.318724513	1.415951848	0.854162335	1.031920671	1.381378174	1.149866343	1.219928145	0.986083031	0.73114562	0.84454191	1.272964322	1.06477809	0.915478587	0.753327966	0.513764381	1.047856927	0.905948162	0.983496666	0.977199793	1.029720187	0.879444897	1.028012514	1.058289766	CC1CCC2C(C)C3CCC4C(CC5C4CC(O)C4CC(O)CCC45C)C3CN2C1
PME-3126	3126	S9469	80.13726	81.49284	0	88.88162	87.28058	0	10 mM	0.293	654	1.256799698	0.844669759	1.058872461	0.950012207	1.03475666	0.791092157	1.030805349	1.566833496	1.138376117	1.142652988	1.018295884	1.044995785	0.90364027	0.906989788	1.096200228	0.899323702	1.040551066	0.513174415	1.036508083	0.979374468	1.032492876	0.749548316	1.098552227	0.996015072	1.009203911	1.102084398	CCCCCCCCCC(=O)OC1(c2ccc(Cl)cc2)CCN(CCCC(=O)c2ccc(F)cc2)CC1
PME-3124	3124	S9463	95.65273	93.55633	0	96.17956667	91.76382333	0	10 mM	0.323	816	1.122890353	1.008335829	1.112063408	0.738016486	0.999614477	0.868829191	1.043353796	1.180898786	1.26399076	0.992596447	1.024319887	1.053526878	0.95032132	1.137601844	1.115891218	0.997901201	0.950205088	0.431831449	1.039427161	1.118564606	1.055096507	0.898415208	1.078055382	0.835373878	1.040370703	1.051231027
PME-3123	3123	S9462	94.85583	90.14278	0	95.51973333	89.61724	0	10 mM	0.333	377	1.340751648	0.949170887	1.020464182	0.877693415	0.974467754	0.797136545	0.992595673	1.093944073	1.213526249	0.873192966	1.018299818	0.998330593	0.93940854	0.824005179	1.117626309	1.02779448	0.960770309	0.439210504	1.006920338	1.002948761	1.028721571	0.90579623	1.105498075	1.050041199	1.022931576	1.017897248	Cc1cc(C(=O)NNCc2ccccc2)no1
PME-3122	3122	S9459	86.95046	87.49706	0	92.07691667	86.56718667	0	10 mM	0.314	676	1.422643185	1.101285934	1.079145432	0.335094184	0.999601841	0.979100227	1.050343871	1.380222082	1.092633605	1.280947328	1.002180338	0.927188158	0.92675889	0.995220207	1.064891219	0.863770723	0.914620638	0.449730396	1.057826519	0.981959939	1.000464201	1.039815903	1.053718209	0.961579442	1.029868245	1.135112286	CNC1(C)C2CCC(C2)C1(C)C.Cl
PME-3121	3121	S9455	88.37228	88.68232	0	93.08093	89.28537	0	10 mM	0.285	563	0.948944211	1.311201453	1.006701827	0.861123681	1.009622693	1.20142293	1.049646258	1.166489005	1.197059751	1.023069739	1.064562082	0.908106565	0.92778611	0.992633823	1.147652626	1.001737833	0.986544251	0.526918054	1.040853262	1.049934626	1.013642788	0.812770724	1.072916627	0.808680892	1.035338163	1.068190813	COc1cc(-c2oc3cc(O)cc(O)c3c(=O)c2OC2OC(CO)C(O)C(O)C2OC2OC(C)C(O)C(O)C2O)ccc1O
PME-3119	3119	S9436	96.45043	92.25592	0	95.6949	91.29265333	0	10 mM	0.316	794	1.418374062	1.15384233	1.22288537	1.029745579	1.024710655	0.901647925	1.193300724	1.46364069	1.387238383	0.89882946	1.038424015	0.90164119	0.73993701	1.062484152	1.105857372	1.388596773	1.182647705	0.732470393	1.079124928	1.352599144	1.004244208	0.815458775	1.111143947	1.09295845	1.05067873	1.030103683	COc1ccc(C2OCC3C(c4ccc(OC)c(OC)c4)OCC23)cc1OC
PME-3118	3118	S9432	48.87053	3.59894	0	53.87136667	1.586857167	0	10 mM	0.357	3940	0.913876653	0.892556787	0.670702755	0.60350889	1.260976076	0.159213528	1.374217391	0.948955655	0.987597644	0.673419774	1.104826331	0.796371698	1.32187033	0.495411079	1.2063483	0.651488423	0.983614922	0.444482565	1.108853102	0.775530457	1.087142944	1.01642859	1.199965835	0.712088943	1.194592476	0.883798718	CCCCCC/C=C\CCCCCCCc1cccc(O)c1C(=O)O
PME-3117	3117	S9427	44.64803	64.39787	0	46.91859333	45.74882833	0	10 mM	0.331	470	1.517374992	0.472263962	0.900150955	0.538187087	0.939312816	0.236623883	1.941226959	0.824802995	0.997474134	0.140247807	1.040429235	0.555969715	1.19064415	0.560135338	1.102763891	0.440680116	0.986042619	0.172496885	0.995511174	0.08841154	1.015554905	0.566012561	1.156882405	0.75353682	1.030062675	0.725826979	CCC12C=CCN3CCC4(C(=C(C(=O)OC)C1)Nc1ccccc14)C32
PME-3116	3116	S9424	57.1257	74.70867	0	75.25470333	81.97734	0	10 mM	0.318	383	1.031767607	1.004854918	0.870422006	0.801928461	1.004580736	0.205089912	1.300714254	1.091783047	1.100186944	0.739639699	0.937779129	0.711373627	0.97477961	0.813468059	0.981186152	0.466879278	0.158725098	0.229669213	0.991246223	0.054821674	0.985382318	0.731098533	0.969695926	0.824030638	1.008814931	0.905307889
PME-3115	3115	S9414	91.9902	92.53885	0	95.22776667	91.83834333	0	10 mM	0.364	95	1.225560904	0.827549934	1.16201818	0.533722639	1.044777513	0.645591319	1.052414179	1.049345136	1.180009246	0.956270874	1.062556624	0.904084861	1.01664495	0.531400133	1.097822428	0.858465314	1.016636372	0.724420905	1.117342949	0.965980232	1.023073673	0.9914487	1.033447504	0.86525774	1.076667309	0.967792928	CC1OC(=O)C(C)C1CC(O)C(C)(O)C1CCC2(O)C3=CC(=O)C4CC(O)C(O)CC4(C)C3CCC12C
PME-3114	3114	S9400	91.1862	90.92896	0	93.35397333	90.99382	0	10 mM	0.318	591	0.851798177	1.234376788	0.869966209	0.842021465	1.019656181	1.249971032	1.246469021	1.334004521	1.100784898	0.992784739	1.008218527	1.143836498	0.90716821	1.552569196	1.318158746	3.327273369	0.872624278	0.526800573	1.049289703	1.01349318	1.036270022	1.186486602	1.056710601	1.293042183	1.084973574	1.045598984	CCC1CN2CCC3(C(=O)Nc4ccccc43)C2CC1/C(=C\OC)C(=O)OC
PME-3113	3113	S9392	94.19034	92.53899	0	95.98805667	91.64578667	0	10 mM	0.331	674	1.023257256	1.355386019	0.714926183	1.441579342	1.059840322	0.861632228	1.032010794	0.94814384	0.566392481	0.142623737	1.032375574	1.046206236	1.01297331	1.427261286	1.097671628	0.917349935	1.038919926	0.486621261	1.069235563	1.308576107	1.015549064	0.939180851	1.092567325	0.960822284	1.099527836	1.055666208	C/C=C(/C)C(=O)OC1c2c(ccc3ccc(=O)oc23)OC(C)(C)C1OC(=O)/C(C)=C\C
PME-3112	3112	S9384	95.31393	92.61247	0	96.10986333	91.27852	0	10 mM	0.598	220	1.113268971	1.156884551	0.95673275	0.907604337	1.049832106	0.714642286	0.791583478	1.051487684	1.409908414	1.017812252	1.028358817	0.88421011	0.53146958	0.82620121	1.071567893	1.009466171	0.55808574	0.532442868	0.98984015	0.768558264	1.004244208	0.971121669	0.9589113	0.914556444	0.998652816	1.035904169	O.O=C1C=CCC2C3CCCN4CCCC(CN12)C34
PME-3111	3111	S9378	88.13169	89.72765	0	87.79674667	88.77323333	0	10 mM	0.315	321	1.81968379	0.525672376	1.085669041	0.62308979	1.024672747	0.428348303	1.369545341	1.034874439	1.554129958	0.482001096	1.096782923	0.672085524	1.06894469	0.57553031	1.255311608	0.85783124	1.153568149	0.272102177	1.026785851	0.166830182	1.094667554	0.781361639	1.171281099	0.711768806	1.197963476	0.636954069	O=c1cc(-c2ccc(O)cc2)oc2cccc(O)c12
PME-3110	3110	S9360	91.85641	92.05426	0	94.48899333	91.31111667	0	10 mM	0.326	466	1.076575637	0.813296199	1.049117923	0.64602983	0.98954314	1.023449063	0.982831001	1.469458938	1.137356162	1.117280841	0.988090396	0.953337193	0.84660751	1.030817712	1.061722517	0.736007273	0.991006553	0.611456156	1.05779314	1.010893583	0.979743242	0.843897998	1.026501656	1.022901773	1.070565343	1.129770517	O=c1[nH]cnc2ccccc12
PME-3109	3109	S9326	92.39005	92.0852	0	94.64533667	91.66816667	0	10 mM	0.318	596	1.578170538	1.029355288	1.112800837	1.162469149	1.024698019	1.253523469	1.038872361	1.409443259	1.228137612	0.968673885	1.054507017	0.839295268	0.91707587	0.940314628	1.098048449	0.912272215	1.021902919	0.614737689	1.063510895	1.034395576	1.013648629	0.854368567	1.089631319	1.168796897	1.048968792	1.079564571	CN1C2CC(OC(=O)C(CO)c3ccccc3)CC1C1OC12
PME-3107	3107	S9315	84.28321	87.28494	0	92.24219333	90.32530667	0	10 mM	0.311	109	0.72890687	1.488981962	0.561556101	0.87216723	1.014652014	1.032286882	1.228747129	1.227412462	0.929548442	1.057989955	1.072615623	1.260388255	0.89648265	1.443592624	1.127321005	1.111518145	0.822182357	0.583728492	1.062017918	1.11788547	1.034375548	1.331128478	1.034631133	1.121427298	1.128498673	1.04391408	C/C=C(/C)C(=O)OC1C(OC(C)=O)c2c(ccc3ccc(=O)oc23)OC1(C)C
PME-3106	3106	S9287	96.04342	93.40246	0	94.73932667	91.10421667	0	10 mM	0.319	581	1.639635086	0.698898554	1.137685299	0.929943919	1.115074754	0.674401641	1.244869113	1.193232417	1.376805782	0.861691773	1.022306442	0.858679056	1.14350152	0.967565057	1.135657549	0.733382821	1.206741333	0.524371624	1.005480766	0.437487245	1.066401243	0.852291942	1.13062501	0.709785938	1.092153549	0.995335698	COc1cc(O)c2c(=O)cc(-c3ccc(O)cc3)oc2c1
PME-3105	3105	S9286	70.09239	76.27977	0	69.75332333	25.81245737	0	10 mM	0.332	404	1.638911724	2.764245033	0.939631879	1.982507706	1.009660482	0.88393116	1.234297037	1.497855663	1.592977881	1.035373807	1.201401711	3.581505299	1.15321565	2.482525116	1.199784756	1.644442797	1.200708389	2.511199474	1.147064447	1.740195274	1.08524549	1.960163951	1.175628662	1.870687485	1.203482151	1.012921095	CC(C)=CCc1cc(-c2coc3cc(O)ccc3c2=O)ccc1O
PME-3104	3104	S9285	95.27486	93.97972	0	93.84417	90.61852333	0	10 mM	0.318	692	0.962622881	0.775573492	1.001926661	0.927550673	0.959392309	0.968325794	1.001498342	1.223468781	1.17903471	1.016612411	1.000172973	1.044778585	0.80957246	0.968698995	1.079602718	0.920247793	0.814089298	0.453583091	1.073393583	0.966240406	0.994813323	1.023756385	1.051008344	0.796715498	1.029576659	0.885405719	COc1ccc(C2OCC3C(c4ccc5c(c4)OCO5)OCC23)cc1OC
PME-3103	3103	S9284	95.40045	92.65311	0	95.81871667	90.72149	0	10 mM	0.333	692	1.224024773	0.831067741	1.042223573	1.9880687	0.999564052	0.922312379	1.015436292	1.299492359	1.205109	0.691888869	1.018289685	0.884263158	0.98245221	1.178047621	1.110723495	0.887037873	1.012211919	0.616313994	1.018242359	1.002336979	1.023067713	0.95566833	1.118992567	0.995789409	1.052291274	0.961965322	CC(=O)Cc1cc(=O)c2c(C)cc(O)c(C3OC(CO)C(O)C(O)C3O)c2o1
PME-3102	3102	S9260	86.72961	89.08054	0	84.70916667	84.41199333	0	10 mM	0.365	214	1.484723091	1.129969478	1.271290541	0.910249949	1.646822095	0.823565125	1.193793535	1.174799204	1.143808961	1.163864017	1.102790713	0.967619061	1.20742989	1.075801635	1.15357554	0.772707105	1.305184364	0.523059428	1.115843296	1.046419024	1.028721571	0.729035258	1.220577478	0.78331697	1.193125725	1.383786678	CC(C)(OC1OC(CO)C(O)C(O)C1O)C1Cc2cc3ccc(=O)oc3cc2O1
PME-3101	3101	S9258	93.82341	93.05384	0	95.85145	92.38019333	0	10 mM	0.321	637	1.048793077	1.08106482	1.107665539	0.962483048	1.400977373	1.170148849	1.03502667	1.339749217	1.208577514	0.907211542	1.038405657	0.932023048	0.96945673	1.011224656	1.116117239	0.907736063	0.945399404	0.757954836	1.080444098	1.001597404	1.024953365	0.753587246	1.071674824	0.882338166	1.093668938	1.052127123	COc1ccc2c(c1O)-c1c(OC)c(OC)cc3c1C(C2)N(C)CC3
PME-3100	3100	S9257	33.80667	63.47909	0	28.30046	54.05689667	0	2 mM	0.136	191	0.408125103	0.074169099	0.257099926	0.188979864	1.20109129	0.156045422	0.978294492	1.10116899	0.479411483	0.287971497	1.035080314	0.334918976	0.97764379	0.243979829	1.01644063	0.239484563	0.646869183	0.219029099	1.024251342	0.02516282	1.153631568	0.322428584	1.265445948	0.296594322	0.933305442	0.094536111	CC(=O)OC(CC=C(C)C)C1=CC(=O)c2c(O)ccc(O)c2C1=O
PME-3099	3099	S9249	76.19468	85.66023	0	78.93023667	84.13331333	0	10 mM	0.318	118	0.954029322	0.493607074	1.474164963	0.524724126	1.405956388	0.769144893	0.717896342	1.145135403	0.77596736	0.623468816	0.905588686	0.674508512	0.98490268	0.703491658	1.007591486	0.807521224	1.107386351	0.431618214	0.948776484	0.437863827	0.981622934	0.570197642	1.043723345	0.849957466	0.924301147	0.484517574	O=C1C=C2C=CC3CC2(O1)C1CCCCN31
PME-3098	3098	S9248	87.44044	89.09186	0	92.48358	91.41933333	0	10 mM	0.367	270	1.068288088	1.063103437	1.045324922	1.030833364	0.974480391	0.990761518	0.999510646	1.077096581	0.835652173	1.303677559	0.925712764	1.001582623	0.89878559	0.899321639	1.014155149	0.752618611	0.897032857	0.363085747	0.975692511	0.978110552	0.949585319	0.872584403	0.978335857	0.862386942	0.937834501	0.983237982	O=c1cc(-c2ccc(O)c(O)c2)oc2cc(O)c(C3OC(CO)C(O)C(O)C3O)c(O)c12
PME-3097	3097	S9239	94.02904	92.133	0	95.82566	91.88719667	0	10 mM	0.312	872	0.927535534	1.19319737	0.881676257	1.222264767	1.521378756	0.927630544	1.096288323	1.342010021	0.950980902	0.886813164	1.01022172	1.135492325	0.90979207	1.248034454	1.089599013	1.211230755	0.903995991	0.655879617	1.036628485	1.10497117	1.024971128	1.234585524	1.038020968	1.154398203	1.005540967	1.01832056	C=CC1CN2CCC3(C(=O)Nc4ccccc43)C2CC1/C(=C\OC)C(=O)OC
PME-3096	3096	S9234	96.09463	92.97333	0	95.99752667	92.16819667	0	10 mM	0.314	569	1.080682874	1.022762537	1.082602978	1.120435476	1.335722208	1.187316895	1.049473524	1.269433379	1.454039097	0.866537154	1.026335239	1.006538868	1.02462983	1.108734925	1.104612231	0.975789785	1.032895684	0.647827625	1.080571055	1.033140898	1.041935682	0.854147911	1.095164061	0.879638672	1.061326742	1.028050423	O=c1cc(-c2ccc(O)cc2)oc2c(C3OCC(O)C(O)C3O)c(O)c(C3OC(CO)C(O)C(O)C3O)c(O)c12
PME-3095	3095	S9231	88.19779	86.93988	0	85.60204667	84.68385667	0	10 mM	0.327	225	1.01894927	2.446681738	0.819769263	2.003228664	0.994547248	0.795200348	1.213075876	1.322902441	1.146878242	0.928798854	1.126959801	2.34147954	1.01094103	3.675573765	1.194579244	2.466327429	0.875713944	1.417884588	1.084769249	1.482954502	1.079600453	1.805030346	1.089179158	1.974647641	1.052291274	1.001917243	COc1cc2c(c(O)c1OC)-c1c(cc(OC)c(OC)c1OC)CC(C)C(C)C2
PME-3094	3094	S9224	94.24921	92.965	0	95.04602667	92.56645	0	10 mM	0.322	579	1.056417584	1.218707919	0.924000621	0.699107111	1.009635329	1.170578003	0.98471725	1.057687879	0.940371692	1.008914113	1.010237932	0.927060544	0.92552114	0.843465324	1.102877021	0.618437052	0.908194661	0.423571676	1.013910532	0.87066102	1.015543103	0.893403292	1.103014469	0.852129817	1.022834301	0.948074281	C=C1CCC2C(C)(COC(=O)CCC(=O)O)C(OC(=O)CCC(=O)O)CCC2(C)C1/C=C/C1=CCOC1=O
PME-3093	3093	S9219	89.56744	91.68365	0	93.85247667	92.07641	0	10 mM	0.314	674	1.215353489	1.141803026	1.111548662	1.037194967	1.596616983	0.953283787	1.030116081	1.291374922	1.119782448	1.215713859	0.986074924	1.062764883	0.93310916	1.099135369	1.078093767	1.018035412	0.951656342	0.535374343	1.036561489	1.049495935	1.028760076	0.947508335	1.031357765	0.929793477	1.041983366	1.101656675	CC1=CC2Cc3[nH]c(=O)ccc3C3(C1)NCCCC23
PME-3092	3092	S9205	79.686	87.62681	0	74.23693333	83.77062	0	10 mM	0.311	777	0.656015038	0.35900414	0.634661078	0.886604965	1.165229321	0.214360386	1.340227127	1.188630342	1.05933845	0.361638874	1.082680702	0.546923399	0.99903113	0.57499627	1.165608406	0.533095837	0.593667388	0.205780447	1.008206129	0.031044103	1.032498837	0.565432966	1.111539602	0.497299731	0.926156878	0.418062031	COc1cc(O)c2c(=O)cc(-c3ccc(O)c(O)c3)oc2c1
PME-3091	3091	S9198	94.51772	93.1269	0	93.23481	91.13337333	0	10 mM	0.309	672	1.006495953	1.068656445	1.043538451	0.677724779	1.616696358	1.134137273	1.08161974	1.211697102	1.186673045	0.871891201	1.038401604	0.919389606	0.9814508	1.056674368	1.094540596	0.744120121	1.02027297	0.699315727	1.029457569	1.10918808	1.032486916	0.678718925	1.071335554	0.943061411	1.042032003	1.041315317	COc1c(O)c(C)cc2c1C(=O)c1c(O)cccc1C2=O
PME-3090	3090	S9194	96.78082	92.73109	0	95.90123333	91.25102	0	10 mM	0.32	1084	1.376476526	1.161658287	1.080008507	1.30552268	1.355814219	0.589188576	0.984487236	1.160117745	1.109448671	0.808945179	0.998157501	0.990781724	0.93573707	0.895255268	1.089448214	0.915592432	0.97162497	0.605590224	1.022500753	1.138569117	1.030625105	0.866588593	1.073425293	1.007331371	0.991618872	1.07356286	COc1cc2oc(=O)ccc2c(OC)c1CC(O)C(C)(C)O
PME-3089	3089	S9192	80.41705	80.55841	0	88.94517667	87.28383	0	10 mM	0.675	712	1.313769937	1.130239487	1.001066208	0.825799763	1.024685502	1.068809032	0.994366407	1.153811693	0.978479087	1.08041513	0.97804153	0.771731079	0.88683319	0.9968355	1.071681023	0.681995034	0.918553114	0.425448179	0.981330156	0.991847992	0.996719599	0.834514856	1.058574438	1.011603594	0.986537755	0.994163871	O=c1cc(-c2ccc(O)cc2)oc2c(C3OC(CO)C(O)C(O)C3O)c(O)cc(O)c12
PME-3088	3088	S9189	97.06683	92.3169	0	96.29759333	91.46638333	0	10 mM	0.313	584	1.25350523	1.264096856	1.051151752	1.474144459	0.994572461	1.116854429	0.992904484	1.141788483	1.333872437	0.849265099	0.99012208	0.884132862	0.86937213	1.127802322	1.047048569	0.932928264	0.9177984	0.559960186	1.00257504	0.862287045	0.983520389	0.960504949	1.021871567	1.018836737	1.00065434	0.971911073	O=c1cc(-c2ccccc2)oc2cc(OC3OC(CO)C(O)C(O)C3O)c(O)c(O)c12
PME-3087	3087	S9188	96.31657	92.54568	0	95.47944	92.31226	0	10 mM	0.317	787	0.966795206	1.093138933	1.010883689	1.253150344	0.979484439	0.786480486	1.000752807	1.184863329	1.103511214	0.863069534	1.012257576	1.002004743	0.95281434	0.981495609	1.091183424	0.994591594	0.935459375	0.498775721	1.015450358	1.055933475	0.991047978	0.786267161	1.023283005	0.938491583	1.006075621	0.929798365
PME-3086	3086	S9179	88.31245	90.16349	0	92.35926667	91.80759	0	10 mM	0.324	230	1.049301386	0.878768086	0.917258263	0.846233487	0.994572461	0.871816099	1.117385387	1.311437368	0.978390217	1.328969359	0.992121339	1.179006338	0.87088442	1.285613655	1.081224918	1.205405235	0.805315256	0.479612947	1.057799816	0.635067225	1.000464201	0.909404278	1.064841986	1.076697946	1.04901731	1.105052948	CCC1=CC2CN3CCc4c([nH]c5ccccc45)C(C(=O)OC)(C2)C13.O=C(O)C(O)C(O)C(=O)O
PME-3085	3085	S9176	92.20579	92.47424	0	93.25179	92.51535667	0	10 mM	0.331	689	1.101494431	0.925890684	1.051144004	0.698993921	1.024685502	0.800830603	1.082990646	1.15250349	0.936891258	0.489757538	1.070604324	0.622912467	0.98216087	0.774753722	1.106045723	0.765299022	0.897996604	0.371941417	1.039427161	0.684084654	1.030610204	0.840444088	1.068456173	0.792731643	1.076958895	0.849345684	COc1c(OC)c2occc2c2oc(=O)ccc12
PME-3084	3084	S9174	91.29364	91.8993	0	92.16569	91.70929667	0	10 mM	0.345	407	1.04773283	0.965304732	1.013960123	0.541415691	1.004593372	1.084460616	1.042385817	1.267311096	1.014949679	0.765712082	0.947842181	0.851510108	1.03025723	1.118326099	1.025245667	0.831580997	0.912348449	0.468838841	0.951662183	0.940889895	0.972215593	0.82624054	0.955749273	1.048526764	0.915751696	0.950238466	O=c1ccc2cc3ccoc3c(O)c2o1
PME-3082	3082	S9170	96.42762	92.45574	0	93.91346	89.56577667	0	10 mM	0.336	381	1.098933578	1.06012249	1.015750527	0.986989617	1.004631162	0.805520475	1.0121032	1.172641039	1.103361607	0.757022679	1.00621736	0.834639072	1.01299906	0.836460534	1.10095346	0.958651304	0.988812447	0.568491995	1.005500793	0.981364489	1.023073673	0.939941168	1.071900845	0.811501801	0.971002936	1.033849835	CC1OC(OC2C(=O)c3c(O)cc(O)cc3OC2c2ccc(O)cc2)C(O)C(O)C1O
PME-3083	3083	S9170	88.36764	89.01059	0	92.41038	89.33452	0	10 mM	0.284	492	1.676416636	1.16759944	1.10559094	0.668108404	1.009635329	1.266000867	1.069666624	1.278301477	1.082421899	1.139146209	1.036394358	1.17459631	1.04860544	1.036890925	1.112345576	0.954677343	0.994929373	0.50476557	1.100162506	1.044116378	1.038149595	0.84665513	1.087711096	0.942015886	1.050386906	1.062341332	CC1OC(OC2C(=O)c3c(O)cc(O)cc3OC2c2ccc(O)cc2)C(O)C(O)C1O
PME-3081	3081	S9162	80.38352	85.52208	0	74.87236333	83.51070333	0	10 mM	0.323	583	0.939675689	0.80020988	0.770190477	0.754725516	0.999614477	0.596904993	1.012058139	1.091691971	1.052242398	0.619501472	0.957919419	0.613236547	0.73637152	0.602311358	1.028904438	0.627399921	0.712160349	0.301537454	0.95025605	0.111568607	0.966570616	0.619902372	1.063939095	0.820425034	0.919171512	0.565861523	COC(=O)c1c2c(c3ccccc3c1O)OC(C)(C)C=C2
PME-3080	3080	S9154	50.41513	62.85565	0	41.6212	40.40726167	1	10 mM	0.313	632	2.180300236	0.97308594	1.417585731	1.318837643	0.949333668	0.54137522	1.659132004	1.590522051	2.159205675	1.534169316	1.320128918	0.803006768	1.59739482	1.046544364	1.673007607	0.878134131	1.751460552	0.510685265	1.0847826	0.12374156	1.42625916	0.828572214	1.521597862	0.814562082	4.246385574	0.550336838	CN1Cc2c(ccc3c2OCO3)C2C(O)Cc3cc4c(cc3C21)OCO4
PME-3079	3079	S9152	93.96484	93.20681	0	93.42331667	92.10573	0	10 mM	0.322	511	1.094685912	1.104638219	1.057496071	0.67532289	0.939300239	1.08919704	0.963345885	1.039054871	1.033592105	1.057320118	0.843196869	0.90935421	0.93267387	1.436674047	0.864926875	0.733257294	0.844630837	0.373806566	0.934655488	0.780170083	0.887422442	0.92030561	0.816164911	0.849768043	0.856060028	0.887831211	COc1cc2c(cc1OC)-c1cc3ccc4c(c3c[n+]1CC2)OCO4
PME-3078	3078	S9149	93.77575	91.74729	0	93.88321333	90.58602	0	10 mM	0.336	804	1.212371588	1.239495277	1.04718864	0.929317355	1.014652014	1.401993513	0.987323642	1.112706423	0.994843006	1.186222076	1.010231972	0.885969579	0.92480719	0.820870386	1.081564188	0.885742188	0.926130474	0.444391221	1.032396793	0.883456349	0.989156485	0.95062983	1.048241973	0.962877154	1.038271904	0.960000992	CC12CC3(O)OC(O1)C1(COC(=O)c4ccccc4)C3CC21OC1OC(COC(=O)c2ccccc2)C(O)C(O)C1O
PME-3077	3077	S9141	89.90863	88.35732	0	80.56994	85.15897333	0	10 mM	0.33	561	1.005268335	2.051223516	0.707223833	1.611497879	1.115087271	0.509999394	1.541083336	1.359686375	0.828635275	1.170393944	1.06859684	1.59356904	0.1927498	1.472194918	1.098728299	1.820149064	0.169719204	0.508820653	0.968621969	0.225349531	1.055111289	1.046197295	1.045247793	1.325458646	0.936027408	1.137546897	COc1cc2c3cc1Oc1c(OC)c(OC)cc4c1C(Cc1ccc(O)c(c1)Oc1ccc(cc1)CC3N(C)CC2)N(C)CC4
PME-3075	3075	S9111	64.70362	73.24512	0	81.59248	84.69459667	0	10 mM	0.314	640	1.187502742	0.825861692	0.97630626	0.712805033	0.979522347	0.427288651	1.735740066	1.060030937	1.609366417	0.700559616	1.102818966	0.760074973	1.15109873	0.631981733	1.202085137	0.83375442	0.902971864	0.347221315	1.080403924	0.13439931	1.015534282	0.675855458	1.242033482	0.814178824	1.270848393	0.87337482	COc1cc(-c2oc3cc(O)cc(O)c3c(=O)c2O)ccc1O
PME-3076	3076	S9111	92.84848	91.25607	0	91.38141	89.85587667	0	10 mM	0.334	562	1.277245641	0.595759869	0.962364435	1.046332717	1.034781933	0.466459483	1.74123168	0.924237609	1.525705218	0.789401948	1.086703539	0.594834328	1.24099624	0.628655356	1.201821327	0.726730585	0.947329044	0.252663434	1.031024218	0.194820344	1.0362463	0.666020274	1.289861679	0.729917407	1.255653858	0.719034195	COc1cc(-c2oc3cc(O)cc(O)c3c(=O)c2O)ccc1O
PME-3074	3074	S9110	94.05642	92.55176	0	89.17633667	88.85650667	0	10 mM	0.323	837	0.843909502	0.787788868	0.837737024	0.779693305	0.969488859	0.603177786	1.335615158	0.940873623	1.179515362	0.626172841	0.967968345	0.7444309	0.86471593	0.78935362	1.078093767	0.745846212	0.643420517	0.325373411	0.954494357	0.429813743	0.998617053	0.626185298	1.028026104	0.777386308	0.969098628	0.685275793	O=c1c(O)c(-c2ccc(O)cc2O)oc2cc(O)cc(O)c12
PME-3073	3073	S9106	93.72945	91.43439	0	93.30895	91.73333667	0	10 mM	0.327	752	1.503132582	1.004318237	1.105771661	1.072249055	0.989580989	1.090987086	0.978933573	1.047458649	1.184730649	0.997821987	1.008218527	0.812761426	0.9769932	0.832135525	1.076471806	0.843981683	0.889631867	0.471872509	1.062051415	0.892733157	1.024947524	1.163569927	1.054000854	0.971602082	1.048920155	0.96497643	COc1cc(C2OCC3C(c4cc(OC)c(OC5OC(CO)C(O)C(O)C5O)c(OC)c4)OCC23)cc(OC)c1OC1OC(CO)C(O)C(O)C1O
PME-3072	3072	S9102	95.63174	92.63344	0	95.26165667	92.42037	0	10 mM	0.483	339	1.709554553	0.873834133	1.005815148	0.871575475	0.994547248	0.623758614	1.032930017	1.072587013	1.200558543	0.811056674	1.010250211	0.962349653	0.81343353	1.015493387	1.109365225	0.749580801	1.000252604	0.387175977	1.039567471	1.102010727	1.011777878	0.909842968	1.095672846	1.013311863	1.003831029	0.885335326	COc1ccc(C2OCC3C(c4cc(OC)c(OC)c(OC)c4)OCC23)cc1OC
PME-3071	3071	S9090	97.2775	94.0431	0	97.97662333	92.44288	0	10 mM	0.313	742	0.392961264	1.026323557	0.809182882	1.024332523	1.004606009	1.111613989	1.083304167	1.168192029	1.340437889	0.769094169	0.77277565	0.850745201	0.78309852	1.147001434	0.820528209	0.713511348	0.873653889	0.419729829	0.705226541	0.767449439	0.772498071	0.796038508	0.653089523	0.619287014	0.680930734	0.871490538	O=C(OC1OC2COC(=O)c3cc(O)c(O)c(O)c3-c3c(cc(O)c(O)c3O)C(=O)OC(C2O)C1O)c1cc(O)c(O)c(O)c1
PME-3070	3070	S9089	95.81737	93.38757	0	94.08942333	90.76908667	0	10 mM	0.315	716	1.07828939	1.331657767	1.078862429	0.921276152	0.999564052	0.878439665	1.021557093	1.193597436	1.184486032	0.963567257	1.012241364	0.987800062	0.97723824	1.066355347	1.086166382	0.83577466	1.114774704	1.130471349	1.099050641	0.92234993	1.015549064	0.826088905	1.086299658	0.870922565	1.010767937	0.922002554	COc1ccc2c(c1O)-c1c(O)c(OC)cc3c1C(C2)[N+](C)(C)CC3
PME-3069	3069	S9087	94.82339	91.38296	0	93.76435667	91.45159	0	10 mM	0.321	82	1.1021384	1.062125921	1.06416893	1.150563955	0.969438434	1.115060806	1.00865829	1.268749952	1.151595473	1.107027888	0.992125332	0.924592733	0.92224681	1.059473889	1.08296001	0.812439382	0.881652892	0.456125051	1.038054466	0.854004622	1.006109238	0.961297274	1.044853806	1.223846078	1.057664037	0.959099889	CC1(C)CCC2(C(=O)O)CCC3(CO)C(=CCC4C5(C)CC(O)C(OC6OC(CO)C(O)C(O)C6O)C(C)(C(=O)O)C5CCC43C)C2C1
PME-3068	3068	S9081	94.69262	93.44836	0	94.06978	91.57759333	0	2 mM	0.139	240	1.164399147	1.105782986	1.168598652	0.854514539	1.013329029	0.940148234	1.067178845	1.273715734	1.001140118	1.048500896	1.002553582	0.853667498	0.9461503	1.098339098	1.016353369	0.968529761	1.08613205	1.202283382	1.058771133	0.986804724	1.004274607	1.004939556	1.176780224	1.119253874	1.009105563	1.05726552
PME-3067	3067	S9080	85.967	87.42037	0	85.59253333	86.66472667	0	10 mM	0.339	593	1.388188601	1.053789139	1.064428329	5.189499378	1.004606009	0.783235312	1.218553543	1.276447177	1.456029892	0.864262879	1.040417075	0.894344687	0.95945179	1.123470129	1.095936537	0.86699146	0.96222198	0.456557035	1.094712019	1.062199354	1.024968147	0.797016919	1.099456668	0.885294676	1.047064304	1.00800252	COc1ccc(-c2oc3c(CC=C(C)C)c(O)cc(O)c3c(=O)c2O)cc1
PME-3066	3066	S9069	96.15453	92.30461	0	95.25552	91.94861	0	10 mM	0.326	1675	1.112570286	0.997263551	1.086224318	0.863403738	1.01466465	0.97088182	1.033649206	1.338377237	1.193112373	1.171719551	1.01223731	0.994808197	0.93572021	1.060077378	1.074661255	0.716691732	1.041053534	0.706518531	1.026765823	1.187312245	1.01932621	0.859327316	1.041465759	0.937076509	0.989520073	1.037357688
PME-3065	3065	S9065	93.58186	92.56576	0	94.95237333	92.59253	0	10 mM	0.33	1086	1.262999058	1.2552073	1.083129525	0.636404753	0.994572461	1.163393378	0.993669748	1.358726263	1.236727715	1.042713284	1.014254808	0.884325981	0.91435874	1.098408547	1.081224918	0.828060806	0.893683374	0.505736649	1.080484152	0.921642959	0.996701837	1.04463923	1.055581927	0.951948464	1.0592767	1.014650702	C=C1C2CC3(C1O)C1CC4C5(C)CCC(O)C4(C1N(CC)C5)C3CC2=O
PME-3064	3064	S9064	96.02054	93.12555	0	94.99205333	89.91302	0	10 mM	0.312	671	1.321261287	0.641565323	1.114634395	1.087409019	1.054848909	1.159288168	1.059182763	1.359125853	1.341461539	1.025037646	1.100783348	0.995800018	1.04847062	1.21538854	1.210762262	1.553475976	1.062566638	0.710989356	1.108799458	0.952595532	1.083374619	1.50997138	1.26908052	1.670905828	1.239535689	1.00186336	O=C(CCc1ccc(O)cc1)c1c(O)cc(OC2OC(CO)C(O)C(O)C2O)cc1O
PME-3062	3062	S9055	97.27478	95.06336	0	98.39590667	92.99892333	0	10 mM	0.318	604	0.289504766	0.860256374	0.837270737	0.584406614	1.024685502	1.038852215	0.891358137	1.087243438	1.093261123	0.8961339	0.857290804	0.900874913	0.40480736	0.913520408	0.930487752	0.729400873	0.835763574	0.343858838	0.899289608	0.598058701	0.851619601	0.857051253	0.814810038	0.731075466	0.882729173	0.86084938	O=C(/C=C/c1ccc(O)c(O)c1/C=C/c1ccc(O)c(O)c1)OC(Cc1ccc(O)c(O)c1)C(=O)O
PME-3061	3061	S9050	86.97997	89.35109	0	91.01139	90.87095667	0	10 mM	0.307	33	1.104608774	0.945008755	1.099444509	0.799265504	1.069861174	0.954723299	0.89454478	1.028913379	1.041880488	0.995205581	0.976028085	0.896677315	0.84949785	1.011098929	1.051877022	0.643557489	0.814631402	0.648553371	1.077672005	0.988137364	0.977842808	0.785708785	0.991549373	0.817324698	1.024884462	1.024338245	COc1cc2c(cc1O)CC1c3c(cc(O)c(OC)c3-2)CCN1C
PME-3060	3060	S9045	79.58233	83.59033	0	80.13453333	83.10214	0	10 mM	0.343	752	0.967593074	4.25796175	0.929390013	4.048177719	1.034744143	1.438284755	1.195210457	1.414908767	1.017537475	1.254916191	1.16521287	3.061299562	0.84863579	4.800545433	1.13539362	1.98086071	0.677693248	1.327152252	1.120221972	0.916588962	1.077700138	2.002232552	1.155923247	2.340920687	1.05551672	0.908557177	CC(C)c1ccc2c(c1O)CCC1C3=C(CCC21C)C(=O)OC3
PME-3059	3059	S9042	31.14285	57.35973	0	47.83767333	67.36141333	0	10 mM	0.33	149	0.484239459	1.629231811	0.671506882	37.84544754	1.270555258	0.878199756	0.993834972	1.329815626	0.878929138	0.683869362	0.988088369	1.266158342	0.95052427	1.748653025	1.155875921	1.012649179	0.741925836	0.685351968	0.953081608	0.343037546	1.068283796	0.890422642	1.083420277	1.087627053	0.98790741	0.804555357	COc1cc(O)c2c(c1)oc(=O)c1c3cc(O)c(O)cc3oc21
PME-3058	3058	S9039	93.88302	92.14249	0	93.95425667	90.03726	0	10 mM	0.308	627	1.157063484	1.320729971	1.113845944	0.705468714	0.98451376	1.09158802	1.03762269	1.356823444	1.328743219	1.123117447	1.018263459	0.886001945	0.9247942	0.881187016	1.096313477	0.957007766	0.943049908	0.529669344	1.100383162	0.978011966	1.006129861	0.890981078	1.055921078	0.98540163	1.047064304	1.018637896	CC12CC(O)C3CC1(OC1OC(CO)C(O)C(O)C1O)C3(COC(=O)c1ccccc1)C(=O)O2
PME-3057	3057	S9036	98.24593	93.12206	0	95.20962	89.01189	0	10 mM	0.303	756	0.963684916	1.040798664	0.79102385	0.785228133	1.009635329	1.145571709	0.974334836	1.283144474	1.265834689	0.902242124	1.030354142	1.130062938	0.78260422	1.216439857	1.097671628	1.309780598	0.81162852	0.498999357	1.047876954	0.948157668	1.013666391	0.786054492	1.076643944	1.021162271	1.036659241	1.048629761	CC(C)=CCCC(C)(O)C1CCC2(C)C1C(O)CC1C3(C)CCC(OC4OC(CO)C(O)C(O)C4O)C(C)(C)C3CCC12C
PME-3055	3055	S9033	88.60432	89.34576	0	92.4307	88.9525	0	10 mM	0.348	234	1.387366891	0.69525212	0.925428152	0.54561913	0.974480391	0.631302714	1.067896843	1.146600246	1.082883954	0.851766646	1.068580866	0.910152912	0.81744337	0.756960358	1.105932713	0.773697019	0.698317409	0.35759601	1.108859777	0.638641119	0.989153504	0.718851805	1.072803617	0.82283628	1.097283125	1.04554677	CC(=O)OC1CC/C(C)=C/CC/C(C)=C/CC2(C(C)C)CCC1(C)O2
PME-3056	3056	S9033	95.43835	93.0886	0	97.23409	91.57613333	0	10 mM	0.339	57	1.064693928	1.077717781	0.941483855	0.848513603	0.989517927	0.739205241	1.038552165	1.061009169	0.997546911	0.63606143	1.02432394	0.925518394	0.80624282	1.018298895	1.104159832	0.78909874	0.74186635	0.56287241	1.067775965	0.996378839	1.015554905	0.993152976	1.047620296	0.890256524	1.079746723	0.992117167	CC(=O)OC1CC/C(C)=C/CC/C(C)=C/CC2(C(C)C)CCC1(C)O2
PME-3054	3054	S9032	30.3448	62.11348	0	26.21407667	21.56703237	1	10 mM	0.349	145	0.143817753	0.107823879	0.081244797	0.223874748	1.01456368	0.05186842	0.258023381	0.801300883	0.36379385	0.013717196	0.939816833	0.067884266	0.14090136	0.132768909	0.986165464	0.118129805	0.16390115	0.070083573	1.035175562	0.014014965	1.057008743	0.156521708	0.888102531	0.145913184	0.893134296	0.020882282	C[n+]1cc2c3c(ccc2c2ccc4cc5c(cc4c21)OCO5)OCO3
PME-3050	3050	S9018	92.15321	92.06123	0	92.41226667	91.83149667	0	10 mM	0.352	1130	1.262106061	1.058367729	1.113441229	0.826887608	0.9443295	1.201514482	1.033961892	1.359032154	1.401887536	0.856782377	1.006196976	1.002494454	1.08345294	1.008820277	1.058327675	0.906204581	1.00833118	0.497982383	1.055067778	0.883426547	0.983511448	0.687836289	1.021645308	0.8774845	1.015800238	0.862670362	O=c1cc(-c2ccc(O)c(O)c2)oc2cc(OC3OC(CO)C(O)C(O)C3O)cc(O)c12
PME-3045	3045	S8823	95.99574	95.22311	0	92.35865333	90.56356	0	10 mM	0.307	664	0.862541795	0.901825905	0.956514001	0.988686621	1.004631162	1.280752897	1.063038826	1.735678196	0.973541796	1.077798367	0.990093708	0.957740366	0.91108054	1.066283503	1.077792287	0.941138864	0.861115813	0.521743774	1.067822814	1.15378654	0.989165306	0.969305634	1.018765926	0.917656839	1.026156902	1.062017918	O=C(OC(C(F)(F)F)C(F)(F)F)N1CCN(Cc2ccc(C(F)(F)F)cc2N2CCCC2)CC1
PME-3044	3044	S8821	96.61733	93.62434	0	94.74149	90.17796	0	10 mM	0.309	557	0.187840611	0.717305958	0.163395911	0.717373908	1.014689803	0.494636893	0.544615746	1.232344627	0.53837049	0.726328194	0.973992407	1.060958624	0.28102106	0.949575319	1.023849726	0.89976573	0.27635619	0.36891517	0.994138539	0.884205937	0.985405922	0.901722848	0.905889571	0.911487341	1.05551672	1.347944021	CCOc1cc(=O)[nH]cc1-c1ccc(CC(=O)Nc2cc(C(C)(C)C(F)(F)F)on2)c(F)c1
PME-3042	3042	S8813	95.70394	93.02248	0	97.02749	89.63695667	0	10 mM	0.443	220	1.393144369	0.741605878	1.222920656	1.031311989	1.009660482	0.713112056	1.148670673	1.102987528	1.599640012	0.925900221	1.056506157	0.695079207	1.09398961	0.547469241	1.096011877	0.722146034	0.991345882	0.461011529	1.105860353	0.736140907	1.049475193	0.767998099	1.109958649	0.689109206	1.16498971	0.743224263	COc1cc(-c2cc(-c3ccc(Cl)cc3)nc(=O)[nH]2)ccc1O
PME-3041	3041	S8810	59.36085	72.31506	0	84.61460333	83.74503333	0	10 mM	0.335	240	0.818267465	1.095503092	0.656783223	0.878302634	1.009610057	0.5728966	1.031024933	1.153959274	1.254138112	0.89718008	1.010244131	0.84719044	0.60891169	0.992029136	1.103896022	1.062728882	0.73074007	0.503965795	1.015376806	0.738028586	1.009904027	0.853863299	0.960661948	0.921762586	1.072809935	0.948680282	O=C(Nc1cc(C(F)(F)F)ccc1N1CCN(Cc2ccccn2)CC1)c1ccc(-c2ccncc2)o1
PME-3040	3040	S8807	20.28737	49.17537	0	27.00953333	17.24205967	1	10 mM	0.309	354	0.303984463	0.497429669	0.350297064	0.85572803	0.929216325	0.150543034	0.75739795	0.936582208	0.520947933	0.291207761	0.945826769	0.882778883	0.58986342	0.819992691	1.033468962	0.872559607	0.531808734	0.417171597	1.022420526	0.54922384	1.0061239	0.785828471	1.007416129	1.043799281	1.031189322	0.874408364	O=C(/C=C/c1ccc2ccc(C(F)(F)F)cc2n1)c1ccncc1
PME-3039	3039	S8804	87.07126	90.38536	0	76.76304333	81.35381667	0	10 mM	0.319	168	2.023161888	0.924106479	1.688679695	0.717365146	1.044790149	0.876166582	0.995235801	1.144262314	0.972579777	0.504921556	1.056514382	0.925238311	1.1924355	1.017764855	1.151614189	0.993764997	1.300791264	0.456849277	1.069202185	0.223008722	1.047574759	0.834174514	1.125205278	0.923894286	0.927380681	0.028580919	Cn1cc(Nc2nccc(N3CC4CCC(C3)N4C(=O)C3CC3(F)F)n2)cn1
PME-3037	3037	S8793	57.87949	72.61192	0	79.02666667	83.92065333	0	10 mM	0.397	524	3.144045353	0.288630903	2.455428123	0.782599986	1.30607605	0.149477392	1.977407694	0.844291151	2.678729296	0.024785673	1.499238491	0.523149014	1.27809572	0.469821443	1.348598242	0.63985163	1.732200742	0.255593449	1.339621067	0.024550661	1.290625691	0.511229455	1.574282289	0.750666022	2.617603779	0.832826436	O=C(NC(C1CC1)C(F)(F)F)c1cc(-c2cnn3cc(-c4ccc(F)cc4)cnc23)cs1
PME-3035	3035	S8791	75.99063	84.67323	0	77.70364	82.27609333	0	10 mM	0.332	767	0.279310763	0.65622288	0.249507576	0.824503064	1.014639378	0.561671495	0.540664792	1.044188023	0.707649231	0.593161643	0.953896642	0.795446157	0.47747165	0.752886803	1.035241842	0.636451602	0.413442045	0.363638669	0.974299729	0.562755466	1.011786699	0.687176883	0.921812832	0.700795114	0.951659441	0.864100993	C=CC(=O)N1CCC(C2CCNc3c(C(N)=O)c(-c4ccc(Oc5ccccc5)cc4)nn32)CC1
PME-3034	3034	S8790	94.99413	90.51245	0	94.26639667	89.67693333	0	10 mM	0.319	772	0.610063434	0.957307458	0.69157815	0.713762283	1.009559512	4.653391838	0.778710127	1.411124825	1.453745484	0.757644176	1.000185132	1.289480329	0.76942241	2.144481135	1.051537752	0.963294983	0.758181095	0.582854152	1.040819883	1.01002121	0.992948413	0.890635371	1.062414646	0.96814537	1.053709507	0.961147308	Cc1ccccc1C(=O)N1CCc2cc(-c3nc(NC(=O)Cc4ccc5c(c4)OCO5)sc3C)ccc21
PME-3033	3033	S8789	57.07024	73.15033	0	56.46698333	67.63749333	0	10 mM	0.493	200	1.126168013	0.615810156	0.997274518	0.421676457	1.581642509	0.530564308	1.287541389	1.255565166	1.160136104	0.807283401	1.102796793	0.65893209	1.57912207	0.442957774	1.169796109	0.668832183	1.252850056	0.32477653	1.090420246	0.274199158	1.064515591	0.627057314	1.130118012	0.703891098	1.118190765	0.445753336	COc1cc(C2CC(c3ccccc3)=NN2C(N)=S)cc(OC)c1OC
PME-3032	3032	S8788	44.31005	67.75507	0	58.63503667	74.12796667	0	10 mM	0.317	699	0.256114483	0.281461358	0.25821054	0.831003904	1.907742023	0.168357149	0.918447435	1.103448153	1.169068813	0.503806114	1.002174258	0.762805462	1.00159955	0.720228916	1.079376698	1.062642813	0.857885361	0.44978863	1.02669239	0.195933655	1.115418196	0.787471652	1.196183681	0.851007462	1.093320131	1.069884419	Cc1cc(C(=O)NC(C)(C)C)cc(C#Cc2ccc3c4c(oc3c2)C(C)(C)c2cc(NS(C)(=O)=O)ccc2C4=O)n1
PME-3031	3031	S8787	93.62399	92.39141	0	92.70277333	90.54479667	0	10 mM	0.324	991	0.840226591	0.925554276	0.796037436	0.785837352	0.989568412	1.109371424	1.263489485	1.288182497	1.251073956	0.991239548	1.028334618	0.966954231	1.08708549	1.782392165	1.094465256	0.927950025	1.053374052	0.495265663	1.103135109	0.714592814	1.024965286	0.772629857	0.968680143	0.913357675	1.109203696	0.913698316	N#Cc1cc(N2CCC(C(=O)N3N=CCC3c3cc(F)cc(F)c3)CC2)ncn1
PME-3030	3030	S8780	96.21832	92.85497	0	97.21192667	91.73197	0	10 mM	0.313	453	1.243904352	0.817890644	1.161127567	0.841072857	1.335734844	0.939370155	1.008048058	1.212772965	1.360849261	0.818298161	1.046449184	0.955066323	1.13889265	0.93364032	1.105932713	1.078298211	0.989098191	0.439344794	1.0465312	1.064151287	1.028739452	0.817128658	1.23328042	1.095689297	1.03143239	0.998579323	COCCOc1cc(F)c2c(Nc3ccc(NC(=O)Cn4cc(C(C)C)nn4)cc3)ncnc2c1
PME-3029	3029	S8778	92.97223	91.70591	0	94.27759	92.39858333	0	10 mM	0.311	470	0.639828682	0.947618663	0.51402694	0.857285857	0.989505351	0.82731545	1.261981487	1.263226032	1.408053398	1.043233156	1.098773956	0.778290272	0.99832082	1.207375539	1.138675451	0.869606972	0.773297071	0.461645424	1.053628445	0.884386063	1.060768127	0.739678621	1.061962485	0.907327771	1.027915239	0.99159199	O=C(Cc1ccccc1)Nc1nnc(NC2CCN(c3nnc(NC(=O)Cc4ccccc4)s3)CC2)s1
PME-3028	3028	S8777	81.51101	86.71772	0	79.57538667	83.17883	0	10 mM	0.322	1346	0.600928187	0.577491641	0.549189866	1.438002586	0.98447597	0.56453383	0.826553047	1.262393713	0.781527698	0.550162613	1.010233998	0.800552785	0.8884896	0.736887144	1.072926164	0.867202163	0.734309435	0.361454636	1.050749302	0.78670156	1.000476003	0.816711068	1.073312283	0.804818392	1.107785463	0.822009087	C=CC(=O)N1CCC(CNc2ncnc(N)c2-c2ccc(Oc3ccccc3)cc2)CC1
PME-3027	3027	S8776	91.81995	91.6831	0	94.22728	91.00198667	0	10 mM	0.331	79	1.117320776	1.099787474	1.212991834	1.025072217	1.556470633	1.359258175	1.301223159	1.413635969	1.22672534	1.455884457	1.016258001	1.236759424	0.91825014	1.16925631	1.109139085	0.989662766	1.202607036	0.59539175	1.091853142	1.172656775	1.015552044	0.883507013	1.120462179	1.014176846	1.130305767	1.251075149	O=C(NNS(=O)(=O)c1ccccc1F)c1cc(F)cc(-c2ccccn2)c1
PME-3025	3025	S8773	95.21642	93.397	0	94.20286	92.23883	0	10 mM	0.33	714	0.354278088	0.481928468	0.495205194	1.198036671	1.310638666	0.720253825	1.068469524	1.224141479	0.980369806	0.690582097	1.012233257	0.741713405	0.85391223	0.572794251	1.074811935	0.662274122	0.816168904	0.204192266	1.011105061	0.132269949	1.004232407	0.655310392	1.050838709	0.893298209	0.955176473	0.703549445	Cc1ccc(C(=O)NO)cc1NCc1ccccc1
PME-3024	3024	S8772	93.88882	92.27722	0	95.59485333	91.40790667	0	10 mM	0.322	266	1.102442026	1.242758989	1.335187078	1.544400692	1.541458368	1.259638309	1.416470051	1.351637602	1.625789523	1.533038139	1.050476074	1.080031872	1.04251766	1.251890082	1.114156008	0.8659271	1.000274539	0.469649494	1.06489706	1.136140585	1.049460411	0.801542282	1.098948002	1.085301518	1.109349489	1.933206558	CC(C)(O)c1cc(Nc2cc(Oc3cn(C4CC4)nc3C3CCOCC3)ccn2)ccn1
PME-3023	3023	S8771	88.09863	89.93157	0	86.30105	86.17303667	0	10 mM	0.321	220	1.364215851	2.443765163	1.200371504	2.493620872	1.019643545	0.626657605	1.338543653	1.390193939	1.286334038	1.134685993	1.080669403	2.03334856	0.74308455	3.474956579	1.11883378	1.040231943	1.097160578	1.003929257	1.02951777	0.264504522	1.066416025	1.252038121	1.08003211	1.47427392	1.095962167	1.107871532	CN1CCN(C(=O)COc2ccc(C34CC5CC(CC(C5)C3)C4)cc2)CC1
PME-3021	3021	S8765	93.86404	92.88911	0	94.16693667	91.32429	0	10 mM	0.387	115	0.875194252	0.600653768	0.78612566	0.875552654	1.977875233	0.66452682	0.764206886	1.053269863	0.583828807	0.507707894	0.955883741	0.538984776	0.72986495	0.79300569	1.045238018	0.682328582	0.746299028	0.387777746	1.022467375	0.331320286	1.006121039	0.885623455	1.018652916	0.785619974	0.863385677	0.02239586	CCCS(=O)(=O)NC1CC(N(C)c2ncnc3[nH]ccc23)C1
PME-3019	3019	S8763	58.40506	72.2784	0	58.81999667	70.58450333	0	10 mM	1.816	353	1.215546846	0.354724944	0.692284048	0.456399888	1.621776223	0.253998369	1.766625404	0.961053312	1.422534466	0.145713583	1.390568376	0.475714743	1.34906602	0.539735234	1.378096819	0.556639135	1.333217859	0.263309181	1.227852583	0.150214791	1.207736015	0.452811688	1.71906209	0.529725492	1.418084621	0.909123421	Cc1cc(N=Nc2ccc3c(c2)CCC(=O)N3)c(N)cc1O
PME-3018	3018	S8762	28.86009	56.95142	0	22.38486333	27.70036567	1	10 mM	0.328	503	2.99738431	0.401815861	1.738499641	0.728904843	10.89065933	0.308821082	2.435819626	0.944235384	3.731026649	0.244393066	10.15838146	0.625494778	1.72537577	0.464556475	9.971652031	0.626712143	1.839506149	0.247190475	4.713772774	0.188682675	9.740976334	0.539867997	9.298254013	0.75308162	5.857316017	1.07177043
PME-3017	3017	S8761	27.444	52.66567	0	21.12919	28.172874	1	10 mM	0.309	744	0.315732896	0.379826337	0.242698431	0.583579898	1.200359106	0.114641219	1.482721806	1.055601358	0.622630656	0.271193147	1.471103311	0.602230787	0.79115605	0.333186129	1.427286386	0.972129703	0.49229911	0.265056819	1.175292969	0.097723655	1.298185825	0.713693619	1.270492077	0.604793429	1.144519567	0.178699851	CC(C)CC(=O)Nc1cncc(-c2ccc3[nH]nc(-c4nc5cncc(-c6cccc(F)c6)c5[nH]4)c3c2)c1
PME-3016	3016	S8760	93.20352	92.83551	0	95.37497667	92.30238333	0	10 mM	0.321	693	1.131491184	1.048999548	1.104777575	0.891513228	1.009610057	0.786186457	0.916292667	1.091981173	1.003617644	1.017733693	1.024311781	0.945504844	0.60754889	1.043482612	1.087713122	0.942846954	0.760010719	0.483275592	0.985628605	1.051374316	1.008006573	0.834913671	1.067044735	0.916579962	0.967048407	0.979289055	O=C1CCC(N2Cc3c(OCc4ccc(CN5CCOCC5)cc4)cccc3C2=O)C(=O)N1
PME-3015	3015	S8759	64.3922	80.03613	0	79.17538	84.69888333	0	10 mM	0.32	320	0.325895965	1.234897733	0.219668597	1.223474503	0.994572461	0.832203984	1.167179346	1.120599031	0.751737535	0.934714794	0.971995115	1.078816533	0.84832758	1.129192504	0.990956187	0.984196782	0.499113113	0.521662772	1.01115191	0.267535567	0.98539412	0.750008285	0.938301444	1.109506845	0.97281003	0.871396184	O=C(c1cc(-c2cc3c(cc2C(=O)N2Cc4ccccc4CC2CN2CCOCC2)OCO3)n2c1CCCC2)N(c1ccccc1)c1ccc(O)cc1
PME-3014	3014	S8757	68.42111	79.07758	0	68.25049667	78.24785	0	10 mM	0.301	851	0.142655939	0.479313314	0.077095658	1.244882822	1.039824009	0.318765104	0.359976262	0.948254108	0.404053688	0.268343508	0.889485359	0.686145306	0.18244931	0.502202731	1.002235293	0.726293921	0.212043583	0.295265704	0.941766083	0.670863986	0.977854609	0.749314427	0.886634588	0.883910894	0.816732526	0.73527652	CCn1c(=O)c(-c2cc(NC(=O)Nc3ccccc3)c(F)cc2Br)cc2cnc(NC)cc21
PME-3012	3012	S8755	83.82314	87.43697	0	83.10901667	87.41081	0	10 mM	0.291	734	0.424229294	0.369344592	0.256306231	0.342291206	1.004668951	0.336373568	1.181780338	0.957992792	1.286357999	0.480964333	1.13700068	0.738759339	0.9163487	0.488011147	1.156631231	0.466345757	0.63114965	0.273913473	1.117429852	0.117468432	1.121068954	0.687490582	1.068625808	0.66025281	1.847532988	0.472173065	COc1ccc2c(Nc3cc(NC(=O)c4cccc(C(C)(C)C#N)c4)ccc3C)ncnc2c1
PME-3011	3011	S8754	95.38755	92.92252	0	94.38738	91.59953667	0	10 mM	0.302	951	0.92587173	0.996662498	1.018895149	0.813920736	0.969463646	1.191853523	0.945592165	1.105869651	1.124350667	1.000753522	1.002174258	0.92670536	0.93155038	0.996813947	1.125623584	1.101709604	0.852133632	0.462476254	0.970068097	0.92904067	1.000473022	1.065705299	1.001035571	0.966211975	0.97784251	0.949388742	Cc1cc([N+](=O)[O-])c(NS(=O)(=O)c2cccc(C(=O)O)c2)cc1-c1cccnc1
PME-3010	3010	S8753	47.62791	65.91141	0	53.20779	71.00938333	0	10 mM	0.311	638	1.339981437	0.453656226	0.500844777	0.96960175	1.290937543	0.285586327	2.284426928	0.962201595	1.607660294	0.167320237	1.89366281	0.429568142	1.49524403	0.556537151	1.727402449	0.366886854	1.674669027	0.22907728	1.374933481	0.334513545	1.456405163	0.514457285	3.268440008	0.656814158	1.304511547	2.740641117	Cc1noc(C)c1-c1ccc2[nH]c(=O)n3c2c1OCC3c1ccccn1
PME-3009	3009	S8752	69.37957	82.81707	0	71.97827333	80.07448	0	10 mM	0.405	792	1.280071974	0.996026635	0.956699967	0.40425384	1.024698019	0.681465864	1.128657103	0.984583735	1.49369669	0.847162664	1.052507758	0.799010575	1.09971523	0.675843692	1.138863802	0.75489521	1.083464265	0.429006606	1.118728995	0.907980442	1.043797612	0.763924778	1.15750432	0.839096367	1.225370407	0.880764365	CCC(=O)N1CCC(Nc2ncnc3c2CN(c2cnc(OC)c(C(F)(F)F)c2)CC3)C1
PME-3008	3008	S8749	44.04994	2.764765	0	46.63045	29.36188867	0	10 mM	0.319	47	2.792470694	0.553653598	1.806175828	0.600393355	1.341016531	0.896826267	2.144240856	1.505696297	3.144970655	2.185292244	4.864294052	0.99977833	1.65907049	0.706968908	3.116739273	1.083998203	1.820166826	0.4709602	1.817970276	0.045877203	5.752295494	0.987396479	4.753449917	0.807437122	12.14088345	0.560521603	CCn1c2ccccc2c2cc(-n3nncc3-c3ccccc3)ccc21
PME-3007	3007	S8747	93.76823	93.71517	0	94.33557	92.03637333	0	10 mM	0.321	750	1.127667069	0.64162755	1.092589498	0.897639871	1.104915142	0.863937795	1.009791613	1.158672929	1.185369372	0.75086385	1.026347399	0.815459549	0.88252413	0.985908028	1.058365345	0.818236232	0.99884963	0.369416237	1.067749262	0.783073545	0.991047978	0.884924173	1.046095729	0.83884871	1.040224791	0.788919687	O=C(Nc1ccccc1C(=O)O)c1cc(S(=O)(=O)c2ccccc2)ccc1Cl
PME-3006	3006	S8745	74.97876	82.61411	0	78.82698	56.61189413	0	10 mM	0.32	940	0.43750751	0.857790947	0.265458435	0.978948355	1.009673119	0.825221121	0.836356163	1.078073263	1.011036277	0.646710873	1.217531443	0.974545181	1.03026664	0.902455235	1.13561976	0.905108809	0.551148057	0.470087379	1.233490229	0.359363258	1.117300749	0.753706813	1.187148094	0.939365804	1.87303555	0.932288885	Cc1ccc(NC(=O)c2ccnc(C(F)(F)F)c2)cc1-c1cc(OCCO)nc(N2CCOCC2)c1
PME-3005	3005	S8744	41.5485	61.68617	0	43.8391	60.56834	0	10 mM	0.314	647	3.92058897	1.027090192	1.951571226	1.398353457	1.818462849	0.169760555	2.278393507	1.399641752	2.900578499	1.203501701	7.621109962	0.976374269	0.36418462	0.473629175	3.20202589	0.588152766	0.644416928	0.28680402	2.408205986	0.079298809	2.933516502	0.786320329	4.293931007	0.699988484	6.545935631	0.624151647	COc1cc2c(OC3OC(CO)C4OC(C)(C)OC4C3O)c3c(c(-c4ccc5c(c4)OCO5)c2cc1OC)C(=O)OC3
PME-3003	3003	S8739	43.22259	62.83046	0	49.22037	66.68649333	0	10 mM	0.371	2004	2.088550806	0.395653367	0.766772151	0.607242346	1.622192621	0.375131965	2.288772106	0.696957827	2.32087636	0.123107024	2.223767042	0.423302114	1.58819747	0.599126274	2.02861166	0.452858388	1.725346327	0.243209422	1.724734664	0.287712663	1.725854635	0.475135446	4.03153038	0.650545359	1.391512871	1.898633718	Cc1noc(C)c1-c1cnc2c(-c3ccc(C(=O)O)cc3)cn(C(C)c3ccccn3)c2c1
PME-3002	3002	S8738	46.82706	69.47989	0	61.93864333	76.88492	0	10 mM	0.32	903	0.503419638	0.599667847	0.401883632	0.639772654	1.215283036	0.460582614	1.11039257	1.131607533	0.942617238	1.009515166	1.090732336	0.686786056	0.78290021	0.770280236	1.168362498	0.776786923	0.711306214	0.340123117	1.067742586	0.237573892	1.102192283	0.556533813	1.066875219	0.646705866	1.081942797	0.635753274	Nc1cc(C(F)(F)F)c(-c2nc(N3CCOCC3)nc(N3CCOCC3)n2)cn1
PME-3001	3001	S8736	92.24582	91.85553	0	93.05484333	90.34779667	0	10 mM	0.352	907	1.036313415	1.109994054	1.021561742	0.677716076	1.140070081	0.931479335	1.000267386	1.318555593	1.07690227	0.96264559	0.994144797	1.052428961	0.91973734	0.970637585	1.071530223	0.970506787	0.916921973	0.510451257	1.032383442	0.855589628	0.983520389	0.8794415	1.07240963	1.079807997	1.08355546	0.997205913	CC(C)(Sc1ccncc1-c1ccc(C#N)c2ccccc12)C(=O)O
PME-3000	3000	S8731	90.67499	91.89596	0	92.94942333	91.92837667	0	10 mM	0.313	793	0.848919392	0.672776461	0.46211952	0.323188961	0.964434326	1.248627424	1.282122135	1.365741372	2.001005173	0.780138969	1.096772671	0.85871768	0.85268348	0.928714217	1.209479451	0.816002727	0.836773634	0.363991171	1.117342949	0.935741603	1.030639887	0.841249704	1.161738515	0.911225975	1.128450036	0.606684506	Cc1nc(-c2nc(-c3ccc(OC(F)(F)F)cc3)no2)nn1Cc1cccc(N2CCC(S(C)(=O)=O)CC2)c1
PME-2999	2999	S8729	65.7529	80.43433	0	71.91389667	81.29363333	0	10 mM	0.325	781	2.295903921	0.487799942	1.215410829	0.821143866	0.979471862	0.419391811	1.365226388	0.964580417	1.539576054	0.597928286	1.08873117	0.610241771	1.09981656	0.631915876	1.166589737	0.552665174	0.762978554	0.276386321	1.0564605	0.10138008	1.04758954	0.629899621	1.102505684	0.726767063	1.132015705	0.637874782	CNC(=O)c1ccc(-c2cnc3cnc(-c4ccccc4)cn23)cc1
PME-2996	2996	S8725	87.68698	89.33586	0	92.20857667	89.97821	0	10 mM	0.294	736	1.291467547	0.740668416	1.132433295	0.556062222	1.014639378	1.077484131	1.117690563	1.29689312	1.337280869	0.935692966	1.030368328	0.854781389	0.89691877	0.79914476	1.125585794	0.766428828	1.067729473	0.34138155	1.060625315	0.699782491	1.013669372	0.748870254	1.102279544	1.028472185	1.076570034	0.888668239	CC(NC(=Nc1cccc2ncccc12)NC#N)c1ccccc1
PME-2995	2995	S8724	85.64481	83.92236	0	90.07719667	87.42086667	0	2 mM	0.153	133	1.010164738	0.894398212	0.92681241	1.07127583	0.993369401	0.763990521	1.017345905	1.208576918	1.369984627	1.191620588	1.0431422	0.951985121	1.11824524	1.084022984	0.999741435	0.82748723	0.945097268	0.981978357	1.050168991	0.582783818	1.004308462	1.026542544	1.104461908	1.028358459	1.094157457	1.005494714	C=CC(=O)Nc1cc(Nc2nccc(-n3cc(CN(C)C)c(-c4ccccc4)n3)n2)c(OC)cc1N1CCOCC1
PME-2994	2994	S8723	34.39972	56.92635	0	36.10374333	39.07761533	1	10 mM	0.38	2577	0.841594577	0.785579681	0.318475187	0.660328269	1.857902765	0.310018778	1.837825298	1.119779468	0.902647436	0.16339086	2.294166088	0.631073177	1.3999598	0.885926325	1.921783209	0.583779812	1.344620943	0.294925094	1.661267281	0.444309801	2.502091408	0.645007372	3.355956793	0.822124064	1.919445515	1.142360926	CCNC(=O)c1cc2c(-c3cc(C(C)(C)O)ccc3Oc3c(C)cc(F)cc3C)cn(C)c(=O)c2[nH]1
PME-2993	2993	S8721	82.9566	88.14732	0	85.34129	87.32259667	0	10 mM	0.311	560	0.980027437	0.461851805	0.629253268	0.606519997	0.984551668	0.440126985	1.706744671	1.140454888	3.094106674	0.467657477	1.161177874	0.669282556	0.97363925	0.746697443	1.267043114	0.584144711	0.8630687	0.349512964	1.114510775	0.145036668	1.119177461	0.60251081	1.151856661	0.781681061	1.433376551	0.410556108	Cn1cc(-c2cc(Oc3cc(F)c(NC(=O)C4(C(=O)Nc5ccccc5)CC4)cc3F)ccn2)cn1
PME-2989	2989	S8702	89.95042	90.18759	0	88.87401667	87.15273	0	10 mM	0.337	481	0.941013575	1.001758933	1.038607478	0.756631374	1.009622693	0.853819847	1.037878036	1.928292751	1.128118038	1.14276278	1.004205942	1.031853437	1.33920848	0.670975064	1.092579365	0.952204466	0.982718468	0.427589744	1.064870238	1.031530619	0.99105984	0.728849113	1.066253424	0.955463886	1.023369074	1.055869818	CCc1c(N(CC)C2CCOCC2)cc2oc(C3CCN(C(C)C)CC3)cc2c1C(=O)NCc1c(C)cc(C)[nH]c1=O
PME-2988	2988	S8701	52.74728	71.70516	0	61.17633333	75.87255333	0	10 mM	0.309	773	0.136324108	0.829307795	0.083652034	0.400294125	0.989530563	0.380924314	0.321405113	2.282533169	0.406994313	1.249094725	0.905588686	0.80632776	0.20209943	0.80687278	0.986165464	0.760871351	0.342869282	0.537238955	1.029557943	0.600765586	0.991056859	0.872672081	0.881608844	0.81744653	0.872226715	1.20505774	CSC1(C(=O)Nc2ccc3[nH]nc(-c4ccc(OC(C)C)nc4)c3c2)CCN(CC(=O)N2CC=C(c3ccc(-c4ncn(C)n4)cc3)CC2)C1
PME-2987	2987	S8700	94.88943	93.77579	0	96.94465	94.39565667	0	10 mM	0.342	713	1.468827963	0.702216029	1.240728736	0.661755502	1.004606009	0.808833718	1.33594954	1.099452257	2.258904696	0.655050337	1.118920326	0.960015059	0.92653096	1.03015076	1.13727951	0.7112661	1.179542422	0.418686211	1.147011042	0.341430485	1.041929722	0.658245802	1.040787458	0.771009386	1.246521115	0.800590456	Cc1csc(-c2nc[nH]c2-c2ccc3ncsc3c2)n1.Cl
PME-2986	2986	S8699	52.41101	72.31398	0	59.80537	73.80843333	0	10 mM	0.332	171	0.267724127	0.319007933	0.172346413	0.759294391	0.914191365	0.245364517	0.503739536	0.922693551	0.768807173	0.382727057	0.994144797	0.550627887	0.25921202	0.398976075	1.038636684	0.54906249	0.414739251	0.285573274	1.03516221	0.241811574	1.024980068	0.523109257	0.96687299	0.527593791	1.037542701	0.515713096	O=C(Nc1cccc(Cl)c1)Nc1ncc(CCNc2ncnc3ccsc23)s1
PME-2985	2985	S8696	96.0527	94.42149	0	96.72963	91.48286333	0	10 mM	0.307	324	0.531608999	0.954085946	0.92672348	0.759999275	1.009635329	0.847534299	1.052915573	1.279224038	1.084702611	0.923095047	0.971993089	1.082998991	0.68857026	1.12107054	1.075452805	1.196878076	0.879826367	0.429550141	0.969974518	0.748915195	0.945823073	0.76499629	1.023396015	0.819262505	0.97911489	0.95527041	O=c1cc(-c2ccc(O)c(O)c2O)oc2ccccc12
PME-2984	2984	S8695	86.14729	89.90254	0	92.72515333	90.62669667	0	10 mM	0.283	737	0.981057644	0.763218999	1.188652277	1.104344368	1.004618645	0.867173791	1.010792494	1.10689497	1.255915642	0.559557974	1.052493572	0.9208076	0.71659029	0.901115344	1.088014603	0.910811543	0.944245696	0.524086773	1.086181998	0.961230755	1.017428756	0.878795445	1.053944349	0.778670788	1.06806922	0.995543122	O=C(Oc1coc(CSc2ncccn2)cc1=O)c1ccc([N+](=O)[O-])cc1
PME-2983	2983	S8694	87.88373	90.74095	0	92.40709667	90.68042	0	10 mM	0.31	857	0.863968492	0.979072332	1.116471887	1.154184222	1.004631162	1.146515727	1.060707569	1.348184586	1.148121119	0.947448671	1.018293738	1.081963778	0.88900113	1.103004168	1.076547146	0.817691028	0.925835133	0.346203297	1.070534706	0.963925362	1.004235387	0.908925653	1.029211402	0.813408315	1.04545176	1.016973734	Cc1ccc(-c2n[nH]c3c2C(c2cccc(O)c2)N(c2ccc(C(=O)O)cc2)C3=O)cc1
PME-2982	2982	S8693	83.7487	85.71124	0	83.49738667	84.04895	0	10 mM	0.32	808	0.889256835	1.074125171	0.85218966	1.577183485	1.019693971	0.882339478	1.030059814	1.125877142	1.202809453	0.699530303	1.066587567	0.87235254	1.00770462	0.926778021	1.13712883	0.780766249	0.819379449	0.408171266	1.062091589	0.296128094	1.038152695	1.03341341	1.046039104	1.000282884	1.187704325	0.853991449	Cn1nc(-c2cnc(N)c(-c3ccc(C(N)=O)c(F)c3)n2)nc1C1(c2ccccc2)CC1
PME-2981	2981	S8691	56.77405	2.390598	0	66.74512667	25.8137572	0	10 mM	0.321	805	1.357402682	9.8770895	1.083215952	3.371871233	1.1051296	1.480163574	1.213150978	1.388446927	1.388728023	1.297426224	1.78297925	4.601359367	0.89636493	6.830925125	1.853691578	5.84211731	1.051499844	3.622415781	1.596099854	1.283022404	1.213383913	2.999280691	1.372810125	3.555748463	1.286334515	0.868332446	Cc1cc(N2CCCCC2)nc2ccccc12
PME-2980	2980	S8690	97.5407	95.20303	0	95.04260667	91.29885	0	10 mM	0.325	478	0.711063862	0.919301033	0.495218277	0.967791617	0.994547248	0.656586885	1.038628221	1.045790434	1.306313872	0.615257204	1.02836287	1.025191426	0.89820266	0.850460534	1.092730045	0.934579849	0.937602162	0.499471337	1.059306145	0.811225414	1.002370596	1.030409098	1.060098886	0.638746858	1.111059427	0.866348267	Cc1ncc(NC(=O)c2cccc(C(F)(F)F)c2)cc1-c1cnc(OC2CCOCC2)c(N2CCOCC2)c1
PME-2977	2977	S8684	93.32931	92.04218	0	94.63204333	91.88207667	0	10 mM	0.322	1211	1.272216797	0.86633873	1.438314438	0.817053676	1.009610057	1.006113529	1.180044293	1.335529804	1.356665015	0.834822416	1.034391046	0.903948307	1.01320112	1.11052863	1.130640507	1.062959194	1.140133262	0.435529649	1.088947296	0.830692768	1.006138802	0.768410325	1.099963665	0.988817692	1.06660223	0.66106379	C=C(C)C(=O)Nc1cccc(-c2ncnc3[nH]cc(C(=O)OCC)c23)c1
PME-2976	2976	S8680	91.14244	90.48322	0	92.40756	89.86712333	0	10 mM	0.334	666	0.977756977	1.031879663	0.902598739	1.286429167	0.98954314	0.404736459	1.019176006	1.096395135	0.962037981	0.586961508	1.028360844	0.937958717	0.84622788	0.819204802	1.094427586	0.949131608	0.232601508	0.348654956	1.036628485	0.431813836	1.000478983	0.672781765	1.06201911	1.024105072	1.125078917	1.059685111	CC(C)n1c(=O)n(C)c2cnc3cc(F)c(-c4ccc(OCCCN5CCCCC5)nc4)cc3c21
PME-2975	2975	S8679	59.96339	68.3903	0	47.65661333	43.372731	0	10 mM	0.321	1723	1.367789388	0.350541741	0.725648761	0.667899489	1.903759837	0.214245647	1.901910305	1.060900092	1.938040853	0.395609856	4.197977066	0.542982399	1.51438308	0.511074268	3.30523634	0.480381012	1.580138922	0.25484699	2.34923315	0.03902635	5.607186317	0.530211031	9.008748055	0.602089584	11.07834816	0.213173762	Cn1cc(-c2cc3c(-c4ccc(CNC(=O)c5noc(C(C)(C)C)n5)c(F)c4)ncnc3[nH]2)cn1
PME-2974	2974	S8677	77.8437	84.23711	0	78.67915	83.28079	0	10 mM	0.324	941	0.89455843	0.351628959	0.599139333	0.495065629	0.989492655	0.533701718	0.857223272	1.087905526	0.613626122	0.491770267	0.98609519	0.540343523	1.19758558	0.41163379	1.063193798	0.623782873	0.45927	0.264897376	0.954494357	0.030702285	0.959040046	0.723124623	0.94931215	0.715811491	1.128547192	0.679194212	CCCCCCOC(=O)c1cc(O)c(=O)c2c(O)c(O)c(OC)cc2c1
PME-2973	2973	S8675	48.78593	64.44008	0	64.62991333	72.3595	0	10 mM	0.318	647	0.517429829	0.494889349	0.526267409	0.708967149	1.084886074	0.21075061	0.694894075	1.11408186	0.512824833	0.31017372	0.941807985	0.810845375	0.87654591	0.850534773	1.017135382	0.62089026	0.185902998	0.298894286	0.952967942	0.072786465	0.989168286	0.745895028	1.021249771	0.804056764	0.9345119	0.413712174	C=CC(=O)Nc1cc(N2CCN(CC)CC2)ccc1Nc1cc(N(C)C(=O)Nc2c(Cl)c(OC)cc(OC)c2Cl)ncn1
PME-2971	2971	S8672	67.4175	80.42191	0	70.65142333	76.96646667	0	10 mM	0.321	1037	0.610000014	1.009153128	0.443249285	0.71795696	1.305634499	0.801977754	0.924001098	1.241226315	0.906889915	0.866042197	1.0685848	0.834281802	0.58167136	1.066932493	1.094578266	0.843025804	0.717877984	0.446740657	1.134276152	0.804810524	1.038146734	0.899827003	1.060324907	1.219366312	1.16186142	0.83733505	CCC(Nc1ncnc2[nH]cnc12)c1oc2ccccc2c(=O)c1-c1cccc(F)c1
PME-2970	2970	S8666	32.78791	49.99378	0	44.65271333	42.47775763	0	10 mM	0.317	390	1.194027305	0.450229108	1.085823536	0.966477513	1.089953184	0.269988745	2.047398329	1.16601634	1.887864113	0.649947703	1.328212976	0.421548843	1.48414993	0.518210772	1.835738659	0.478951752	0.956647038	0.18319203	1.205021143	0.163766235	1.285001397	0.411413252	1.252874613	0.480291694	1.246083498	0.511543393	CC1COCCN1c1cc(-c2ccnn2C)c2ccnc(-c3ccn[nH]3)c2n1.Cl
PME-2969	2969	S8664	93.84738	91.69321	0	94.20451667	91.22079	0	10 mM	0.327	729	1.174086571	0.814348578	1.12832737	1.23826015	1.802277327	0.901962638	1.030715108	1.220526218	1.083246112	1.019688725	0.978033423	0.905840158	0.92009658	1.163321996	1.08454442	0.89304173	0.947630703	0.476219893	1.066376686	0.982060552	0.996695876	0.937710464	1.028252125	0.902514696	1.035095215	0.965850234	CC(=O)N1CCC(Nc2cc(C(=O)NCC(O)CN3CCc4ccccc4C3)ncn2)CC1
PME-2968	2968	S8663	93.2331	89.40949	0	94.71303667	90.87662333	0	10 mM	0.317	716	0.204667002	0.609602332	0.142559856	0.546585083	0.984539032	0.506331384	0.53984046	1.140416861	0.482321739	0.288571477	1.00016892	0.851997733	0.35982427	0.643982076	1.078018427	0.855742991	0.333226442	0.331592321	1.059286118	0.616724253	0.994816244	0.783525884	1.010352135	0.977668285	1.149551988	1.006293178	CCCn1c(NC(=O)c2cccc(C(N)=O)c2)nc2ccccc21
PME-2967	2967	S8662	53.8342	68.97276	0	44.71904667	48.879066	0	10 mM	0.322	1265	0.582457006	0.708157063	0.571384072	0.919022143	0.909136832	0.867266178	1.330228806	1.413704634	1.364458919	1.876144052	1.110848427	0.73864007	1.55814958	0.876515958	1.17141819	0.912557304	1.305151224	0.42954421	1.108786225	0.237019658	1.066410065	0.98316896	1.333904505	0.656268835	1.592030406	0.448566377	Cc1nc2cc(F)c(F)cc2n1-c1cncc(Nc2ccc(C(F)(F)F)cc2)n1
PME-2966	2966	S8661	29.08046	55.45802	0	46.46470667	63.93297	0	10 mM	0.306	805	0.796725571	0.289442837	0.267661363	0.562806785	2.194086313	0.389976412	1.90486598	1.327546835	1.115759254	0.478223085	1.245699167	1.099061728	1.42759013	0.792201037	1.291336179	1.090724945	1.135285616	0.523512125	1.293958187	0.405050814	1.220994353	0.801055789	1.36964798	0.982598364	1.347647548	0.660244703	O=S(=O)(c1ccc2c(c1)C(=NO)c1cc(S(=O)(=O)N3CCCCC3)ccc1-2)N1CCCCC1
PME-2965	2965	S8660	93.88882	92.8685	0	96.26073333	91.40411	0	10 mM	0.31	344	1.069319844	1.011233568	1.128971815	0.909884453	1.837369084	1.36565733	1.105172157	1.569451094	1.337072015	0.958500564	1.0685848	1.030206442	0.9803443	1.092609539	1.096275806	0.845256686	0.929146051	0.452617943	1.090400219	0.874163449	1.009895086	0.980326653	1.057049751	0.891874313	1.075006008	0.972867012	CNC(=O)C(NC(=O)C(CCCc1ccccc1)C(C)N(O)C=O)C(C)(C)C
PME-2963	2963	S8657	94.61552	93.55666	0	95.64614	91.01805667	0	10 mM	0.319	834	1.170985699	0.850672007	1.091567993	1.274045229	1.837394238	0.920123994	1.025378466	1.260039926	1.082425475	0.838778257	0.988094449	0.9524647	0.9455266	0.869590197	1.071379423	0.94384855	0.919442296	0.438230544	1.057853222	0.989383936	1.000467062	0.936984658	1.02830863	0.812475443	1.035143733	1.052218676	O=C1CC(c2c[nH]c3ccc(F)cc23)C(=O)N1
PME-2962	2962	S8652	93.31976	91.97846	0	90.41643667	89.96760667	0	10 mM	0.306	880	0.974324584	0.929943085	0.779433012	0.880826354	0.974467754	0.962829173	1.051424503	1.317603827	1.068757176	0.792313635	0.969995916	0.847156644	0.93557239	1.081273753	1.04874599	1.031979084	0.802200198	0.37039125	1.015403509	0.90987277	0.938292384	0.745642424	1.083024502	0.812299669	1.080573082	0.987421036	O=C(O)COc1ccc(Br)cc1/C=C1\SC(=S)N(Cc2cccnc2)C1=O
PME-2961	2961	S8651	85.87938	88.63799	0	81.71567333	85.5705	0	10 mM water	0.146	145	2.645333767	2.408511162	2.104996204	6.86188221	1.272310734	2.859404564	1.588449955	1.658934355	2.093109369	2.151260138	1.93125689	4.185276985	1.51711774	1.784594183	1.728043318	8.52590847	2.172244549	1.292390585	1.661030293	0.6044873	1.235536098	1.319433689	1.974130154	2.838197231	1.995343447	2.233280659
PME-2959	2959	S8647	85.89925	89.52046	0	90.89117	90.58743667	0	10 mM	0.312	921	0.791009188	0.934441566	0.640337288	1.016430497	1.014652014	0.672944546	1.057702065	1.328418851	1.088878632	0.947302997	1.002180338	0.883218288	0.99074972	0.906707202	1.110723495	0.924738288	0.64341414	0.42539978	0.988380551	1.109758496	1.049478173	1.003275275	1.057106376	0.961610854	1.050532818	1.084387779	CCc1ccc(-c2nc(CSCC(=O)NCCc3ccccc3)c(C)o2)cc1
PME-2958	2958	S8645	92.59341	90.6222	0	91.59106	89.91359	0	10 mM	0.32	845	0.345161021	0.850602388	0.339869201	1.001418591	0.974467754	1.141759872	0.961352587	1.329070449	1.056101918	0.698951423	1.032379627	0.935572982	0.71076411	1.031815146	1.127321005	1.009599686	0.622643232	0.394801855	1.067722559	0.859397113	0.996695876	0.795490861	1.063487053	0.913637161	1.068117857	0.698223352	O=C(Cn1nnc(-c2ccncc2)c1-c1ccccc1)Nc1ccc(-c2ccccc2)cn1
PME-2957	2957	S8644	87.93959	90.42968	0	91.24935333	90.20077333	0	10 mM	0.314	663	1.034546494	0.892271042	0.990558386	1.081647873	1.019668818	1.24458003	1.00115931	1.203721642	0.955540359	0.942710161	1.00018096	1.00490284	0.87387156	0.933641518	1.06828618	0.812758565	0.965217948	0.353962511	1.049303055	1.069110632	0.987282634	0.918994784	1.058065653	0.891396523	1.023125887	1.004588604	CC(=O)N1CCN(c2ccc(NC(=O)Cc3cnc(-c4ccnc(F)c4)c(C)c3)nc2)CC1
PME-2955	2955	S8642	93.33566	92.53448	0	93.67428	90.60673667	0	10 mM	0.317	764	1.308094978	0.684708178	1.045990229	1.702440262	1.009610057	1.008691907	1.027389526	1.149402857	1.084217668	1.036395192	0.986087084	0.97210145	0.80495036	1.395998369	1.096238017	1.040565491	0.913920045	0.547641873	1.03947401	1.027214527	0.981643617	0.953956187	1.020233989	1.086432695	1.011156678	1.060432673	CC(C)(C)C(=O)N1N=CCC1c1ccccc1
PME-2956	2956	S8642	92.25319	92.35194	0	94.68111667	91.48742	0	10 mM	0.321	379	1.286886811	0.883869827	0.919234574	0.853804767	0.974467754	0.942221999	1.022445202	1.082408428	0.950479984	0.925052583	1.012231231	0.810618401	0.93775249	0.897586606	1.091258764	0.943788469	0.920285106	0.471061409	1.053414345	0.95279336	1.041908979	0.874001622	1.06190598	0.877772808	0.967291474	0.998938918	CC(C)(C)C(=O)N1N=CCC1c1ccccc1
PME-2954	2954	S8641	94.16391	91.60395	0	91.49286333	89.08200667	0	10 mM	0.319	383	1.313502789	0.989479184	0.976561606	0.911807716	0.969476223	1.226718664	0.68532294	1.20629704	1.328947425	0.696681738	1.004201889	0.816393375	0.3541466	0.869918284	1.08322382	0.708815575	0.950672626	0.481547713	1.035222292	0.896073759	1.009886265	0.938742101	1.012102723	0.850912929	1.024981618	0.991530061	CN1C(=O)NC(Cc2c[nH]c3c(Cl)cccc23)C1=O
PME-2953	2953	S8640	95.55869	93.71707	0	95.08677333	92.45205667	0	10 mM	0.33	890	1.01140976	1.133060217	1.007211328	1.492506981	0.96442169	0.975944698	0.956766009	1.255516887	1.085842013	0.728735507	1.018301845	0.939682961	0.93309677	1.04568463	1.077905416	0.826619864	0.809106827	0.49955374	1.045151711	0.900088131	0.996704817	0.852632284	1.02644515	1.108335018	1.028304219	1.006596804	CC(C)Cc1ccc(C(C)C(=O)NS(C)(=O)=O)cc1
PME-2951	2951	S8637	88.75948	90.11404	0	88.09597	88.45245	0	10 mM	0.314	734	1.173829556	1.002194405	1.14626503	0.849601388	1.014626741	1.411196589	1.044181824	1.177037239	1.071292281	0.93850404	1.022310495	0.838924885	1.05724621	0.951164269	1.110874176	0.80253768	0.948226392	0.485651195	1.066282988	1.089416981	1.002349854	0.673999548	1.055299282	0.659986973	1.064746618	0.990604281	OCC1OC(c2ccc(F)c(Cc3cc4ccccc4s3)c2)C(O)C(O)C1O
PME-2950	2950	S8632	52.0195	0.4259998	0	60.38789	52.27952993	0	10 mM	0.301	652	3.550118208	0.513427496	2.095330715	0.399937332	1.170321703	0.89701581	2.088647366	1.411655426	1.712518334	0.847806275	2.173407078	0.70583725	1.47256517	0.791608324	1.776138306	0.930212259	1.594682455	0.275810689	1.326752663	0.242410481	1.522365928	0.762946308	2.965554237	0.884740114	2.879703045	0.76108247	NC(=O)c1ccc2[nH]c(-c3ccc(Oc4ccc(Cl)cc4)cc3)nc2c1
PME-2949	2949	S8629	92.84035	92.31178	0	93.09282667	92.38774333	0	10 mM	0.3	866	0.738353074	0.543788731	0.520088255	1.178464532	1.079970241	0.32145375	1.548249125	0.84567225	0.973671019	0.288624853	1.229559422	0.580898643	1.50845575	0.747354815	1.41604507	0.643902659	1.050254822	0.266991079	1.2631917	0.224970549	1.147464514	0.624861121	1.412279129	0.656417727	2.333107471	0.322551906	CC(C(=O)Nc1ccc(Cl)cc1)C1CCC(c2ccnc3ccc(F)cc23)CC1
PME-2948	2948	S8628	93.97304	92.81051	0	91.77793667	90.95538667	0	10 mM	0.298	824	1.054871917	0.973251522	1.024825573	0.852716923	1.004643798	1.094901562	0.972395062	1.085908294	1.170192122	0.853426158	1.028354883	0.762248874	0.99546933	1.008423937	1.059987307	0.904136002	0.863274574	0.407382369	1.042272806	0.767592728	0.994828045	0.823658705	1.047055006	0.931506157	1.061375499	0.836902142	c1cncc(-c2c[nH]nn2)c1
PME-2947	2947	S8627	95.83171	93.6899	0	94.84725	91.45402667	0	10 mM	0.33	849	1.055532455	1.12571454	1.049106002	0.733325779	0.974442482	0.894048214	0.969389617	1.112832904	0.970798671	0.874153554	1.016292453	0.832668543	0.94201136	0.955025884	1.077905416	0.886874616	0.895059168	0.393479764	1.026745677	0.767525434	0.994816244	0.890401423	1.029720187	0.681434155	1.049309015	0.866808653	O=C(Nc1ccc(O)c(C(=O)O)c1)c1cccc(NC(=O)c2ccco2)c1
PME-2946	2946	S8619	86.80056	86.64635	0	86.80056	86.64635	0	10 mM	0.115	374	0.809354305	1.480762959	0.804951191	0.614334345	0.98489368	0.966939151	0.954339027	0.996595681	0.783095062	1.154214025	1.085327983	0.734609008	0.757936	1.016165128	1.132903337	0.604074419	0.833613515	0.898281693	1.067878962	0.621523976	1.013057828	0.601483226	1.072575092	0.932978988	1.045974493	0.515310109	Cc1cc(C)nc(NC(=S)N2CCN(Cc3ccc(C(F)(F)F)cc3)CC2)c1
PME-2944	2944	S8615	86.67101	88.27053	0	86.67101	88.27053	0	10 mM	0.132	117	1.322488189	1.166016817	0.989433765	0.737364531	0.989906192	0.927839994	1.011338711	1.07598722	0.905662537	1.18469131	0.982125759	0.912962615	0.88933587	0.905342166	1.044059992	0.929574668	0.98151356	0.870944202	1.052258253	0.934569955	0.969715595	0.953422189	1.001621485	0.934198976	1.024847746	0.920482874
PME-2943	2943	S8612	93.93336	91.94943	0	93.93336	91.94943	0	10 mM	0.268	77	1.132506132	1.234795332	0.817042351	0.874270678	0.989981174	1.259232998	0.998814225	1.134141445	0.908966124	1.282637835	0.992199361	0.948110223	0.86321878	1.044359109	1.048050523	0.976774454	0.94489646	0.866021276	1.032224178	0.896340489	0.982859373	0.678224981	1.041789651	1.013339758	1.012510777	0.935574114	N#C/C(=C\c1ccc(O)cc1)C(=O)O
PME-2942	2942	S8611	81.50698	85.49347	0	81.50698	85.49347	0	10 mM	0.229	613	1.093317986	2.019130707	0.998100877	1.614042521	1.074919224	0.760548949	1.11442852	1.127224445	1.263029218	1.295758247	1.129918575	1.159712315	1.03911626	1.336193029	1.155167818	0.904661179	1.17731905	1.260587454	1.155982852	1.346693873	1.063791275	0.913692892	1.160596132	0.993330121	1.281092167	0.787575483	CC(Nc1nc(NC(C)C(F)(F)F)nc(-c2cccc(Cl)n2)n1)C(F)(F)F
PME-2940	2940	S8608	67.89771	80.56469	0	67.89771	80.56469	0	10 mM	0.112	541	0.338615566	0.52293402	0.132260993	0.456478745	1.014993906	0.772104025	0.717473805	1.041712761	0.475024372	0.72381711	1.052976131	0.677949905	1.31254697	0.730302642	1.060834289	0.649697721	0.527220845	0.681804419	1.083567142	0.426626563	1.033694148	0.705671787	1.000422716	0.701629758	0.911794305	1.03179431	Nc1ncnc2c1ncn2C(C=O)OC(C=O)CO
PME-2939	2939	S8607	47.00401	68.56465	0	47.00401	68.56465	0	10 mM	0.212	650	0.714364946	0.84247911	0.837406754	0.678309441	0.954918444	0.750524879	0.478368938	1.456445694	0.826868773	1.349237323	0.959827006	0.773360789	0.34251267	0.788905793	1.015877008	0.697674751	0.751957417	0.746089101	1.039464712	0.763455272	0.982935309	0.615838587	0.938973546	0.82428956	0.910020828	1.179799557	CCCc1cc(C)[nH]c(=O)c1CNC(=O)c1cc(-c2ccc(N3CCN(C)CC3)nc2)nc2c1cnn2C(C)C
PME-2938	2938	S8605	40.23253	64.88738	0	40.23253	64.88738	0	10 mM	0.23	390	1.377296925	0.620790839	1.287951112	0.316045344	1.015143871	0.56236124	1.609398365	1.012727976	4.295300961	0.493317932	1.172398686	0.918623686	1.16775942	0.695573252	1.268980265	0.759114623	1.092875004	0.909005284	0.878717422	0.202016741	0.830709279	0.739208341	0.894674063	1.002469778	1.259457946	0.436692595	COc1ccc(S(=O)(=O)Nc2cc(-c3c(O)ccc4ccccc34)c(O)c3ccccc23)cc1
PME-2937	2937	S8601	88.50524	87.3152	0	86.78512333	61.1519976	0	2 mM water	0.128	135	1.223437786	0.962198734	1.163985729	1.051321507	0.997585654	1.468904853	0.992126584	1.185281992	1.00986445	0.770447552	0.997289896	0.880401254	0.98478234	0.965093623	1.014662266	1.151884079	1.10964632	1.012312651	1.069568634	0.977404654	1.013920784	0.982204378	1.095366716	0.765334189	1.1371696	0.923028767
PME-2936	2936	S8598	89.84409	90.19914	0	89.84409	90.19914	0	10 mM	0.653	298	1.1386621	0.93072319	0.92622143	0.686686039	0.944918394	1.086849332	1.045584202	1.19406271	0.976082146	1.134362578	0.984113097	0.981323242	0.84432101	0.907686675	1.103327513	1.156620264	0.695886135	0.786506891	1.038004756	1.053727627	0.983011246	0.979317367	1.021290898	0.86184752	1.042583466	1.053442597	NC(=O)c1ccc(OCCCN2CC3CCCC3C2)cc1
PME-2935	2935	S8596	43.37822	59.50537	0	43.37822	59.50537	0	10 mM	0.28	116	2.918255806	0.874174595	1.815561295	1.437026501	1.044969082	0.697901011	2.159323215	1.896885157	3.284614325	1.383801937	1.78392911	1.563168287	1.23719144	1.380571068	1.409833193	1.120876312	2.321889877	1.459742308	1.295244455	0.161396474	1.165410399	1.319364786	1.417469501	0.971549869	1.904925823	1.220790625	Cc1cc(Nc2cc(Cl)nc(Oc3ccc([N+](=O)[O-])cc3)n2)n[nH]1
PME-2934	2934	S8594	92.22615	91.16817	0	92.22615	91.16817	0	10 mM	0.211	178	1.242955565	1.134791374	0.987898409	0.960416496	1.019881368	1.288071513	1.018213272	1.293527126	1.175213337	1.347793937	1.020596981	1.008252978	0.939619	0.834215409	1.060405731	0.997205496	1.005133033	1.091167212	1.0521487	0.894394875	0.992345452	0.92005074	1.000009894	0.948604226	1.031980991	0.870678008	CCCCS(=O)(=O)NC(Cc1ccc(OCCCCC2CCNCC2)cc1)C(=O)O.Cl.O
PME-2933	2933	S8592	89.27379	90.61093	0	89.27379	90.61093	0	10 mM	0.175	370	1.551906347	0.540765882	1.280343294	0.275011718	0.969931006	0.376987964	1.015977621	0.929010153	1.034764409	0.134348288	1.052989721	0.604239523	1.23155916	0.48398908	1.075055122	0.567856908	1.010495782	0.513532281	1.03511858	0.40372473	1.012931108	0.554564238	0.995587826	0.609138131	1.070778489	0.733847797	CC12CCCN1CC1=NNC(=O)c3cc(F)cc4[nH]c2c1c34
PME-2932	2932	S8591	79.50004	85.12216	0	79.50004	85.12216	0	10 mM	0.227	42	1.571564436	1.138476014	1.404341221	0.631852686	1.040156484	1.253108025	1.180778742	1.124322057	1.858126998	0.397922605	0.988169909	0.99588269	0.95440388	0.843091735	1.046765089	0.872735381	0.841074109	0.999816656	1.018139124	1.051380157	0.937802196	0.853579283	1.024887562	0.909496367	1.038958311	1.065767527	O=C(O)CCN1C(=O)/C(=C2/C(=O)Nc3ccc(Cl)cc32)SC1=S
PME-2931	2931	S8589	27.65447	43.25742	0	27.65447	43.25742	0	10 mM	0.137	434	2.83851099	0.386984527	0.957179666	0.272688985	1.49549675	0.146319285	2.364486694	0.885339975	6.861114502	0.26861766	2.162726879	0.352882087	1.56940508	0.387584011	1.588314295	0.411043465	2.258787632	0.376659095	1.716825247	0.119677991	1.535733223	0.462470233	2.181639433	0.509850621	1.653963089	1.063333988	O=c1cc(N2CCOCC2)oc2c(-c3ccc4c(c3)OCCO4)csc12
PME-2929	2929	S8584	92.13621	92.032	0	92.13621	92.032	0	10 mM	0.346	2524	0.783297122	1.138585567	0.732314348	0.572007	0.964918494	0.668050051	1.401709437	1.159638882	3.992617846	0.922128022	1.111724496	0.756534576	1.09494543	0.929461394	1.161711335	0.72002387	0.20470193	0.614578426	1.080655813	0.535291374	1.052666306	0.850870013	1.029804826	0.761208892	1.20864892	0.764633775	C#Cc1cccc(Nc2ncnc3cc(OC)c(NC(=O)N4CC5CCN(C)C5C4)cc23)c1
PME-2928	2928	S8583	56.41458	73.50278	0	56.41458	73.50278	0	10 mM	0.201	437	0.421614587	0.821702957	0.499687612	0.676927388	1.010231256	0.37247014	0.916099429	1.015074134	1.580425858	0.803848088	1.05710125	0.600760102	0.75263929	0.628056656	1.07707274	0.828245878	0.900482714	0.78351748	1.040874004	0.187369883	1.079105735	0.626489043	1.031951189	0.847752571	0.908195138	0.02487212	CC1CNC(=O)c2cnn3ccc(nc23)NC(C)c2cc(F)ccc2O1
PME-2927	2927	S8581	51.74463	73.44488	0	51.74463	73.44488	0	10 mM	0.231	258	0.81121999	1.058300495	0.77449435	0.539176226	1.044869065	0.453071058	1.094907284	1.062865019	0.840524137	1.037840843	1.085409999	0.671035767	1.0919745	0.693835825	1.1099962	0.68979454	1.02347064	0.81392771	1.106243014	0.34289673	1.056298733	0.721024096	1.038853526	0.6400581	1.049599648	0.773722887	Nc1nc2cc(-c3ccc4ncc(C(=O)N5CCOCC5)n4c3)ccc2o1
PME-2926	2926	S8578	75.92132	83.73573	0	75.92132	83.73573	0	10 mM	0.26	329	1.150029898	1.034433603	0.933092177	0.57511431	0.964968503	0.825600028	1.234082937	0.998111963	3.19997406	0.663716316	1.101514101	0.85590893	0.95164925	0.727985673	1.09523952	0.83185941	1.049115896	0.791856647	1.080681086	0.582804799	1.035561085	0.904836416	1.01748991	0.922440171	1.095517397	0.795027256	C=CC(=O)N1CCN(CCCn2c(=O)c(-c3c(Cl)c(OC)cc(OC)c3Cl)cc3cnc(NC)nc32)CC1
PME-2924	2924	S8575	76.41519	84.17921	0	76.41519	84.17921	0	10 mM	0.221	917	1.080820799	0.855455279	1.03229475	0.600919545	1.050031543	1.100321054	1.222723842	1.085947752	1.107847095	0.689756691	1.253404737	0.74801147	1.05453718	1.072214225	1.128636122	0.629695415	1.101920485	0.736435235	1.127551675	0.862319767	1.075017691	0.691898465	1.162911177	0.867788911	1.312873363	1.0663445	Nc1nc(-c2ccco2)c2cnn(Cc3ccccc3F)c2n1
PME-2923	2923	S8573	24.15312	48.92756	0	24.15312	48.92756	0	10 mM	0.244	380	0.148932785	0.208652854	0.090877488	0.216645986	1.030306458	0.081407189	0.387812704	0.926095843	0.359930187	0.115409285	1.172425985	0.550640702	0.32731974	0.325630535	1.040542841	0.334741205	0.204587623	0.354368269	1.097669005	0.058604777	1.088439941	0.286682606	0.927939892	0.307822227	1.145008326	0.476932615	COCCNCc1ccc(-c2cc3nccc(Oc4ccc(NC(=O)C5(C(=O)Nc6ccc(F)cc6)CC5)cc4F)c3s2)nc1
PME-2921	2921	S8570	83.69351	85.85193	0	83.69351	85.85193	0	10 mM	0.257	293	0.401860744	0.838623881	0.324323416	0.543866098	1.024943829	0.93279773	0.630169153	0.94483006	0.492319793	0.703463972	1.004369736	0.953224778	0.65789664	0.826857386	1.042194366	0.787218094	0.595958948	0.931219041	1.02664578	0.693747401	1.015025854	0.870858908	0.971743941	0.9025895	0.987680674	0.85028863	COc1cc2nccc(Oc3ccc(NC(=O)c4cn(C(C)C)c(=O)n(-c5ccc(F)cc5)c4=O)cc3F)c2cc1OC
PME-2920	2920	S8567	39.33587	60.98134	0	39.33587	60.98134	0	10 mM	0.312	430	1.534761906	0.654027879	0.748693109	0.463105053	1.155044675	0.426880449	1.889278412	0.815525532	3.704800606	0.47719574	2.251545906	0.876073718	1.65287352	0.51868135	1.598375201	0.890420079	3.175945997	0.662072361	1.610882282	0.467275292	1.522235036	0.665233433	1.975928307	1.06283462	1.459507465	0.307211071	Nc1ccc(F)cc1NC(=O)c1ccc(CNC(=O)/C=C/c2cccnc2)cc1
PME-2919	2919	S8565	92.51617	91.54385	0	92.51617	91.54385	0	10 mM	0.23	302	0.974470735	1.038507223	1.004205108	0.612422466	1.01995635	0.875247598	1.026040196	1.041641235	1.103684306	1.223346233	1.020569563	0.921167016	0.9311375	0.759819749	1.043417215	0.93078351	0.909648776	0.845571816	1.070722938	0.908192754	0.997971177	0.9635818	1.021664262	0.958336711	1.028524995	0.953733444	CS(=O)(=O)n1cc2c(n1)CN(C1COC(c3cc(F)ccc3F)C(N)C1)C2
PME-2918	2918	S8564	92.38451	91.98775	0	92.38451	91.98775	0	10 mM	0.213	325	0.657187223	0.90404737	0.747074306	0.735845327	1.14501965	1.214455843	0.931384683	1.361533523	0.905869961	1.208502412	1.010461807	1.151561022	0.84666026	1.064686171	1.039685726	1.393786073	0.673117757	0.888838708	1.03230834	1.200054169	1.00180614	1.069659829	0.95571053	1.284679174	1.063710213	1.012924671	CN1C(=N)NC(C)(c2cc(NC(=O)c3ccc(F)cn3)ccc2F)CS1(=O)=O
PME-2917	2917	S8562	89.08134	88.81515	0	89.08134	88.81515	0	10 mM	0.26	338	1.326030016	1.31494236	0.910907686	0.956904829	1.005043745	0.723114669	1.077539563	1.290311337	1.42778933	1.477994084	1.121770859	1.063982725	1.04343891	0.959705323	1.173423767	1.510660648	1.00592804	0.896540105	1.134665728	0.71739006	1.062051058	1.180654764	1.115840912	1.042612433	1.210409403	1.037498474	Nc1ccc(-c2cccc(C(=O)Nc3cnc4nc(N5CCOCC5)oc4c3)n2)cn1
PME-2916	2916	S8561	83.55414	88.40417	0	83.55414	88.40417	0	10 mM	0.181	249	0.909515381	0.877006888	0.918425322	0.49217844	0.994968712	0.917131245	0.948657393	1.192312002	1.289996505	1.491068244	1.024653673	1.07613039	1.30743337	0.95091521	1.082455873	0.816364586	0.589712441	0.776441276	1.064959168	0.675443888	1.022442579	0.896784544	0.980132222	0.740820706	1.010737181	0.93787539	Cl.NCCOc1ccc(Cl)cc1C(=O)Nc1ccc([N+](=O)[O-])cc1Cl
PME-2915	2915	S8560	54.02807	69.8755	0	54.02807	69.8755	0	10 mM	0.254	232	1.383850098	1.865498304	0.991994321	1.301810503	0.984993637	0.797550201	1.555934906	1.610116959	2.32655406	1.752288818	1.198685884	1.199249148	0.64814401	1.126600133	1.188992739	0.919283748	1.303042889	1.395174742	1.119019747	0.374271095	1.090003014	0.914735377	1.150183439	1.092479944	1.323553801	0.861737788	[O-][n+]1cccc(-c2nc3c(Cl)cccc3cc2C(Nc2ncnc3cccnc23)C(F)(F)F)c1
PME-2913	2913	S8558	81.0622	76.63679	0	81.0622	76.63679	0	10 mM	0.16	320	0.930531383	0.91690141	1.049708605	0.641252279	0.935143352	1.334827423	1.071667194	1.38450098	1.140459538	1.146883488	1.014532328	1.082690239	0.92785978	0.943800259	1.06392312	0.829024136	1.013489723	0.905290961	1.062216282	1.16827035	1.003470421	0.947237015	1.024101377	1.072394967	1.058480501	0.913709879	CCc1ccc(Cc2ccc3c(c2)C2(OC3)OC(CO)C(O)C(O)C2O)cc1.O
PME-2911	2911	S8556	65.00833	80.35211	0	65.00833	80.35211	0	10 mM	0.26	432	2.130448103	0.850905776	1.448355556	0.536621988	0.984993637	0.5444929	1.351479411	1.434037209	1.751471996	0.916477144	1.166361332	1.01713109	0.99251318	0.817288962	1.214818954	1.011750221	1.186067462	0.811384141	1.126100183	0.25193575	1.118359804	0.749613404	1.217996597	0.848489583	1.34826684	0.81816572	COCc1ccc(-c2ccc3ncc(C(N)=O)c(NC(C)C4CCOCC4)c3c2)cn1
PME-2910	2910	S8555	73.26226	83.21856	0	73.26226	83.21856	0	10 mM	0.173	443	0.506016195	0.710703611	0.634525299	0.4886913	1.004993796	0.915261626	1.421093464	1.275610089	1.255088806	1.273952127	1.148167372	1.129923105	0.85514474	0.630106605	1.15915823	0.893059492	0.685952067	0.733168006	1.089179158	0.295564055	1.082586169	0.886050582	1.021746874	0.918435454	1.229762554	0.604707837	O=C(Nc1ccc(OC(F)(F)Cl)cc1)c1cnc(N2CCC(O)C2)c(-c2ccn[nH]2)c1
PME-2909	2909	S8549	90.68946	92.29964	0	86.49811667	88.42409	0	10 mM water	0.138	176	1.735319853	0.950707674	1.126243353	1.128555298	1.007108927	0.872055888	1.032340765	1.286535263	1.099037051	0.916392326	1.029913783	0.929162025	0.92701733	1.238668391	1.005770087	0.973325253	1.163646221	0.967297077	0.986035109	1.207436085	1.033418894	1.074957609	1.096263647	1.254122734	1.137121439	1.015008211
PME-2908	2908	S8542	57.23373	74.00185	0	57.23373	74.00185	0	10 mM	0.162	559	0.2720218	0.67193836	0.223667622	0.674141645	1.009856224	0.399082929	0.637447238	1.299347639	0.403589457	0.786477745	0.94359982	0.66963172	0.66990781	0.662974037	0.992818117	0.496061206	0.546034038	0.61695528	1.008130431	0.184799194	0.990554512	0.737150669	0.874383688	0.646130621	0.954190969	0.860541582	C=CC(=O)N1CCCC(n2nc(-c3ccc(Oc4ccccc4)cc3)c(C(N)=O)c2N)C1
PME-2907	2907	S8541	90.72989	89.82674	0	90.72989	89.82674	0	10 mM	0.157	456	0.519703686	0.626222849	0.314708948	0.318915129	1.005093813	1.274462819	0.698396802	1.150383234	0.459775925	0.457595825	1.127883315	0.940219522	0.76496911	0.800198472	1.098863959	0.668622255	0.728640676	1.199317455	1.11051321	0.209658325	1.204512596	0.991013408	1.288993359	0.846001506	1.111414433	0.122559674	CN(C)C(=O)/C(C#N)=C/c1ccc(-c2nc3cnc4[nH]ccc4c3n2C2CCCCC2)o1
PME-2906	2906	S8538	91.91351	91.22527	0	91.91351	91.22527	0	10 mM	0.255	564	0.737615824	0.821228683	0.560180545	0.528542042	0.940030873	0.668071389	0.785035014	1.26058054	0.654821575	0.814841509	0.98414731	0.826099396	0.57230139	0.869925469	1.033615351	0.658728957	0.681751907	0.833515882	1.02240932	0.606530309	0.996205688	0.882168531	0.9467839	0.863460302	0.970153213	0.668168902	C=CC(=O)N1CC(Nc2ncnc3[nH]ccc23)CCC1C
PME-2905	2905	S8534	57.10234	77.53838	0	57.10234	77.53838	0	10 mM	0.25	544	0.139891535	0.975409865	0.072801933	0.558676302	1.325695753	0.695987523	0.302467078	1.583255172	0.472985357	1.609016418	0.886934519	0.701885939	0.27282992	0.615852755	0.975615382	0.757500231	0.370682478	0.644043982	1.005269647	0.340302825	0.992446661	0.558749318	0.838224888	0.686466217	0.842924237	1.171247959	Cn1nccc1Nc1nccc(-c2cc3c(s2)C(C)(C)N(CCN2CCOCC2)C3=O)n1
PME-2903	2903	S8527	89.74493	89.36912	0	91.07938333	91.01466	0	2 mM	0.158	176	1.058127165	0.922357202	0.844617844	1.070452929	1.003484964	0.961224198	1.054272413	1.296046972	1.448064804	1.023840785	1.037098408	1.210915446	0.90711534	0.906874838	1.020948648	0.922383368	1.044634223	0.908585072	1.067379117	0.792025864	1.007988334	0.829507351	1.139044404	0.861890852	1.053505659	1.027994633	Cc1ccc(NCCN(C)CCNc2ccnc3cc(Cl)ccc23)c2c(=O)c3ccccc3sc12
PME-2901	2901	S8523	69.60364	81.21004	0	69.60364	81.21004	0	10 mM	0.11	532	1.249316692	0.786482573	0.956686735	0.493227303	0.964968503	0.534204841	0.930736005	1.14129591	0.819904149	0.678988755	1.036790013	0.777807474	1.18166733	0.674609173	1.079429626	0.681305826	1.726144195	0.716575623	1.056562185	0.345015675	1.024334669	0.725941062	1.054061413	0.835565984	1.121990919	0.808821619	CONC(=O)c1ccccc1Nc1cc(Nc2cc(C)nn2C(C)C)ncc1Cl
PME-2900	2900	S8520	90.0603	91.16763	0	90.0603	91.16763	0	10 mM	0.168	260	1.758588195	0.485162497	1.505467176	0.399302363	1.010181308	0.246023193	1.594424963	1.013324142	2.758665085	0.398772806	1.146118402	0.501595736	0.98426235	0.420852573	1.21887207	0.882279098	1.15028739	0.490712255	1.197249889	0.146581694	1.095679402	0.517398715	1.194235206	0.527206123	1.431325436	0.412984312	N#Cc1ccc2ncnc(NCCc3ccccc3)c2c1
PME-2899	2899	S8519	86.06363	86.18765	0	86.06363	86.18765	0	10 mM	0.152	438	1.067735791	1.005552053	1.028880835	0.717252254	0.939855874	0.897975028	0.908516526	1.03873086	1.217801929	1.026759982	1.008453846	0.804926872	0.91644782	0.719020739	1.067333221	1.234970808	0.926233411	1.036511183	1.053676009	0.791218758	0.982808709	0.788713932	1.024761796	0.68669343	1.060293198	0.964522839	O=C(O)c1cc(C(=O)O)c(C(=O)N(Cc2cccc(Oc3ccccc3)c2)C2CCCc3ccccc32)cc1C(=O)O
PME-2898	2898	S8518	23.74706	48.49007	0	23.74706	48.49007	0	10 mM	0.207	1181	0.215551257	0.135363996	0.070610054	0.075929776	1.064969063	0.049597695	0.261256546	0.939425707	0.398144573	0.01982788	0.890957236	0.546568513	0.14946979	0.1881762	0.996915698	0.475173682	0.196378037	0.105624333	1.036570072	0.010654125	1.020601034	0.326634586	0.83669579	0.348405778	0.899327278	0.147447973	CC(C)n1nc(-c2ccc(NC(=O)Nc3cc(C(F)(F)F)ccc3F)cc2)c2c(N)ncnc21
PME-2897	2897	S8511	62.22464	66.41013	0	62.22464	66.41013	0	10 mM	0.168	482	2.156562805	0.942846119	1.244753599	1.515060425	1.902136803	0.388959676	0.821697354	1.759712696	1.172576427	0.81166172	1.083354235	1.440074682	1.43533778	1.269394872	1.104139924	1.148927927	0.712747276	0.998198867	1.099128962	0.192529753	1.110892534	1.23754859	1.154727459	1.182758927	1.28646493	1.309420466	CC(C)NC(=O)C1CCC(n2c(=NC(=O)c3ccc(F)cc3)[nH]c3ccc(CN4CCC(C(C)(C)O)CC4)cc32)CC1
PME-2896	2896	S8503	90.42053	90.96597	0	90.42053	90.96597	0	10 mM	0.111	446	0.478432775	0.685764313	0.340183944	0.400950015	0.975043595	0.641510129	0.869369388	1.434871197	0.690908909	1.242916703	1.046904564	0.905480146	0.68014473	0.792042981	1.061950088	0.761291504	0.827225327	0.904981554	1.054992676	0.285115898	1.011165619	0.971526146	0.996786654	0.756701112	1.164426565	0.615818143	C=CC(=O)NC1CCOCC1Nc1ncc2cc(-c3c(Cl)c(OC)cc(OC)c3Cl)ccc2n1
PME-2895	2895	S8502	95.41828	93.64716	0	95.41828	93.64716	0	10 mM	0.214	640	0.74486202	0.889253616	0.624919534	0.532865047	0.984968662	0.595635533	1.092866063	1.230056405	1.025767684	0.867324293	1.057005644	0.919923186	0.95928311	0.630901678	1.128055811	0.89830637	1.034180641	0.744755507	1.053667545	0.976947546	1.005413294	1.122362375	1.039391994	0.829004467	1.265142918	0.76009953	CC(C)(CNC(=O)c1cccc(-c2noc(C(F)(F)F)n2)c1)c1coc(-c2ccccc2)n1
PME-2894	2894	S8501	82.98616	0.143821	0	83.11111333	58.76707033	0	10 mM water	0.122	196	1.0595783	1.0055089	1.157842875	0.946216106	1.044822454	0.331165552	1.052493215	1.366937637	1.166820526	0.92484659	1.068663597	1.009007692	0.9682883	1.188339274	1.026889443	1.053637624	1.246845245	1.052038908	1.115501523	1.260681748	1.062245846	1.172979116	1.118146181	1.148826599	1.152005434	1.007083893	CC(N)C(=O)NC(CO)C(=O)NC(C(=O)NC(C(=O)NC(C(=O)NC(CC(N)=O)C(=O)NC(Cc1ccc(O)cc1)C(=O)NC(C(N)=O)C(C)O)C(C)O)C(C)O)C(C)O
PME-2893	2893	S8496	90.42831	90.87788	0	90.42831	90.87788	0	10 mM	0.167	255	1.139390588	1.09119463	0.796123147	0.599735796	0.924918294	1.177754879	1.055523872	1.185403347	1.091227651	1.061574221	1.024578571	1.073807955	0.86638451	1.067092945	1.052576542	0.794192314	0.968323231	0.989725828	1.042274833	0.730047107	0.986643672	0.859841704	1.034887314	0.889086843	1.081432939	0.908380628	CS(=O)(=O)c1ccc(-c2cnc(NCc3ccco3)n3cnnc23)cc1
PME-2891	2891	S8494	61.78909	75.15379	0	61.78909	75.15379	0	10 mM	0.176	641	0.980184734	0.531461	0.916919947	0.330546856	1.01489377	0.513313413	1.640392303	0.947224319	2.15637517	0.279866576	1.214899302	0.650070667	1.24042094	0.57319059	1.228611588	0.503156304	1.510346651	0.616658449	1.107652426	0.846627474	1.108924389	0.53195399	1.452802658	0.511821806	1.371219158	0.920177102	Cc1cc(C)c(CN2CCc3c(Cl)cc(-c4c(C)noc4C)c(Cl)c3C2=O)c(=O)[nH]1
PME-2890	2890	S8493	83.59409	85.72975	0	83.59409	85.72975	0	10 mM	0.125	333	0.747142553	0.906316757	0.57799387	0.551445127	0.980081081	0.702700496	1.097074866	1.271262646	5.356764317	0.62835604	1.044883013	0.94776696	0.98899579	0.772750472	1.091034889	0.862246692	1.016354084	0.852890491	1.053642273	0.692615747	1.037529111	1.001782179	1.023606062	0.724581957	1.090261698	0.879294932	COc1cc(OC)cc(-c2cc3cnc(N)nc3nc2NC(=O)NC(C)(C)C)c1
PME-2889	2889	S8490	82.69279	87.63781	0	82.69279	87.63781	0	10 mM	0.102	246	0.217544347	0.765413642	0.128855169	0.386023849	0.900180578	0.698666871	0.452403694	1.368795156	0.387174129	0.884349763	0.921362638	0.691764712	0.57543695	0.556647312	0.991853952	0.647253215	0.417107224	0.559746861	1.010932326	0.658769011	0.964140356	0.71609962	0.894674063	0.685590386	0.91892767	0.97493124	Cl.OC1CCC(Nc2ncc3nc(Nc4c(F)cc(F)cc4F)n(C4CCOC4)c3n2)CC1
PME-2888	2888	S8489	93.56123	92.50089	0	93.56123	92.50089	0	10 mM	0.102	595	1.555210829	0.906484842	1.117658138	0.706554294	0.979981124	0.621251345	0.99515909	1.173255444	0.785113752	0.76032573	1.00029242	0.883518338	1.12261915	0.756156903	1.070100665	0.741936445	1.291297197	0.874418497	1.035186052	0.535293639	0.969715595	0.944259584	1.056954384	0.767543197	0.96116817	0.27767849	CC1=C(C(=O)Nc2ccc3[nH]ncc3c2)C(c2ccc(F)cc2)NC(=O)N1
PME-2887	2887	S8484	93.05998	91.64622	0	93.05998	91.64622	0	10 mM	0.123	410	1.145196438	1.134173155	1.006842613	0.73809135	0.990031183	1.089927554	0.971343577	1.098056793	1.012081981	0.968357086	1.02665472	0.893470824	1.29784048	0.963862696	1.059075594	0.826250911	1.586431503	0.969987392	1.053726554	0.86606884	1.003521085	0.893270612	1.007902741	0.921233833	1.017805457	0.923392296	CN1C(=O)C(NC(=O)c2n[nH]c(Cc3ccccc3)n2)COc2ccccc21
PME-2885	2885	S8479	94.1846	90.60117	0	94.1846	90.60117	0	10 mM	0.122	1195	1.194744825	0.891457677	0.892181873	0.638054848	0.974968553	1.045184612	0.974594772	1.099292278	0.957141399	1.022354841	1.000354052	0.866743505	1.02205002	0.670039895	1.054335237	0.790565848	1.033944607	0.825667977	1.01099968	0.851573348	1.038914919	1.110857368	1.00306797	0.892719388	1.026621222	0.866650522	Nc1ncnc2c1ccn2C1OC(C(O)c2ccccc2)C(O)C1O
PME-2884	2884	S8474	82.64245	86.33543	0	82.64245	86.33543	0	10 mM	0.106	483	0.825114846	0.809038818	0.787101328	0.539137423	0.935093403	0.968366444	1.104701638	1.189233541	1.423127294	1.155491233	1.03676939	0.893991947	1.02294016	0.806953005	1.108344555	0.874570608	1.173214793	0.86971283	1.063583612	1.045998096	1.007355928	0.811198354	1.025300264	0.856188536	1.085097194	0.79383409	NS(=O)(=O)c1ccc(NC(=S)N2CCN(C/C=C/c3ccccc3)CC2)cc1
PME-2883	2883	S8469	82.05508	86.13642	0	82.05508	86.13642	0	10 mM	0.11	654	0.668201447	0.787258029	0.497513771	0.582223475	0.950005889	0.97723043	1.028089523	1.132295966	1.392301559	0.657616913	1.024646997	0.905411005	0.816401	0.762956937	1.089704752	0.805224538	0.787823439	0.9071033	1.029472828	0.684087873	1.016842127	1.035000563	1.013688803	0.896317005	1.155649781	0.809049189	O=C(Nc1ccc(Cl)cc1)C1CCCN(C(=O)c2cccc(-c3ccco3)c2)C1
PME-2882	2882	S8465	45.07915	63.38321	0	45.07915	63.38321	0	10 mM	0.092	95	1.564584732	0.604835153	1.500500202	0.302515447	1.009931326	0.334068358	1.337757587	0.765183926	2.423075676	0.298380226	1.140046954	0.675524592	1.49223995	0.513768418	1.194956064	0.584820271	1.389115453	0.602442861	1.090613842	0.112078831	1.137230635	0.813769698	0.997282028	0.673708081	1.289764881	0.691348553	CC(C)S(=O)(=O)c1ccc2nccc(Nc3ccc4scnc4c3)c2c1
PME-2880	2880	S8460	35.88027	60.62916	0	35.88027	60.62916	0	10 mM	0.218	65	1.73641336	1.015898228	1.500205278	0.505058646	1.570534945	1.247447491	2.33740139	1.255343318	6.64308548	1.598442674	1.905824423	0.899007022	1.66757059	1.250517861	2.009730577	0.865918994	2.523020983	1.469379783	1.338207245	0.092640936	1.780497313	0.856859744	1.858765483	0.784326673	1.550900698	0.599943757	CC(C(=O)Nc1cccc(N=Cc2c(O)ccc3ccccc23)c1)c1ccccc1
PME-2879	2879	S8459	80.99452	84.83882	0	80.99452	84.83882	0	10 mM	0.252	238	1.284622312	1.177326679	0.991744816	0.892407656	1.049931526	0.740084708	1.100461721	1.088544965	1.135306835	1.011764526	0.99427563	0.904124975	1.19204843	0.895306757	1.066431522	0.807877839	1.296543479	0.971480131	1.025135279	1.299675941	0.99610436	0.910926104	1.048401117	0.867409825	1.054998398	0.918256402	COc1cn(-c2ccc(-n3cccn3)cc2F)nc(-c2ccnn2-c2ccccc2)c1=O
PME-2878	2878	S8457	70.32977	78.27038	0	70.32977	78.27038	0	10 mM	0.174	405	0.76402539	1.111959934	0.912919402	0.916282892	1.034919024	0.868373632	0.923149824	1.15097487	1.104784131	1.228870511	1.014539123	0.763136744	0.98950803	0.927795811	1.081982732	0.729112983	1.014725327	0.878973961	1.011008143	1.03312242	1.016867399	0.931486249	1.049061537	0.866313815	1.009028673	1.006294489	CC(C)(NS(=O)(=O)c1ccc2c(Cl)cnc(NC(=N)N)c2c1)C(=O)O.Cl
PME-2877	2877	S8456	48.48893	69.47887	0	48.48893	69.47887	0	10 mM	0.135	580	1.6638062	2.271391153	0.814023018	0.417975307	1.139857054	0.521442056	2.182717085	3.330448151	4.134209633	10.29877472	2.099839687	1.337607145	0.91425657	0.74723747	1.87024343	0.968836248	0.366286367	1.098893881	1.308054924	0.364308	1.465850353	1.588011742	1.831623316	1.429237366	1.473644018	0.705987453	CC(C)(O)CNc1ncc(-c2ccnc(Nc3ccncc3)n2)c(CC2CC2)n1
PME-2876	2876	S8454	92.18579	91.63264	0	86.40393	89.19983333	0	10 mM water	0.13	205	1.02048564	0.872959614	1.194928408	0.629217207	1.049539447	1.160361886	1.064473033	1.442490578	1.149900556	1.033272147	1.170635104	0.896919131	0.97855771	1.336064907	1.208414793	0.924123228	1.216264129	0.945248842	1.068541527	1.544080615	1.027507305	1.250892639	1.079281926	1.199673653	1.113865137	1.084773302	CC(=O)N1CCCC1C(=O)NC(Cc1c[nH]cn1)C(=O)NC(CO)C(=O)NC(CS)C(=O)NC(CC(N)=O)C(N)=O
PME-2875	2875	S8452	57.26999	76.53006	0	57.26999	76.53006	0	10 mM	0.153	582	0.3297593	0.410412341	0.148238033	0.244825259	0.999931276	0.503687561	1.252769947	1.151829958	0.765510857	1.204277635	1.223115444	0.80665648	0.49137878	0.354932111	1.227772474	0.665039778	0.558788776	0.532058239	1.121905804	0.753527343	1.152165413	0.768306851	1.083773851	0.809533	0.977156401	0.299550533	Cc1c(NC(=O)c2cc(C(N)=O)nc3cc(F)ccc23)c(C(F)(F)F)nn1Cc1ccc(C#N)cc1
PME-2874	2874	S8448	89.21267	90.2716	0	89.21267	90.2716	0	10 mM	0.227	624	1.052226305	0.907159925	0.643928885	0.532536507	0.994918704	0.681319475	1.123710632	1.188711882	1.22265017	0.961383879	1.0853827	0.965636313	0.98677897	0.618496614	1.183136463	0.873140931	1.022157431	0.799344599	1.059338689	0.989226222	1.041212082	0.962155938	1.108568907	0.713243783	1.173229456	0.663064718	COc1ccc(CC(=O)Nc2nc3c(s2)CCc2ccccc2-3)cc1OC
PME-2873	2873	S8446	54.13516	0.870643	0	54.13516	0.870643	0	10 mM	0.427	430	0.587748349	4.001365662	0.654955387	2.778865576	1.139732122	1.022522926	1.17214942	1.334705353	0.850985229	1.392838359	1.196869373	2.15029335	0.4214257	3.432549461	1.152614594	1.970844984	0.21423097	2.814693928	1.124657154	0.530866981	1.112632751	1.991001606	1.118694425	2.053041935	1.063788176	1.123681664	CC(Nc1nc(N2CCCC2)nc2ccccc12)c1ccccc1
PME-2872	2872	S8444	91.81387	90.97083	0	91.81387	90.97083	0	10 mM	0.302	587	0.424698979	0.949706018	0.360682517	0.472028255	0.934968352	0.638580024	0.830290079	1.34862709	0.540158808	1.127252102	1.01857543	1.008384466	0.93942928	0.86898072	1.073617935	0.877191067	0.909840584	0.924126387	0.907216072	0.23926267	1.037427902	1.20660305	1.039639473	0.974169016	1.058532476	0.668974578	Nc1ccc(/C=C/C(=O)NCc2cc3cc(-c4ccc(C(=O)N5CCC(F)(F)CC5)cc4)cc(-c4ccc(F)cc4)c3o2)cn1
PME-2871	2871	S8443	90.07088	91.057	0	90.07088	91.057	0	10 mM	0.225	647	1.017390609	1.458082199	0.898354292	0.945755005	0.934968352	1.076043606	1.025545597	1.368682146	2.899374962	1.034174562	1.030738831	1.008003235	0.97400361	0.867932995	1.057852507	0.920162916	0.861350417	1.150873899	1.001016378	0.923887908	1.054052114	0.758891165	1.017655015	0.898970604	0.998491287	0.947003305	COc1ccc(C(NC(=O)c2cnc(-c3cccnn3)nc2O)c2ccc(OC)cc2)cc1
PME-2870	2870	S8442	71.61147	82.07121	0	51.68333667	54.02760367	0	10 mM water	0.132	174	0.427393705	0.668745875	0.291676223	0.471920311	1.561767936	0.239703327	0.763842583	1.169853806	0.955713451	0.750346005	1.113539457	0.923349857	0.3745138	0.570673656	1.013570189	0.836259007	0.463892281	0.550628662	0.971595883	0.52835083	1.071793914	0.756718874	0.997765422	0.744854212	0.946307659	0.362494588	Cl.Cn1cc(-c2nc(NC3CCCCC3N)c(F)c3c2C(=O)NC3)cn1
PME-2869	2869	S8441	38.44856	57.55894	0	38.44856	57.55894	0	10 mM	0.175	544	0.704229772	0.612621903	0.588150501	0.405201882	1.015018821	0.744275689	0.980644047	1.322929621	0.69024533	1.138833284	1.014559627	1.167961359	1.10327673	0.883663239	1.09285593	0.680318832	1.014434576	0.793420196	0.983935714	0.925189197	1.018708944	0.807645202	1.039804697	0.967276394	1.01609683	0.951491416	COC(=O)c1ccc(O)c(NC(=O)COc2ccc(C34CC5CC(CC(C5)C3)C4)cc2)c1
PME-2868	2868	S8439	85.85561	86.45842	0	85.85561	86.45842	0	10 mM	0.233	343	1.002580047	0.904722452	0.947670221	0.703716397	0.974918604	0.903538823	1.033494711	1.150379419	0.978137553	1.024974704	1.030691028	1.042241812	1.06606996	0.98051853	1.07468915	0.85084784	0.999500275	1.029351711	1.043625236	1.091675878	1.005413294	0.873725772	1.011208653	0.946136951	1.030220509	0.981212139	CCOC(=O)C1=C(C)NC(=S)NC1c1cccc(O)c1
PME-2867	2867	S8434	78.61819	84.77914	0	78.61819	84.77914	0	10 mM	0.145	341	0.491336465	0.538568497	1.215050697	0.550441563	1.105144262	0.395455062	0.914551973	1.047776341	0.687511206	0.422217488	1.024626374	0.821570039	0.86011469	0.568028599	1.04155159	0.476560295	0.987609923	0.740850449	0.985378742	0.380972147	0.988611817	0.679826617	0.998563409	0.779157221	0.996613622	0.519421697	O=c1c2ccccc2nc(/C=C/c2cccnc2)n1Cc1ccccc1
PME-2866	2866	S8433	94.8729	92.97311	0	94.8729	92.97311	0	10 mM	0.241	324	0.803314805	1.153427124	0.95896554	0.743379593	1.010056257	1.166042089	1.121810675	1.121471524	1.001064658	1.211148262	1.042847872	0.928705215	0.99757993	1.239590389	1.069520354	0.931220055	1.079803109	1.269327044	1.016679168	1.199409842	1.03551054	0.865788996	1.033193111	0.897696018	1.049729824	0.928309083	CS(=O)(=O)Nc1ccc([N+](=O)[O-])cc1OC1CCCCC1
PME-2865	2865	S8429	90.26108	89.46391	0	90.26108	89.46391	0	10 mM	0.352	99	1.307143569	1.047894835	0.954740286	0.758009553	0.98489368	0.64358443	1.088590145	1.065323353	1.081339002	1.028795719	1.032753706	0.846690059	0.97217643	1.055685315	1.090820551	0.890875578	0.921571851	0.973311424	1.030915976	1.160392284	1.037529111	0.99453938	1.051789522	1.006529689	1.056706905	0.807259679	Cc1ccc(/C=N/NC(=O)c2ccccc2Oc2ccccc2)o1
PME-2864	2864	S8427	30.5927	47.34607	0	30.5927	47.34607	0	10 mM	0.222	814	1.381385326	2.465796471	0.71848166	1.770900011	1.074819207	0.467120767	1.848131657	1.342125416	3.447299004	1.031015873	1.81854856	2.185165882	1.10273671	1.535906177	1.56045258	1.877619267	1.084768653	1.491944551	1.219934225	0.297751784	1.285647154	1.636536837	1.427139044	1.786355495	1.434872627	0.850198627	O=c1nc(N2CCOCC2)oc2c(-c3cccc4c3sc3ccccc34)cccc12
PME-2863	2863	S8426	77.26993	85.29351	0	77.26993	85.29351	0	10 mM	0.168	315	0.754227281	0.630825043	0.555493474	0.364374787	1.004993796	0.87435782	1.325514078	1.133316278	2.014957428	0.96787709	1.026695728	0.749328673	0.97275448	0.721740034	1.095882297	0.742429972	1.018521547	0.785275459	0.996687174	0.784523487	1.015051126	0.674821794	1.108899117	0.671936333	1.069134951	0.710453987	O=[N+]([O-])c1ccc(Nc2ccccc2-c2ccccc2)c2nonc12
PME-2862	2862	S8420	87.62981	87.31773	0	87.62981	87.31773	0	10 mM	0.197	150	1.079035401	2.718070269	1.086456418	3.124014378	0.954843521	1.211234093	1.293884397	1.124399304	1.052372098	1.260774374	1.087404251	2.852771282	1.07145166	2.704551814	1.084169865	2.021133661	0.840139747	2.03426671	0.972635746	0.302223116	1.014848709	1.979146242	0.984801948	1.847596169	1.000238895	0.991119742	COc1ccc(CCC(=O)N(c2nccc3ccccc23)C2CCCNC2)cc1
PME-2861	2861	S8419	85.99193	88.87852	0	85.99193	88.87852	0	10 mM	0.213	62	1.09711206	0.758205771	0.792071879	0.405864894	1.040156484	0.951380372	1.076178789	1.059998035	1.015464902	0.66641289	1.077358007	0.836793184	0.87786388	0.716350537	1.133331895	0.727137923	1.129972935	0.644232154	1.052182436	0.652752876	1.007305384	0.640177608	1.047037125	0.599950373	1.070791483	0.948306024	O=c1[nH]nc2c3c(cccc13)N=C(CN1Cc3ccccc3C1)N2
PME-2859	2859	S8409	94.86948	93.21439	0	94.86948	93.21439	0	10 mM	0.297	631	0.763027966	1.305762172	0.931263685	0.733928204	0.914993167	0.877962351	1.04055047	1.214536428	1.080364585	1.118147373	0.939590931	1.086146951	0.87689829	1.084301978	0.970018029	0.923099041	0.964521766	1.050513387	0.894388795	1.189905047	0.915324271	0.966130376	0.919799328	1.136674762	0.925995946	1.073553562	O=C(Nc1ccc(Cl)cc1)c1cc2ccccc2cc1OP(=O)(O)O
PME-2858	2858	S8407	93.84847	91.88066	0	93.84847	91.88066	0	10 mM	0.239	79	1.413466454	1.052175999	0.945083141	0.612576723	0.959931016	0.96927166	1.086622119	1.132976532	1.521449447	1.08608067	1.087411046	0.951870441	1.04719782	1.110811216	1.11351347	0.798515081	1.087355375	0.912927926	1.043684244	0.551528573	1.061924458	0.939710855	1.077409983	0.865486681	1.260056496	0.862998009	CC(C)(CO)n1cc(C(=O)c2cncc(NC(=O)Cc3ccc(Cl)cn3)c2)c2cnc(N)nc21
PME-2856	2856	S8404	95.67654	92.90578	0	95.67654	92.90578	0	10 mM	0.266	147	1.129343987	0.528079987	0.604978085	0.280300379	1.010106325	0.40929988	1.433147669	0.80717814	1.886533141	0.665637791	1.065071344	0.594978452	1.07149649	0.597810332	1.122199655	0.478389502	1.298840523	0.501179457	0.989657283	0.227446169	1.05816555	0.643002033	1.119354725	0.57493031	1.005481482	0.616076291	O=C1Nc2ccc(CN3C(=O)CSC3=O)cc2/C1=C/c1cc(CN2CCOCC2)c[nH]1
PME-2855	2855	S8403	95.74983	94.43208	0	95.74983	94.43208	0	10 mM	0.132	689	1.001543999	0.429991543	0.824075222	0.344739318	1.03995645	0.57260108	0.997299373	0.850270927	1.0111835	0.462414056	1.079297543	0.416448593	0.84883171	0.327344015	1.09354341	0.415252388	0.883393526	0.457025975	1.047945976	0.408175468	1.054330587	0.50492084	1.079021454	0.398632228	1.095621586	0.381570101	Cc1ccc(NS(=O)(=O)c2ccc3c(c2)C2C=CCC2C(c2ccc(C(=O)O)cc2)N3)cc1C
PME-2854	2854	S8402	35.62561	59.33874	0	35.62561	59.33874	0	10 mM	0.16	408	0.69382596	0.198989958	0.199887961	0.186819494	1.150357127	0.089038774	0.763772011	0.92027545	0.532844484	0.034615736	1.160365105	0.240052223	0.9831906	0.371240699	1.204651117	0.36567992	0.722049832	0.309844762	1.073609114	0.034927465	1.133243918	0.381405532	1.075385571	0.339865983	1.196233749	0.387971282	CNc1ccc([N+](=O)[O-])c(Nc2ccc3[nH]ncc3c2)n1
PME-2851	2851	S8397	37.76961	61.3469	0	37.76961	61.3469	0	10 mM	0.185	560	0.148250356	0.487567335	0.130339354	0.265348315	0.940030873	0.201923758	0.771521389	0.913258672	0.330528587	0.172032699	0.99835974	0.64353776	0.76512218	0.599019706	1.044533253	0.626524448	0.334132791	0.684541225	0.999598622	0.079868838	1.020702362	0.755568266	0.987694979	0.791267276	0.844658732	0.048694339
PME-2850	2850	S8388	41.98229	53.34312	0	41.98229	53.34312	0	10 mM	0.246	629	0.567671537	1.489017248	0.625602603	1.281841516	0.984868646	0.386026263	1.123125672	1.305520654	0.746191502	1.086838245	1.046911478	1.302606344	0.79712147	1.735578614	1.075805187	1.137598991	0.722133517	1.242412567	1.016662359	0.225539446	1.048755407	1.195160031	0.985753119	1.201548576	0.996600628	1.065995097	Cl.O=S(=O)(c1cccc2c(I)cccc12)N1CCCNCC1
PME-2849	2849	S8387	96.84283	93.1211	0	96.84283	93.1211	0	10 mM	0.265	550	2.585384846	0.486949205	1.612405062	0.291256607	1.04995656	0.424197644	1.771333814	0.9379071	2.510180473	0.272861362	1.245441556	0.621183753	1.44209027	0.462407142	1.18639493	0.570185661	2.07060504	0.509286225	1.164540052	0.177894413	1.074941754	0.64130491	1.164192677	0.547876835	1.487897635	0.38400352	Cc1n[nH]c2ncc(C(=O)N3CCCC3c3ccc(Cl)cc3)cc12
PME-2848	2848	S8382	56.95571	74.08804	0	56.95571	74.08804	0	10 mM	0.182	573	0.679958284	3.487606049	0.519101858	1.750877857	1.090181828	2.512079	1.130449057	1.736912131	0.76672411	1.912556648	1.22719276	5.445701122	1.65819168	2.323438552	1.240234733	2.3576653	1.327996016	3.220626354	1.079288483	1.800032616	1.125599384	1.377293587	1.113238573	2.686617136	1.058324337	2.897646427	O=C(CCNC(=O)c1ccc(OC(F)(F)F)cc1)NC1CCCc2ccccc21
PME-2846	2846	S8379	90.62902	90.81567	0	90.62902	90.81567	0	10 mM	0.19	335	1.493222237	1.453004003	0.849381268	0.651758015	1.250657797	0.857874513	1.185957074	1.436415315	1.356276512	1.245592713	1.109743953	1.063760042	0.31833196	0.99243266	1.100944042	0.848221362	1.146728754	0.915181041	1.080647349	0.591581225	1.061924458	0.981758416	1.072740316	1.121469736	1.164569736	0.940587401	COc1ccc(S(=O)(=O)NCc2ccc(C(=O)NCCc3ccc(Cl)cn3)cc2)cc1
PME-2845	2845	S8376	93.58411	92.1875	0	93.58411	92.1875	0	10 mM	0.155	376	1.141330481	1.115522385	0.956773162	0.689607143	1.060106635	0.695821524	1.007094026	1.232578754	1.527246118	1.156087995	1.022686839	0.994763613	0.75082672	0.776164259	1.0832057	0.751183391	0.827748895	0.866417885	1.008172512	0.921043456	1.020525217	0.935751557	1.000009894	0.852652669	1.06734848	0.874443889	C=C(C)CSc1nnc2c(n1)[nH]c1ccccc12
PME-2844	2844	S8372	83.38403	87.36909	0	83.38403	87.36909	0	10 mM	0.2	553	0.402879119	0.987931848	0.367884099	0.643085718	0.994668722	0.938127816	0.875590861	1.301789522	0.58988446	1.225460291	1.079345345	1.440295696	0.71464282	1.082250832	1.085285783	1.164340854	0.648444235	1.214934826	1.016662359	1.135615826	1.033770084	1.117203116	1.026911974	1.241607666	1.012575746	1.633259892	CC1Cc2c([nH]c3ccccc23)C(c2c(F)cc(/C=C/C(=O)O)cc2F)N1CC(C)(C)F
PME-2843	2843	S8370	95.70441	91.10098	0	95.70441	91.10098	0	10 mM	0.264	566	1.094913721	0.993785381	1.145523667	0.734198093	1.004918814	1.194705248	1.079896927	1.233641148	1.101002097	0.95870018	1.057039738	0.911618471	0.93952447	0.859963101	1.104139924	1.013591528	0.949039698	1.012303352	1.043692589	0.993042111	1.04878068	0.961083174	1.034804821	0.794872046	1.05507648	1.058050632	Cl.Cl.N/C(=N\OCC(O)CN1CCCCC1)c1cccnc1
PME-2841	2841	S8368	93.33855	92.48524	0	93.33855	92.48524	0	10 mM	0.166	876	1.136799812	1.260110259	0.96602881	0.835342586	1.335870743	1.156705141	1.046364069	1.734852672	1.113919616	1.249949455	1.020590067	1.044290066	0.88533211	1.110936943	1.070743322	0.875855327	0.894385815	1.061051369	1.000999451	1.018846989	1.037427902	0.910512447	1.01782012	0.9480322	1.019592047	1.013451576	Fc1ccc2c(/C=C/c3nnn[nH]3)c[nH]c2c1
PME-2838	2838	S8365	88.84745	89.37473	0	88.84745	89.37473	0	10 mM	0.129	71	0.127429873	0.919031024	0.167558655	0.478069603	1.200457454	0.988857627	0.734283686	1.235790849	0.924540341	1.10112977	0.990184665	0.995289803	0.35551515	0.780761078	1.117566466	0.689337969	0.355911434	1.137467742	0.973977625	0.676032364	1.050647616	0.920115948	0.981496155	0.87839663	1.077950835	0.636330783	COc1ccc(-c2nc(-c3cc(C(F)(F)F)cc(C(F)(F)F)c3)n(Cc3ccc(C(N)=O)cc3)c2-c2ccc(OC)cc2)cc1
PME-2837	2837	S8363	94.94742	91.65797	0	94.94742	91.65797	0	10 mM	0.174	462	1.452049136	1.047012448	1.146632552	0.531784296	1.085244179	1.010986567	1.108075142	1.106261253	1.203354955	0.923300564	1.071231723	0.905067742	1.11644244	0.984753734	5.130198479	81.43566132	0.868390799	0.729812443	1.018088579	0.939878941	1.026201487	0.85336864	1.063400865	0.75229001	1.063814282	0.956317782	NC(=O)c1cc(F)cc2c1C(=O)N(C1CCN(C3CCC(F)(F)CC3)CC1)C2
PME-2836	2836	S8362	84.34071	86.77576	0	84.34071	86.77576	0	10 mM	0.232	87	1.043427706	0.619908333	0.749407351	0.398054808	0.974993587	0.475640833	1.008926511	0.925692677	1.105034471	0.56965369	1.099649787	0.974362731	0.24704035	0.514677245	1.094766378	0.666089773	0.650418997	0.614061892	1.045177817	0.272066087	1.06194973	0.842890859	1.058813691	0.58428359	1.136205554	0.42159909	Cc1cc(Nc2ncnc3ccc(NC4=NC(C)(C)CO4)cc23)ccc1Oc1ccn2ncnc2c1
PME-2835	2835	S8359	75.3892	1.368758	0	75.3892	1.368758	0	10 mM	0.161	600	1.099897027	0.955741167	0.898069382	0.549823821	1.56609726	1.020845771	0.944815993	1.443592668	0.990019619	1.163062096	1.008440256	1.110086322	1.07970095	1.144205505	1.072394967	0.838612795	0.887722135	1.065211415	0.969732761	1.064611912	1.02256918	0.982340336	1.004844666	0.890748262	1.001882315	0.988173485	CCN(CC)CCCCC(NC(=O)C(CC(C)C)NC(=O)C(C)NC(=O)C(Cc1ccccc1)NC(=O)c1ccc(C(C)(C)C)cc1)C(=O)NC(CO)C(=O)OC
PME-2834	2834	S8358	50.47941	68.09877	0	50.47941	68.09877	0	10 mM	0.141	84	2.836269379	4.59838295	1.661324143	5.032878876	2.270589352	7.243811607	2.370435953	2.623891354	6.266393185	3.765680313	4.02988863	2.600724697	1.86933374	2.37243616	3.642261028	3.146470785	3.14832139	3.057340384	2.046269894	1.325485468	2.674856186	1.788794518	3.230535984	2.186648846	4.203953743	0.864209116	CC(C)(C)NC(=O)c1cncn1C1CCN(c2ccc(-c3nnc(C(F)(F)F)o3)cn2)CC1
PME-2833	2833	S8355	79.35717	85.26865	0	79.35717	85.26865	0	10 mM	0.1	340	0.420441836	0.702119827	0.296929717	0.35482043	1.025043964	1.557974339	0.792299271	1.23805058	1.05290699	1.490749717	1.08539629	0.798866153	1.36753201	0.69873798	1.306983232	0.908002853	0.422074825	0.820920587	1.045068264	0.417967528	1.0713346	0.769667506	0.96756959	0.708742499	2.431473255	0.614821196	COc1cc2ncnc(Nc3ccc(Oc4ccccc4)cc3C)c2cc1OC.Cl
PME-2832	2832	S8353	85.22372	85.43671	0	85.22372	85.43671	0	10 mM	0.178	459	0.739527404	0.991955161	0.647465706	0.559313893	0.994943738	0.933310866	0.914465666	1.242043972	0.779606164	0.857541084	1.024640083	0.845805407	0.35012233	0.845924783	1.069841743	0.89530623	0.952524543	0.976198494	1.008138895	1.080660701	1.024157524	0.904096961	1.034722209	0.801261425	0.989545345	0.886795521	COc1cc(C)[nH]c(=O)c1CNC(=O)c1c(C)n(C(C)C2CCN(CC(F)(F)F)CC2)c2ccccc12
PME-2831	2831	S8352	92.00639	91.52734	0	92.00639	91.52734	0	10 mM	0.101	930	1.199375629	1.194837213	1.012489319	0.615761697	0.950005889	1.080458879	1.164045811	1.154235125	1.067220688	1.084397793	1.059074998	1.010792017	1.02648604	0.864358756	1.104782701	0.814472437	1.353530645	0.973997235	1.033743024	0.96869576	1.028119087	0.910983682	1.052119732	1.00393784	1.076138258	0.987470269	CS(=O)(=O)c1ccc(Oc2cc(F)cc(C#N)c2)c2c1C(O)C(F)(F)C2
PME-2830	2830	S8348	57.918	69.98804	0	57.918	69.98804	0	10 mM	0.183	70	0.832708716	0.319105983	0.536620498	0.171179414	6.206413746	0.096827269	1.369110107	0.638358355	1.247035503	0.024703598	1.970220566	0.570335805	1.76370955	0.322294579	1.979065895	0.43668437	1.101756096	0.452840596	1.203080893	0.017108759	2.317967892	0.695098579	2.272348642	0.578300714	2.9558568	0.132908344	Cc1c(-c2ccc(C(N)=O)c3[nH]c4cc(C(C)(C)O)ccc4c23)cccc1-n1cnc2ccccc2c1=O
PME-2829	2829	S8345	94.74329	93.3466	0	94.74329	93.3466	0	10 mM	0.189	90	0.908306003	1.168460846	0.82321161	1.901583672	1.029881477	1.078487039	1.108447075	1.326445818	1.185763001	1.207505703	1.048960447	0.988696992	1.10322607	1.465036861	1.11261189	1.163656592	0.976285815	1.206046343	0.989674211	1.450540304	1.022543907	0.887391567	1.031499028	0.951112986	1.032006979	0.999866962	COc1cc(C(=O)N(CCCc2ccccc2)Cc2ccc(CC(=O)O)cc2)cc(OC)c1C
PME-2828	2828	S8340	44.19177	0.766499	0	44.19177	0.766499	0	10 mM	0.114	263	0.731943011	2.415577412	0.484318376	1.948183298	0.955043435	0.649188876	1.30021131	1.654544115	1.303277135	1.746013999	1.091522574	2.344114542	1.23578858	2.851142311	1.156453252	1.456858397	0.900052369	2.106016636	0.986847043	0.331828862	1.050723553	1.184589863	0.995340228	1.606431484	0.980716527	1.175810099	Cc1cc(C)cc(Oc2ccc(CNC(=O)C(C)N)cc2C)c1
PME-2826	2826	S8337	84.56368	85.05524	0	84.56368	85.05524	0	10 mM	0.368	417	0.858763695	1.101515055	1.022942543	0.658314526	0.994918704	0.749188662	1.025168896	1.249803066	0.956190288	0.936483145	1.030704737	0.920393705	1.07727456	0.807846266	1.05551362	0.821934104	1.025562763	0.991205931	1.002484798	0.905987263	1.020575762	0.987189054	1.029887438	0.840232253	0.98430264	0.933175981	CC(=N)NCc1cccc(CN)c1.Cl.Cl
PME-2825	2825	S8334	40.78316	61.94698	0	40.78316	61.94698	0	10 mM	0.105	151	2.555527687	0.559316278	1.216801882	0.365121007	2.704529285	0.360902131	2.44828558	0.685763955	5.749839783	0.127674758	5.536091328	0.489392459	1.85815477	0.523906804	2.800232172	0.382199734	3.01912117	0.516435742	2.622244358	0.385417104	2.680279255	0.568272471	4.69284296	0.575454235	3.058750153	0.518442094	CN1C(=O)c2sccc2N(C)c2nc(Nc3ccc(S(N)(=O)=O)cc3)ncc21
PME-2824	2824	S8330	54.95253	67.21461	0	54.95253	67.21461	0	10 mM	0.129	144	0.931504905	1.030237794	0.627995968	0.507999182	1.045068979	0.85278976	1.441840172	0.872286439	2.339960814	1.137471676	1.184617043	0.739675522	1.17894566	0.765448727	1.176423311	0.705275416	1.295190334	1.002187252	1.072191238	0.813175082	1.119998932	0.858894706	1.204152465	0.780425787	1.500546932	0.986257911	CC(NC(=O)c1c(N)nn2cccnc12)c1cc2cccc(C#Cc3cnn(C)c3)c2c(=O)n1-c1ccccc1
PME-2823	2823	S8329	86.75146	87.18196	0	86.75146	87.18196	0	10 mM	0.1	322	1.070466518	1.033854723	0.995289922	0.670216084	1.010106325	0.877924263	0.998750448	1.093992472	0.989075184	0.824284136	1.0408535	0.901347995	0.99689496	0.712383551	1.094552159	0.810814023	1.017985821	0.997130394	1.023801804	0.734267294	1.016740799	0.716222346	1.087162137	0.999065042	1.054998398	0.992410481	Cn1c(=O)cc(C(=O)Nc2ccc3c(c2)OCCO3)c2ccccc21
PME-2822	2822	S8328	64.96475	76.4492	0	64.96475	76.4492	0	10 mM	0.186	1971	1.292283297	0.796717644	1.085195661	0.488086462	0.974968553	0.501434267	1.412133455	1.047690749	2.210205317	0.445328116	1.188673735	0.66367805	1.19806695	0.853972509	1.207588196	0.810977817	1.476415396	0.850826859	1.08635211	0.791064739	1.088313341	0.696815372	1.246510029	0.775924504	1.230139852	1.218477488	Cl.Cn1cc(C(=O)Nc2ccc3c(c2)OCCO3)c2ccccc2c1=O
PME-2821	2821	S8327	34.5055	61.11457	0	34.5055	61.11457	0	10 mM	0.118	281	0.296424091	0.321207166	0.10426791	0.107795328	0.964918494	0.1216074	0.731472194	0.859128058	0.806974113	0.665216148	0.986209869	0.745889664	0.67534822	0.237650373	1.114049077	0.277149588	0.648635983	0.39980489	0.952677369	0.062308416	1.005514503	0.529819071	0.979967058	0.574013591	0.904791117	0.374228567
PME-2820	2820	S8322	32.64765	54.85693	0	32.64765	54.85693	0	10 mM	0.107	603	1.032204866	0.619847298	0.475905031	0.474543691	1.065044165	0.286781967	1.850992799	0.910148263	1.835433364	0.648220062	1.579505205	0.592896402	0.86482108	0.458464104	1.466288805	0.617992818	1.260562181	0.476582527	1.348443389	0.277371228	1.291323423	0.482804537	1.251097202	0.563192248	1.356796384	0.504412055	COC(C)Cn1c(=O)n(C)c2cnc3ccc(-c4cncc(C(C)(C)O)c4)cc3c21
PME-2819	2819	S8317	94.81083	93.24846	0	94.81083	93.24846	0	10 mM	0.138	635	1.47718215	1.127308369	0.937982202	0.522410154	0.995093703	0.76735723	1.093841314	1.125279188	1.079954624	1.228901029	1.032746792	0.912652314	0.81860685	0.794959847	1.063280344	0.702403128	0.936917543	0.940856457	1.050739408	1.227419853	1.028119087	0.813654542	1.028771162	0.908331037	1.084797978	0.894658208	O=C1OC(COc2ccccc2[N+](=O)[O-])CC1Cc1ccccc1
PME-2815	2815	S8303	80.23765	86.82282	0	80.23765	86.82282	0	10 mM	0.188	386	0.371085584	0.620869398	0.310562611	0.218743235	1.089806795	0.558005989	1.11559391	1.383681774	0.479603201	0.808412492	1.002396107	0.655765414	0.76326799	0.355788252	1.013216615	0.670375526	0.459344029	0.511021495	0.944179177	0.034733687	0.97357583	0.684179902	0.97971952	0.748643696	0.996483564	0.48297745	Cc1ccc(NC(=S)NNc2c([N+](=O)[O-])cc(C(F)(F)F)cc2[N+](=O)[O-])cc1Cl
PME-2814	2814	S8302	80.91851	87.14269	0	80.91851	87.14269	0	10 mM	0.104	286	0.793019712	1.556511164	0.898692369	1.041617274	1.044919014	0.961633325	1.524801135	1.316742063	1.350764275	1.283284187	1.354797363	1.537727833	1.12792993	1.135790178	1.270801425	1.291400313	1.269955277	1.110506535	1.146109104	0.416496933	1.272503376	1.508052826	1.524456263	1.550594568	2.142627954	0.43759653	CCOP(=O)(OCC)C(=Cc1cc(C(C)(C)C)c(O)c(C(C)(C)C)c1)P(=O)(OCC)OCC
PME-2813	2813	S8301	95.77818	93.77718	0	95.77818	93.77718	0	10 mM	0.214	343	1.2808249	1.225451231	0.911830366	0.982973933	1.024968863	1.204904795	0.899011552	1.395076275	1.393208146	1.25739181	0.972017944	0.971823573	0.79208028	0.934242612	0.925167918	0.900851786	0.846434593	1.017978907	0.803432465	0.819637299	0.894738495	0.912201881	0.914095938	0.834759593	0.925813794	0.671841621
PME-2812	2812	S8298	53.21419	70.04971	0	53.21419	70.04971	0	10 mM	0.215	193	0.583315492	0.582565069	0.367274582	0.557821035	1.385621071	0.323510945	1.461207628	1.102965355	1.008070827	0.946184695	1.219051838	0.661003113	0.92065811	0.722960185	1.249394059	0.497213125	0.686166406	0.692039311	1.117627263	0.488787055	1.157841802	0.62538141	1.116709471	0.660343051	1.120204449	0.571745634	CCNC(=O)Nc1ccc(-c2nc(N3CCOCC3C)c3c(n2)C(C)(C)S(=O)(=O)C3)cc1
PME-2809	2809	S8292	79.79832	84.73154	0	79.79832	84.73154	0	10 mM	0.196	402	0.559649825	0.419267178	0.432193547	0.222931296	1.075069189	0.282172501	0.821397901	0.972297192	0.948291302	0.687695682	1.212966681	0.511743903	0.70540822	0.327997795	1.291994572	0.543172061	0.467016846	0.477172315	1.136058331	0.222270429	1.157841802	0.471449435	1.211176872	0.504598737	1.470096827	0.547051668	Cc1cc(F)c(C(=O)Nc2cccc(-c3nncn3C(C)C)n2)cc1-n1cnc(C2CC2)c1
PME-2808	2808	S8289	93.69646	92.32824	0	93.69646	92.32824	0	10 mM	0.154	425	0.956907988	1.120421648	0.817440689	0.675569475	1.009881258	0.867765546	1.087774038	1.073496103	1.098892689	0.49173215	1.046945572	0.975167155	0.90587616	0.85300022	1.079259872	0.977875352	0.924342394	0.9470613	1.012383819	0.9973526	1.016740799	0.857373357	1.033440828	1.012580872	1.016018867	0.971319139	CCOC(=O)c1c2c3c(cccc3[nH]c1=O)C(=O)c1ccccc1-2
PME-2807	2807	S8288	32.85333	62.10609	0	32.85333	62.10609	0	10 mM	0.141	287	0.144024968	0.13126865	0.06985651	0.080053613	1.02519393	0.045736231	0.267146975	0.718034208	0.221909389	0.010574586	0.982091546	0.084426984	0.15056872	0.191437917	0.992068172	0.134817988	0.197893426	0.134477347	1.022333503	0.009541965	1.050596952	0.225864366	0.88372314	0.165731937	0.842820168	0.017908795	C=CC(=O)N1CC/C(=C\c2ccc(F)c([N+](=O)[O-])c2)C(=O)/C(=C/c2ccc(F)c([N+](=O)[O-])c2)C1
PME-2806	2806	S8287	85.93859	85.84796	0	85.93859	85.84796	0	10 mM	0.231	3180	0.520363688	0.737272382	0.506904125	0.690276623	1.025093794	0.938134253	0.989967346	1.078823805	0.800050795	1.041911125	1.018554926	1.048126221	0.75739759	0.999156061	1.059075594	1.048436284	0.816084981	1.044528246	0.986889243	1.018834591	1.007533193	0.927684546	0.985918224	0.836400211	0.968366563	0.992816806	CC(C)c1c(-c2ccccc2)[nH]c2c(C#N)cnn2c1=O.Cl
PME-2805	2805	S8286	58.25175	75.08187	0	58.25175	75.08187	0	10 mM	0.288	387	0.7943573	0.372014254	0.649324834	0.311863303	0.984918654	0.413367987	1.335000277	0.886140108	1.176422477	0.449858576	0.929442048	0.837776423	1.08404994	0.600605063	1.022268772	0.592953324	1.267562389	0.74433744	0.979682446	0.227723897	1.014949918	0.548271537	0.992116928	0.881925464	0.943627596	0.617334843	CN1CCN(C(=O)c2ccc(-c3ccc4c(C=O)c(O)ccc4c3)s2)CC1
PME-2803	2803	S8283	93.33554	92.47261	0	93.33554	92.47261	0	10 mM	0.253	237	0.98267293	0.851917028	1.029604554	0.564994454	1.010231256	0.757366836	0.860290527	1.208783269	1.39270699	1.967591882	1.004403949	0.908112049	0.79178441	0.750436923	1.036489844	0.702428102	0.83473599	0.799478471	0.99953115	0.881329715	1.011368155	0.788706303	0.973107934	0.762221813	0.966619015	0.957711697	Nc1ncnc2c1ncn2C1CCCO1
PME-2801	2801	S8280	94.80413	92.57177	0	94.80413	92.57177	0	10 mM	0.321	394	1.095630527	0.752402425	0.889146686	0.611753821	1.015093803	0.804747224	1.100751758	0.948417664	1.042087913	0.528474748	1.065139771	0.787480831	0.98535323	0.660593606	1.092579246	0.575585306	0.888800979	0.799842179	1.016670823	0.652045608	1.0451231	0.57702148	1.033440828	0.628375232	1.047917128	0.880924582	CCOC(=O)COc1ccc(/C=C2\SC(=S)NC2=O)cc1OC
PME-2800	2800	S8279	22.87922	46.33468	0	22.87922	46.33468	0	10 mM	0.289	603	0.256025434	0.14751035	0.09268114	0.061608419	1.515621901	0.04211073	0.284958959	0.758850932	0.339691639	0.01229109	1.012565374	0.130868733	0.15983778	0.157061761	1.036489844	0.149673432	0.198642433	0.133137375	1.043751597	0.007862136	1.108949661	0.194956765	0.896698475	0.137982383	0.830587268	0.015900176	CC(C)=CCC(O)C1=CC(=O)c2c(O)ccc(O)c2C1=O
PME-2799	2799	S8278	90.96891	91.14053	0	90.96891	91.14053	0	10 mM	0.286	615	0.701299787	2.426463127	0.77786541	1.440165639	1.100056887	0.705651462	1.184814692	1.33195734	1.204376221	1.430041909	1.052976131	1.201859236	1.10776258	1.375758717	1.066476107	1.015719295	0.647428691	1.138176203	1.008130431	0.835368872	1.039598465	1.333482265	1.033771038	1.378673315	0.992988467	1.238034248	CC1(N)CCN(c2cnc(-c3cccc(Cl)c3Cl)c(N)n2)CC1.Cl
PME-2798	2798	S8275	78.767	83.50824	0	78.767	83.50824	0	10 mM	0.228	479	1.268437624	0.751655459	1.220018983	0.450578809	1.030056477	0.579922318	1.328470945	1.032956004	1.940907478	0.482200623	1.119824409	0.771461725	1.1967144	0.729008252	1.192447543	0.793762684	1.364461899	0.773414016	1.077778101	0.431024402	1.088389277	0.719598293	1.151091576	0.682985425	1.249336958	0.886269093	Cc1cc(Nc2cc(N)ncn2)c(=O)n2c1C(=O)NC21CCCCC1
PME-2797	2797	S8274	87.52731	90.58771	0	87.52731	90.58771	0	10 mM	0.188	384	2.15103054	0.520754218	1.463386059	0.248047635	0.965118527	0.307424247	1.33018446	0.938241303	1.956948638	0.247402355	1.087383747	0.840625107	1.03937936	0.607239857	1.101845741	0.765121698	1.202017307	0.818125725	1.028012991	0.484903574	1.027941942	0.76926136	1.077783346	0.768101513	1.155753851	0.692177355	O=C(O)c1ccc2c3c1cccc3c(=O)n1c3ccccc3nc21
PME-2796	2796	S8273	60.52802	78.62973	0	60.52802	78.62973	0	10 mM	0.265	754	0.945614338	0.502393723	0.763349891	0.286450773	1.00995636	0.314699829	1.023849487	1.022214174	1.913239956	0.437851667	1.038777351	0.666867375	0.78800917	0.36753714	1.112870693	0.579452515	1.181748271	0.520359635	1.057760835	0.137410581	1.061899185	0.76234436	0.94550246	0.601687193	0.945349097	0.171530321	CN1c2ccccc2C(=O)Nc2cnc(Nc3ccc(N4CCC(O)CC4)cc3)nc21
PME-2795	2795	S8272	88.34161	89.56786	0	88.34161	89.56786	0	10 mM	0.129	515	1.609687209	1.402581692	1.080376863	0.742690682	1.054944038	0.978423774	1.026243925	1.007239223	0.966328859	0.771903217	1.081353188	1.157652974	0.9280495	1.000388186	1.092257977	0.946467221	0.514336586	0.768539071	1.039405704	0.442990959	1.060083032	1.002736688	1.037945509	0.794782996	1.086714625	1.099686742	COc1cc(N2CCN(C)CC2)ccc1Nc1ncc2c(n1)N(C)c1ccccc1C(=O)N2
PME-2794	2794	S8265	82.32127	86.89494	0	82.32127	86.89494	0	10 mM	0.159	635	0.972569585	1.033461571	0.996828318	0.767171144	1.030081391	0.252626628	1.368452787	1.081733346	1.476298809	0.728957653	1.101596117	0.947472692	1.00916839	1.022403582	1.100408316	0.813428402	0.383439302	0.567531586	1.038063765	0.610437393	1.035561085	0.804790497	1.025382757	0.901169538	1.037327766	1.272569895	COc1ccccc1C(=O)Nc1cc2c(cc1N1CCNCC1C)n(C)c(=O)n2C
PME-2793	2793	S8262	42.26227	62.91822	0	42.26227	62.91822	0	10 mM	0.212	8620	0.353064358	0.614908755	0.302404583	0.32729125	1.140182018	0.542831182	1.860946655	1.388133407	3.200299978	0.772557259	1.200823545	0.608380914	1.2901063	0.455984289	1.263489962	0.728708386	1.219818115	0.544191241	1.114766479	0.22928746	1.300379276	0.621108532	1.109767675	0.469184577	0.96656698	0.370896995
PME-2791	2791	S8261	80.03217	83.50893	0	80.03217	83.50893	0	10 mM	0.206	303	1.084131718	0.573327899	0.720016718	0.358159691	1.065094233	0.345698744	0.908648133	1.275425553	1.115807414	0.399947792	1.09346199	0.624359608	0.97707617	0.56439928	1.097105384	0.598365068	1.001907349	0.592086792	1.143172383	0.273720264	1.110791206	0.569299817	0.965792894	0.604906201	1.567721605	0.563048601	CC(C)(C)S(=O)(=O)c1ccc2nccc(Nc3n[nH]c4ccc(F)cc34)c2c1
PME-2792	2792	S8261	63.24212	77.95004	0	73.20248667	78.4853	0	10 mM	0.324	367	1.115155697	0.458691478	0.721618772	0.562693596	0.999614477	0.438671529	0.829569697	0.867020011	1.015852571	0.511349022	1.04843235	0.603901923	0.80988914	0.601534246	1.081488729	0.580247879	0.853993773	0.380707741	1.083276272	0.243398041	1.058864832	0.687716603	0.970600367	0.552880943	1.291367054	0.634364486	CC(C)(C)S(=O)(=O)c1ccc2nccc(Nc3n[nH]c4ccc(F)cc34)c2c1
PME-2790	2790	S8253	35.91113	57.61999	0	35.91113	57.61999	0	10 mM	0.2	388	1.500968099	0.78547132	1.344046593	0.482245207	0.990056157	0.667450428	0.93564713	1.146683455	1.373415947	0.474726528	1.095538259	0.666121125	1.66208255	0.713264837	1.219970107	0.68357259	1.254122853	0.730749488	1.026578307	0.342061818	1.088313341	0.651241779	1.048896432	0.76788789	1.127272606	1.030613065	N#Cc1cnc(Nc2cc(NCC3CNCCO3)c(C(F)(F)F)cn2)cn1
PME-2789	2789	S8251	47.74476	67.47862	0	47.74476	67.47862	0	10 mM	0.136	400	2.524207115	0.906845391	1.381328225	0.55150336	0.960031033	0.292690992	1.3102777	1.0769701	0.526563704	0.156731114	0.986100554	0.458907485	0.76596034	0.272392934	1.029089212	0.456350088	0.782473445	0.409793437	1.023717523	0.035671286	1.022467852	0.594060183	1.100593328	0.545182288	0.839364052	0.036178146	COc1nccnc1NS(=O)(=O)c1ccc(NC(=O)/C=C/c2ccc([N+](=O)[O-])s2)cc1
PME-2788	2788	S8250	93.97495	91.95701	0	93.97495	91.95701	0	10 mM	0.194	288	1.057427526	1.006410241	1.023691416	0.703756094	1.249507785	0.553624392	1.724535227	1.024220824	0.980371237	1.154093385	1.324180007	0.514690399	1.32917953	0.718930934	1.208275437	0.473249584	1.557952404	0.537485063	1.117551446	0.427048981	1.122042894	0.442649543	1.546613336	0.56723845	1.323605776	1.248407245	O=C(O)CC(C(=O)O)N1C(=O)/C(=C2/C(=O)Nc3ccc(Br)cc32)SC1=S
PME-2787	2787	S8249	89.70983	91.05154	0	89.70983	91.05154	0	10 mM	0.287	415	0.693438351	0.80830276	0.649841011	0.444389582	0.950005889	0.913209796	1.111140966	1.401787519	1.127798676	1.161544919	1.0408535	0.912003815	0.85958874	1.017002111	1.081018448	2.142807007	0.982411623	0.953850865	1.036603808	0.947074294	1.005615711	1.002792954	1.014184117	1.166443586	1.035476089	0.830673456	N#C/C(C(=O)c1ccc(Cl)cc1Cl)=C1\NC(=O)c2ccccc2N1
PME-2786	2786	S8246	21.85615	42.84562	0	21.85615	42.84562	0	10 mM	0.234	318	0.800193906	7.458108902	0.408526838	5.53994894	1.105069399	1.104659081	2.076430798	2.136851788	1.725944638	1.832317948	1.204846263	2.278073788	1.42937732	5.963751282	1.196652293	1.310856342	1.447485447	4.558063507	1.070680857	0.579886377	1.097723484	2.569375992	1.170430779	3.946205616	1.185735464	0.694096446	COc1ccc(Cn2c3ncnc4c(ncn4Cc4ccc(OC)cc4)c-3nc2=O)cc1
PME-2785	2785	S8245	81.19604	87.58604	0	81.19604	87.58604	0	10 mM	0.238	13460	0.752209544	1.013288498	0.763954043	0.484162241	0.990006208	0.976924062	0.867002487	1.556368828	0.951935589	1.085738778	1.018548012	1.054177761	1.2296896	0.815022284	1.092043638	0.935239196	0.679616034	0.849591732	1.012442708	0.948837757	1.050774097	1.142439246	1.00372839	0.876631975	1.077729702	0.919997692	CCCCCCCCCCCCCC(=S)NCCCCC(NC(=O)OCc1ccccc1)C(=O)Nc1ccccc1
PME-2784	2784	S8244	94.45599	93.24416	0	94.45599	93.24416	0	10 mM	0.162	330	1.214962006	1.026282191	0.936112642	0.626615763	0.98983115	1.120810151	1.064488888	1.40564537	1.566455841	0.760731041	1.038859367	1.052657247	1.07275152	0.790985676	1.079045653	0.914116859	1.006662607	0.823504567	1.012417555	0.978827834	1.045173645	0.749325514	1.022242069	0.724774778	1.053094625	0.952868342
PME-2783	2783	S8242	89.4314	89.44862	0	89.4314	89.44862	0	10 mM	0.14	371	1.016015291	1.817600489	0.865352273	1.21324122	1.014993906	1.124444246	0.981986284	1.318412066	0.902483642	1.245639801	1.038743138	1.602342606	0.9443891	1.569665673	1.102381349	2.017789125	0.989482403	1.509479284	1.015261412	1.386516333	1.052514434	1.657618284	1.032862902	1.403948426	0.998387158	0.96748817	O=C(Nc1nccs1)C(c1cc(F)ccc1O)N1Cc2ccccc2C1=O
PME-2782	2782	S8238	89.06229	90.5761	0	89.06229	90.5761	0	10 mM	0.136	279	0.71075356	1.246255875	0.682376862	1.119950294	0.980031133	0.821071088	1.042187929	1.134913683	1.179367065	0.891703308	1.081332684	1.025404692	1.01720154	1.48902677	1.148454428	1.051004887	0.828238726	1.101232886	1.046536684	0.863314927	1.069543839	1.195267677	1.047284842	0.805734873	1.072512984	0.852778554	COc1cccc(NC(=O)/C=C/c2ccc(Cl)cc2)c1
PME-2781	2781	S8237	48.10683	60.30997	0	48.10683	60.30997	0	10 mM	0.217	381	1.918343186	0.858753502	1.331143141	0.534576476	1.025143862	0.642864943	1.668089628	1.328205109	3.209444046	1.391519666	1.437777042	0.892871261	1.62494397	0.816116708	1.599446535	1.164612532	2.558435917	0.755538464	1.268483758	0.184725285	1.552610636	0.982585788	1.760048509	0.870856047	6.97769165	0.455874383	COc1cc(OC)c(/C=C2/C(=O)Nc3ccccc32)c(OC)c1
PME-2780	2780	S8236	32.54001	55.98331	0	32.54001	55.98331	0	10 mM	0.256	58	0.269184828	0.779503942	0.135329247	0.456491232	1.185419917	0.362953186	0.792594075	1.322575092	1.198692679	0.692326546	0.990205169	0.913539529	0.49844563	0.950603886	1.029990911	0.676825225	0.371042758	0.75378418	0.975429118	0.677782238	0.996256292	0.529588819	0.922940016	0.606408596	0.952469468	0.596794963	CC(C)c1ccc2c(c1)c(SC(C)(C)C)c(CC(C)(C)C(=O)O)n2Cc1ccc(Cl)cc1
PME-2779	2779	S8229	52.27901	61.41356	0	66.12643333	73.83238333	0	2 mM	0.141	166	1.663490057	0.974539042	1.284110785	0.666434765	1.092262983	0.313096881	1.262504935	1.044747472	2.661367893	0.596756697	1.114415169	0.659215927	1.15313005	0.673257308	1.519384623	1.54016757	1.265569687	0.600697458	1.054464102	0.139446303	1.188962579	0.646933138	1.401219726	0.701986074	1.269476652	1.045648336	COc1cc(N2CCC(N3CCN(C)CC3)CC2)ccc1Nc1ncc(Cl)c(Nc2ccccc2P(C)(C)=O)n1
PME-2778	2778	S8228	55.71979	70.86128	0	55.71979	70.86128	0	10 mM	0.19	499	0.820609987	3.349179745	1.674503446	3.978704929	3.341870785	6.335744858	2.286972046	2.367083311	3.509532213	4.349004269	3.237496138	0.785410583	1.77591062	3.305848974	2.477853775	0.488313824	2.767710686	2.344715118	1.599616051	0.312231064	2.041075706	0.792811036	4.824011326	1.087896824	2.58877492	0.068338111	Oc1cc(CNC(=S)/C=C/c2cc(O)c(O)c(Br)c2)cc(O)c1O
PME-2777	2777	S8222	63.85107	71.58695	0	63.85107	71.58695	0	10 mM	0.107	313	3.324556589	1.055356145	1.853390217	0.858818173	1.080031633	0.930452108	1.947235346	1.28502357	4.887662411	0.223471954	1.243317485	1.007642388	1.75238919	0.753813591	1.211516023	0.877292871	2.899196625	0.948956966	1.064959168	0.545399427	1.093837738	0.988054276	1.164770365	0.900004804	1.328874588	0.733405054	CCn1cc(C(=O)O)c(=O)c2c(N)c(F)c(NC3CCCCC3)cc21
PME-2776	2776	S8219	91.57027	90.2957	0	91.57027	90.2957	0	10 mM	0.183	453	0.763296962	1.049349427	0.703407526	0.846021593	1.004993796	0.877051234	0.943777561	1.169174433	0.83634907	1.098072767	1.016506076	1.095821142	1.01224983	1.029755618	1.066690445	0.872703433	0.82025671	1.071639776	0.999649167	0.990856707	0.984751463	0.936813712	1.000752807	0.81126982	1.030103445	0.929752827	CC(Oc1ccc(S(C)(=O)=O)cc1C(=O)N1CCN(c2ncc(C(F)(F)F)cc2F)CC1)C(F)(F)F
PME-2775	2775	S8218	67.38814	80.56477	0	67.38814	80.56477	0	10 mM	0.133	510	0.290719509	0.584227085	0.441849023	0.429489255	1.030281425	0.653258681	0.842669606	1.121863842	0.787357986	0.49911353	0.982071042	0.858944774	0.98046017	0.698746362	1.028446436	0.672032952	0.492427289	0.634600997	0.951259613	0.456070662	0.984852791	0.832287312	0.964428902	0.737167895	0.945388138	0.832131028	O=C(CCN1CCN(C(=O)OCc2cc(Cl)cc(Cl)c2)CC1)c1ccc2[nH]c(=O)oc2c1
PME-2774	2774	S8215	82.76374	81.97409	0	82.76374	81.97409	0	10 mM	0.255	221	0.913290441	0.827949703	0.636452258	0.356493533	1.099931836	0.463925302	1.323609829	1.022885084	2.440624952	1.227296948	1.180532813	0.762710869	1.18663812	0.719195559	1.190474749	0.633911252	1.777092695	0.733924568	1.083533525	0.254771143	1.263093233	0.68486625	1.273247004	0.686251998	1.383582115	0.560772538	COc1ccc(Oc2cc(NCCC(F)(F)F)c3ncc(-c4ccc(C(=O)NC5CC5)c(C)c4)n3n2)c(F)c1F
PME-2772	2772	S8208	95.62267	94.18015	0	95.62267	94.18015	0	10 mM	0.16	359	1.231272817	0.980988264	1.047247648	0.707435012	1.696773052	0.87517786	0.986103714	1.366657376	1.224760413	1.156557679	1.040908217	0.938929319	1.00075793	0.830612432	1.055451155	0.773558497	0.968189418	0.866140008	1.0124259	1.120904207	1.026176214	0.87410152	1.014184117	0.869891286	0.993092477	0.925872386	Cl.O=c1[nH]ccc2c(S(=O)(=O)N3CCCNCC3)cccc12
PME-2771	2771	S8206	92.90065	91.50247	0	92.90065	91.50247	0	10 mM	0.099	271	0.775440216	1.002922177	0.753133893	0.643188715	0.985068679	0.956280231	1.156976581	1.339071751	1.365952134	1.113097906	1.055018187	1.158771992	1.14442182	1.226179509	1.067699194	0.9285357	1.158148766	1.043322206	1.035186052	1.421630502	0.999913931	0.902598381	1.032780409	0.865886033	1.171559811	0.958242655	N#Cc1ccnc(N2C(=O)CCC2C(=O)N(c2cncc(F)c2)C(C(=O)NC2CC(F)(F)C2)c2ccccc2Cl)c1
PME-2770	2770	S8205	94.37868	93.33527	0	94.37868	93.33527	0	10 mM	0.162	349	1.591670752	0.863316417	1.094099879	0.713631153	1.095044374	0.934928417	1.279233694	1.268353343	1.508413315	1.289316654	1.312098503	0.855052948	1.18677282	0.741802471	1.240922213	0.752797842	1.605509758	0.759966254	1.725803614	1.002445221	1.206404686	0.710458398	1.346433163	0.998844266	2.471380711	0.749560356	CC(C)(O)CNc1nc(Nc2ccnc(C(F)(F)F)c2)nc(-c2cccc(C(F)(F)F)n2)n1
PME-2769	2769	S8202	84.99166	87.31069	0	84.99166	87.31069	0	10 mM	0.134	540	0.961661518	0.422890782	0.58805418	0.208848357	1.000006199	0.354991943	0.872729421	1.008645058	0.963032663	0.291255325	1.053037643	0.503768921	1.01075315	0.368708198	1.073403597	0.562400281	0.791817605	0.446347862	1.009590387	0.110280886	1.063917875	0.6415959	1.134024382	0.52713728	1.007151008	0.666303277	N#Cc1cccc(-c2c[nH]c3ncnc(N4CCOCC4)c23)c1
PME-2768	2768	S8201	23.59299	46.48355	0	23.59299	46.48355	0	10 mM	0.11	147	0.224607825	0.172017187	0.07842087	0.082935899	1.100156784	0.047393236	0.276275218	0.554156125	0.400330395	0.009277364	0.943647683	0.122048751	0.15491387	0.11967534	0.991318285	0.110398896	0.202144653	0.109535642	0.998273492	0.010114526	1.082586169	0.236567944	0.857894301	0.173520535	0.851609945	0.015170071	O=[N+]([O-])c1cnc(Sc2nnc(O)n2-c2ccc3c(c2)OCCO3)s1
PME-2767	2767	S8200	94.08422	91.67408	0	94.08422	91.67408	0	10 mM	0.137	498	1.164475322	0.868866444	0.827305317	0.642166138	0.949905872	0.68637985	1.302990556	1.100592256	1.216734409	1.599380136	0.98414731	0.803460419	0.8679992	0.779916911	1.053799629	0.847607017	0.409858942	0.704921246	0.981159151	1.539445877	1.014924645	0.859393179	1.001538992	0.903747201	0.940028429	1.108112812	Cn1c(-c2ccccc2C(F)(F)F)nnc1C12CCC(c3noc(C4CC(F)(F)C4)n3)(CC1)CC2
PME-2766	2766	S8196	89.48242	89.6571	0	89.48242	89.6571	0	10 mM	0.094	411	0.518515587	0.828696668	0.44855547	0.620845616	0.985043645	1.047528267	0.850904822	1.157062054	1.011798739	0.909709513	1.026668549	0.826578379	0.8481878	0.621369177	1.0875175	0.805256486	0.874414384	0.906365752	1.026612043	0.667735457	1.054254651	0.83653748	1.019018888	0.794348598	0.987797856	1.03663516	CN(C(=O)CNC(=O)/C=C/c1cccc(Cl)c1)C1CCS(=O)(=O)CC1
PME-2765	2765	S8195	95.85828	93.13599	0	95.85828	93.13599	0	10 mM	0.101	363	0.193104297	0.423598409	0.129951119	0.250357896	0.980006099	0.241113678	0.600598097	1.076163411	0.40192914	0.263714701	0.992185712	0.574305177	0.34349728	0.321073231	1.094186068	0.48383224	0.366516054	0.411685348	1.00095737	0.106343344	1.022290707	0.651299357	0.980835795	0.585310221	0.865941584	0.02025778	CNS(=O)(=O)CC1CCC(N(C)c2ncnc3[nH]ccc23)CC1.O=C(O)/C=C\C(=O)O
PME-2764	2764	S8194	76.90273	84.06775	0	76.90273	84.06775	0	10 mM	0.108	936	0.479329705	1.225601792	0.308089167	0.381647766	1.005018711	1.183616877	1.13796711	1.244150162	0.919189155	1.243561149	1.010379791	1.010120749	1.05002213	1.153753573	1.087839007	0.929744542	0.522497177	0.930188477	0.975429118	0.263629705	1.033668876	1.053284764	1.009679556	1.016799092	0.99485302	0.822143435	CC(C)Oc1ccc(-c2nn(C(C)c3oc4ccc(F)cc4c(=O)c3-c3cccc(F)c3)c3ncnc(N)c23)cc1F
PME-2763	2763	S8193	96.14401	94.63203	0	96.14401	94.63203	0	10 mM	0.124	462	0.971921563	1.417930126	0.809212208	0.941026807	1.005043745	0.605054259	1.00908494	1.067739725	1.152373672	1.098827958	1.036796808	1.167072535	1.18472445	0.972739022	1.100515604	0.887919545	0.723111153	1.152182221	0.985387206	0.38326171	1.016715527	1.020058751	1.017655015	0.81772095	1.093756914	1.070515871	CC#Cc1cncc(-c2ccc3c(c2)C2(N=C(C)C(N)=N2)C2(CCC(OC)CC2)C3)c1
PME-2762	2762	S8190	51.00196	68.12309	0	51.00196	68.12309	0	10 mM	0.101	378	1.280718684	0.507629216	0.67258215	0.242508993	1.270282865	0.273994654	2.15037632	0.520909548	3.25818634	0.168646678	1.684749603	0.502344608	1.46453917	0.615868321	1.600196362	0.496042252	2.083160877	0.60280025	1.313928127	0.640087247	1.35689044	0.572399974	2.552814484	0.621055365	1.408360124	1.031717181	CC1CC(=O)Nc2cccc(-c3ccc4c(c3)c(-c3cnn(C)c3)nn4C)c2N1
PME-2761	2761	S8189	54.04794	65.1176	0	54.04794	65.1176	0	10 mM	0.094	447	0.177782118	2.550526619	0.131995574	2.407635689	1.044869065	0.547056556	0.374680519	0.87480402	0.325493068	0.833623886	0.955824912	1.736195683	0.32705009	2.785602622	0.988550901	1.910782933	0.325548708	1.832168102	0.932786465	0.452238202	0.981144428	1.645363092	0.866490781	1.372152686	0.830535173	0.637770414	Nc1nccc(Oc2ccc3c(C(=O)Nc4cccc(C(F)(F)F)c4)cccc3c2)n1
PME-2760	2760	S8188	96.54084	91.51038	0	96.54084	91.51038	0	10 mM	0.096	467	0.250297278	1.012792468	0.216459572	0.477104843	1.105119467	0.881951094	0.54993844	1.015022159	0.556582928	1.032859564	0.97198379	0.97134459	0.54262751	0.675288099	1.043203115	0.761855006	0.377656341	0.847699881	1.028122544	0.798388958	1.009222746	1.025113583	0.942196727	0.960204601	0.909968734	0.890330255	O=C(Nc1cccc(C(F)(F)F)c1)c1cccc2cc(Oc3cc(CO)ncn3)ccc12
PME-2759	2759	S8185	84.65765	87.86112	0	84.65765	87.86112	0	10 mM	0.106	513	0.849449933	1.69337821	0.805855036	1.008367062	0.979981124	0.754583061	1.118422985	1.222200632	1.165854454	1.11369884	1.018568516	1.255995035	0.75171316	1.311306267	1.063815832	1.12382555	0.509057701	1.491045475	1.002459407	1.559383869	1.009298801	1.440098047	0.953312814	1.07186389	0.986089289	1.06563139	O=C(c1ccc(Cl)cc1)N(Cc1ccccc1)C1CCCCC1
PME-2757	2757	S8182	95.93709	94.43037	0	95.93709	94.43037	0	10 mM	0.191	460	1.077220201	0.845477939	0.920699477	0.774401903	0.940005839	1.120036364	0.933914781	1.04059732	0.838042021	0.914907634	0.955818057	0.895476103	0.52456266	0.676157411	1.013323784	0.757330358	0.924732208	0.709097743	0.989691019	0.898071885	0.919083238	0.928178549	0.953147709	0.817183912	0.966553926	0.832799435
PME-2755	2755	S8180	53.37296	67.2661	0	53.37296	67.2661	0	10 mM	0.254	654	1.038273573	0.351292431	0.609233737	0.263836473	1.224970102	0.248301134	1.983870506	0.887425542	2.475953341	0.229907915	1.972228289	0.592355013	1.53145778	0.440331876	1.628486633	0.475560278	1.901472092	0.539414823	1.396386266	0.402991235	1.932520628	0.673902035	2.184406757	0.468439937	2.538867474	0.67991972	CCCOc1ccc(CCc2nc3cc(-c4c(C)noc4C)ccc3n2CCN2CCOCC2)cc1.Cl
PME-2754	2754	S8179	80.07054	85.03838	0	80.07054	85.03838	0	10 mM	0.21	550	1.166329384	0.916851223	0.934512019	0.863822699	1.040031433	1.023894668	1.217329383	1.166523814	1.174286008	0.835471869	1.046911478	1.000148892	1.22424459	1.070527088	1.081554174	1.048575163	1.343752027	1.028379202	1.03939724	0.838173985	1.014949918	0.954188883	1.019596815	0.887343407	1.054959416	0.767261863	COc1cc(-c2cn(C)c(=O)c3cnccc23)cc(OC)c1CN(C)C
PME-2753	2753	S8177	67.7326	79.15312	0	67.7326	79.15312	0	10 mM	0.18	361	1.049189806	1.028304815	0.947183251	1.44302249	0.999931276	0.896093965	1.007144094	1.621672869	1.123139381	1.584443569	1.032753706	1.046992064	0.9923051	1.192657099	1.080652595	0.796553969	0.953105986	1.031492352	1.076377153	0.747106433	1.050647616	0.737268925	1.091831923	0.982798398	1.065600872	0.937289715	CC(C)C(C(=O)O)N1C(=O)/C(=C/c2ccc(Br)cc2)SC1=S
PME-2752	2752	S8174	73.36736	82.36765	0	73.36736	82.36765	0	10 mM	0.18	463	1.311638832	1.087857127	1.24221611	0.692541182	0.894868076	1.352038383	1.152532578	1.351766825	1.318764329	1.2994771	0.874818861	0.811540008	1.40984344	1.039376727	0.941040456	0.629031003	2.39704752	0.996514082	0.949926078	0.574324489	0.796954393	0.784636378	0.937774599	0.815288067	1.150068879	0.682693481
PME-2751	2751	S8173	90.76677	91.34178	0	90.76677	91.34178	0	10 mM	0.116	342	0.855773449	1.182640672	0.823130012	0.802446246	1.105394363	0.948107958	0.781410694	1.278252602	0.826109171	0.998081982	1.016567469	1.173045635	0.87323445	0.94376314	1.071279049	0.808700085	0.731401324	1.063399076	1.087820411	0.974170923	1.005666375	0.885326266	0.97971952	0.840121865	1.026660204	1.011801839	CN1C(=N)NC(C)(c2cc(NC(=O)c3ccc(F)cn3)ccc2F)CS1(=O)=O.O=C(O)C(F)(F)F
PME-2750	2750	S8172	92.69025	91.54959	0	92.69025	91.54959	0	10 mM	0.319	417	1.022920728	1.37779963	1.002552271	0.852210402	1.18459487	1.316604614	0.990615606	1.157685757	0.818390071	1.116884351	1.026689053	1.146822572	0.9875856	1.113000064	1.056522369	0.77494514	0.822111845	0.975519061	1.097694278	0.993351281	0.984675527	0.889556885	0.995257616	0.921179175	1.033793569	0.985871732	COc1ccc(S(=O)(=O)Nc2nc(-c3cccc([N+](=O)[O-])c3)cs2)cc1OC
PME-2749	2749	S8171	87.99804	88.78503	0	87.99804	88.78503	0	10 mM	0.359	399	0.97133553	1.104684353	0.917096853	0.611554623	0.940030873	0.972299457	0.980956912	1.200931549	0.958301365	1.183157802	0.998325586	0.931025147	0.95946407	0.777244314	1.043203115	0.860108674	0.904858828	1.008996964	1.009590387	0.94675082	0.973752975	0.938307762	0.981166005	1.011278391	1.005416393	1.012256384	O=C(O)CNC(=O)C1C(=O)N(C2CCCCC2)C(=O)N(C2CCCCC2)C1=O
PME-2748	2748	S8169	87.17138	87.57697	0	87.17138	87.57697	0	10 mM	0.235	1245	1.137543678	1.249307156	0.992295206	0.627355516	0.940005839	1.155187845	1.056589484	1.234380722	1.182822704	1.379441857	1.040880919	1.224529386	0.92635864	0.987031189	1.066003084	0.848613977	0.843058765	0.891949296	1.042333841	0.895563781	1.011241674	0.975806653	1.014596939	0.86094439	1.046130657	0.982980311	CN1C(=O)C(NC(=O)c2cc(Cc3ccccc3)on2)COc2ccccc21
PME-2747	2747	S8167	91.92628	92.46769	0	91.92628	92.46769	0	10 mM	0.15	441	1.12572062	0.832162976	1.106957436	1.012702465	1.000031233	1.031240702	1.010740161	1.206081152	1.535195231	0.469333917	1.036783218	0.916031361	1.0081054	1.063602524	1.086401701	1.016978145	1.113729239	0.946452558	1.093390465	0.910531044	0.999913931	1.131728053	1.025300264	0.972879648	1.120334387	0.801330447	COCCOc1cnc2ccn(C(C)c3nnc4c(F)cc(-c5cnn(C)c5)cn34)c(=O)c2c1
PME-2746	2746	S8166	74.77962	81.60531	0	74.77962	81.60531	0	10 mM	0.218	3219	0.517424345	0.614908755	0.378170043	0.303409547	0.989931226	0.686029077	0.813602805	1.034587502	0.646612346	0.801919699	1.028676391	0.71493423	0.73409748	0.498646453	1.073832154	0.586965203	0.662027538	0.678936362	1.049397469	0.094702423	1.033795476	0.667088091	0.932609558	0.705999374	1.058402538	0.615057945	CC#CC(=O)N1CCC(n2c(=O)n(-c3ccc(Oc4ccccc4)cc3)c3c(N)ncnc32)C1.Cl
PME-2745	2745	S8165	49.50789	73.8413	0	49.50789	73.8413	0	10 mM	0.144	283	0.15754503	0.601526141	0.102814853	0.193942487	0.990006208	0.336312592	0.271273464	0.75081259	0.21801208	0.03102044	1.000347137	1.195676208	0.75204581	0.84269779	1.065253139	0.744917512	0.208953142	0.825549245	1.056528449	0.097151816	0.998047113	1.139587641	0.887441576	0.897372007	0.894084573	0.284325868	CC(=O)OC(C)(C)/C=C/C(=O)C(C)(O)C1C(O)CC2(C)C3CC=C4C(CC(O)C(=O)C4(C)C)C3(C)C(=O)CC12C
PME-2744	2744	S8163	44.05007	65.06944	0	44.05007	65.06944	0	10 mM	0.212	183	0.543823123	0.62413919	0.464013517	0.742902756	1.050081491	0.474948227	1.074288368	1.090502501	1.423632026	0.925095081	1.028724194	0.836622	1.02293944	0.863601999	1.099506736	0.67693305	0.768100142	0.641587555	1.112015247	0.579016924	1.133927345	0.619747877	1.03063035	0.714939117	1.047930121	0.683004975	CC1(C)OCCn2c1nc1c(N3CCOCC3)nc(-c3cnc(N)nc3)nc12
PME-2743	2743	S8161	39.80394	62.13867	0	39.80394	62.13867	0	10 mM	0.276	614	0.60080868	0.274222761	0.404392064	0.179247335	0.954993486	0.078473754	1.32778132	0.939675927	1.354740977	0.042066585	1.162345648	0.571810722	1.01886749	0.328389345	1.191974401	0.57819277	0.900264621	0.340292871	1.148851871	0.034802809	1.099615574	0.468973577	1.038028002	0.575267911	1.443766475	0.941531301	CN1CCN(c2ccc(Nc3ncc4cc(C#N)c(=O)n(C5CCCC5)c4n3)cc2)CC1
PME-2742	2742	S8157	44.74855	65.49565	0	44.74855	65.49565	0	10 mM	0.199	388	1.411564112	1.292335987	0.89411962	0.679294109	0.959880948	0.741219401	1.401309967	1.478454471	2.066552401	1.763814926	1.17446804	0.942896962	0.58530092	0.785341133	1.145901322	0.765527308	1.099720359	0.851569474	1.084942818	0.387919128	1.052565098	0.836479902	1.06323576	0.889328301	1.21039629	0.948655486	CC(Oc1ccc2c(c1)OCCn1cc(-c3ncnn3C(C)C)nc1-2)C(N)=O
PME-2741	2741	S8156	84.3752	87.11982	0	84.3752	87.11982	0	10 mM	0.149	139	0.448064208	0.624296427	0.537073851	0.364554971	0.965018511	0.622816801	0.644666135	1.006934643	0.417835027	0.546809971	0.953796506	0.8533234	0.91471076	0.562587613	1.010922313	0.860993862	0.542058289	0.743986368	0.961217701	0.269389182	0.943503976	0.757081985	0.951288462	0.853176594	1.010750175	0.731016994	C=CC(=O)N1CC(N2CCN(C(=O)CNc3cc(C4(C)CC4)c(Cl)cc3O)CC2)C1
PME-2738	2738	S8147	86.77707	85.77988	0	86.77707	85.77988	0	10 mM	0.273	228	1.534120321	0.639151275	0.876812577	0.738747001	1.215620041	0.469558537	0.920704603	0.961747587	1.033364654	1.004826427	1.018609524	0.711835921	1.54832923	0.532972319	1.215381503	0.63708818	1.445019722	0.590447545	1.035186052	0.445381224	1.007457256	0.725542545	1.008480668	0.662424564	1.201359391	0.711901307	CNCCN1CCC(OCc2ccccc2)CC1.Cl.Cl
PME-2737	2737	S8146	49.69172	66.54002	0	49.69172	66.54002	0	10 mM	0.442	2522	3.312158585	1.139747381	1.892712593	0.931073785	1.069856644	1.236276865	1.785458803	1.40332675	2.787780046	1.347333074	1.531021833	0.980592132	1.81798983	1.208799248	1.478108287	0.985672772	2.713324308	1.103861094	1.268500566	0.78269279	1.502180815	0.906791031	1.605826139	1.126797557	1.954195499	1.277442932	COC12C(COC(N)=O)C3=C(C(=O)C(C)=C(N)C3=O)N1CC1NC12
PME-2735	2735	S8141	92.70049	91.30353	0	92.70049	91.30353	0	10 mM	0.164	281	0.987492263	1.029405594	0.845908165	0.551528752	0.960055947	0.863352895	0.914788008	1.071089864	1.397435069	0.530007124	1.020665288	0.782260895	0.94935548	0.998780078	1.051246405	0.794800639	0.883796453	0.8438555	1.035110235	0.912856698	0.984878123	0.784678817	1.008480668	0.816625595	1.084928036	0.945095778	N=C(CCl)NCCCC(NC(=O)c1ccccc1)C(N)=O.O=C(O)C(F)(F)F
PME-2734	2734	S8140	28.14801	51.99089	0	28.14801	51.99089	0	10 mM	0.287	782	0.129323944	0.280172527	0.068799891	0.098100051	1.004943848	0.144320637	0.255026013	0.868070722	0.219394252	0.019238191	0.947704494	0.827115536	0.17473993	0.699692308	1.011565208	0.763792038	0.20036906	0.615634263	1.008147359	0.242248654	1.003622293	0.816651642	0.871655822	0.722265959	1.044305086	0.351745725	Cc1ccc(Nc2ncc3c(n2)N(C)C(=O)N(c2cc(NC(=O)c4cccc(C(F)(F)F)c4)ccc2C)C3)cn1
PME-2733	2733	S8138	88.22538	88.56151	0	93.54892	90.93180333	0	2 mM	0.148	80	0.836013079	0.800352335	0.869321227	0.708059311	0.958734035	0.756541729	0.938437998	1.211554408	1.124019027	0.873038769	0.982217908	0.86875385	0.76427919	1.085943613	0.99374038	0.865692973	0.908685744	0.744231105	1.001288891	0.9764961	1.000153303	0.807252765	1.033127308	1.029744387	0.90560168	1.01015985	O=c1c(-n2ccnn2)c[nH]n1-c1cc(N2CCOCC2)ncn1
PME-2732	2732	S8137	44.63089	65.8111	0	44.63089	65.8111	0	10 mM	0.144	252	0.380824625	0.759649515	0.246444717	0.635808825	1.024868965	0.267411113	0.992646813	0.848662734	0.433857828	0.153377905	1.312050581	0.956415772	1.18758535	1.149925485	1.077778101	0.921338797	0.417157292	0.780471325	1.153138995	0.021563623	1.063690066	0.816847086	1.025052547	0.715422034	1.037483931	0.094881386	Oc1cc2c(cc1O)CN(C(=S)NCCc1ccc(Cl)cc1)CCC2
PME-2731	2731	S8136	83.34612	84.30821	0	83.34612	84.30821	0	10 mM	0.184	1728	1.016211867	1.047069311	1.003662944	0.912718594	1.080206633	1.431667328	1.038292408	1.339545727	1.07578814	1.32349503	1.028737903	1.069205165	0.9661727	1.184665651	1.074305296	0.925257921	0.938791156	0.933042705	1.05799675	1.185711384	1.018708944	0.902069569	0.989636719	0.973652184	1.090209723	1.017269135	CC(C)(C)C(=O)Oc1ccc(S(=O)(=O)Nc2ccccc2C(=O)NCC(=O)O)cc1
PME-2730	2730	S8134	50.36098	56.43309	0	50.36098	56.43309	0	10 mM	0.196	2302	0.66253233	0.597354591	0.453237474	0.799093604	1.045144081	0.861011147	1.021790743	1.51805687	0.824250281	0.993286133	0.992260933	1.079252958	0.94231284	0.824652972	1.048371792	1.099945784	0.908294618	0.932118237	1.046553493	1.022051096	0.994389534	0.849659324	0.993811131	0.900914431	1.143312812	0.857583284	Cc1cn(-c2cc(NC(=O)c3ccc(C)c(Nc4nccc(-c5cnccn5)n4)c3)cc(C(F)(F)F)c2)cn1
PME-2729	2729	S8132	77.34341	83.93438	0	77.34341	83.93438	0	10 mM	0.179	451	0.584388077	0.792229176	0.347496718	0.504068017	0.994943738	0.547164083	1.282888889	1.478183985	1.896492958	1.514703393	1.119837999	0.843230844	0.73770189	0.672983104	1.134233475	0.832094133	0.823755741	0.694683909	1.128969431	0.495637804	1.088439941	0.875998557	1.071211338	0.593044162	1.150355101	0.473725677	COc1cc2c(cc1OC)C1C(=O)c3ccc4c(c3OC1CO2)C=CC(C)(C)O4
PME-2728	2728	S8126	84.4116	89.01865	0	84.4116	89.01865	0	10 mM	0.166	577	0.944855332	1.643838406	0.935829163	2.961088181	0.994993687	0.839529097	1.050286412	1.179904699	1.495976925	1.280942917	1.051016092	1.261808753	0.97282046	1.059915729	1.153837562	1.076202154	1.119914055	1.175997376	1.060781717	1.098282218	1.007330656	1.028025866	1.041416407	0.817955375	1.090326786	0.869242549
PME-2727	2727	S8125	93.49035	91.45126	0	93.49035	91.45126	0	10 mM	0.162	677	0.329000235	0.86447829	0.287929833	0.628114223	0.964968503	1.13620019	0.805091381	1.241654158	0.812390089	1.168395162	0.974012136	1.012223125	0.55882639	0.913369536	1.024456024	0.900711954	0.63899368	1.033416986	1.039422512	0.850727022	0.99610436	0.72121954	0.931245685	0.79319042	1.079646349	1.084596992	Cn1c(=O)c(Oc2ccc(F)cc2F)cc2cnc(NC(CCO)CCO)nc21
PME-2726	2726	S8124	96.23129	93.85065	0	96.23129	93.85065	0	10 mM	0.267	581	0.466713667	1.173342466	0.416934103	0.723937273	0.99995625	0.956754208	1.007198453	1.249563932	1.269169688	1.162415504	1.0286901	1.000866532	0.71877038	0.837338228	1.051567793	0.951777935	0.685043931	0.713701129	1.104833603	1.079205036	1.029960513	0.908668458	0.976413727	0.98239845	1.196311951	1.060880899	CCCNC(=O)c1cn2ncnc(Nc3cc(C(=O)NC4CC4)ccc3C)c2c1C
PME-2725	2725	S8118	81.49619	81.8627	0	81.49619	81.8627	0	10 mM	0.505	199	0.53028065	0.904586911	0.664132357	0.490943372	0.969981074	0.988835931	0.998419762	1.7431494	0.773374021	1.529335856	1.048974037	1.114978313	0.49219421	1.092188054	1.074046493	1.068058014	0.960243225	0.882665515	1.076452971	1.394550085	1.0433321	0.912642837	0.995835543	0.927836895	1.081250787	1.099793434	COS(=O)(=O)[O-].Cc1cc2c3c([n+](C)c4ccc(F)cc4c3c1)-c1cc(F)ccc1N2C
PME-2724	2724	S8117	83.49725	88.58821	0	83.49725	88.58821	0	10 mM	0.251	544	0.467397243	0.444645643	0.403499275	0.38053602	0.930030823	0.5626055	0.909931302	1.723262906	0.629688263	0.93540591	0.986223519	0.982078791	0.81416214	0.723642703	1.100944042	0.851556182	0.709132791	0.780860305	0.975445926	1.123837471	0.994414687	0.972250342	0.962569714	0.89996326	0.888646841	0.490634918	N#CN=C(NCCCCCCOc1ccc(Cl)cc1)Nc1ccncc1
PME-2723	2723	S8116	78.30658	84.76862	0	78.30658	84.76862	0	10 mM	0.208	456	0.79253757	0.622695446	0.580860615	0.521451354	0.939980865	0.487992287	0.809789181	1.406206846	1.087544203	0.827291787	1.002382398	0.855837226	0.86214924	0.644966339	1.038355589	0.769748211	0.844312906	0.692459822	1.032342076	0.49928239	1.016917944	0.706338525	0.949346662	0.789158463	1.092126369	0.793787837	CC#CC(=O)N1CCCC1c1nc(-c2ccc(C(=O)Nc3ccccn3)cc2)c2c(N)nccn12
PME-2722	2722	S8113	95.66891	93.17396	0	86.7834	87.46642	0	2 mM	0.129	211	0.994539499	0.965081036	1.070796609	0.884918213	1.018160582	0.817185283	1.049274802	1.195552111	0.89692831	0.826904535	1.022868514	0.902537823	0.89706469	0.755577361	1.033096194	0.821900845	0.993134975	1.019949436	0.998409808	1.050688744	1.021206975	0.848401666	1.131841421	1.051401258	0.981335163	0.82840395	COc1cc(-c2cn(C)c(=O)c3cnccc23)c(OC)cc1CN(C)C
PME-2721	2721	S8112	91.33393	91.09054	0	91.33393	91.09054	0	10 mM	0.12	84	0.592050314	0.840775251	0.577836514	0.554642558	1.000081301	0.196090579	1.071880102	1.279112458	1.075181127	0.755318105	0.994330287	0.782263398	1.30775416	0.887225504	1.071537971	0.798167408	0.257949412	0.65982306	1.011008143	0.247368455	1.031928539	0.838426948	0.959511578	0.794493437	0.989571393	0.43966952	CC(C)Oc1ccc(-c2c[nH]cc2CN(C)CCN)cc1
PME-2720	2720	S8111	88.59266	88.93657	0	88.59266	88.93657	0	10 mM	0.211	709	0.883880138	0.93481195	1.034024715	0.707705259	0.960031033	0.934794903	0.996510386	1.271687031	0.907681167	1.078347802	1.042909384	0.824543536	0.88465887	0.793980374	1.087365866	0.891805708	0.580796003	0.94426012	1.043734789	0.855997324	1.00738132	0.979565978	0.961205721	1.020087004	1.024847746	0.896304131	O=C(NCC(O)CN1CCc2ccccc2C1)c1ccnc(NC2CCC2)c1
PME-2719	2719	S8105	89.82756	90.20712	0	89.82756	90.20712	0	10 mM	0.193	672	1.409442782	1.448277116	1.159227014	1.016312957	0.945093393	1.120574236	1.362937927	1.186015487	1.814979076	0.972816169	1.245441556	0.9825629	1.70126724	0.946685993	1.392371655	1.32703352	1.564315796	1.325842142	1.158978462	0.562782526	1.129662037	0.827623367	1.205225706	0.810311556	1.625586033	0.854219973	Nc1nc(NCCc2ccc(O)cc2)nc2nc(-c3ccco3)nn12
PME-2718	2718	S8104	73.74951	80.81348	0	73.74951	80.81348	0	10 mM	0.27	418	1.872404814	1.183719754	1.200261354	0.763626754	1.140057087	1.242307425	1.381983399	1.249906063	1.568148136	0.981362641	1.213021278	0.950399697	1.34380186	0.81219163	1.221960783	0.928599656	1.275692463	0.759692192	1.147510052	0.852564692	1.114499569	0.756395638	1.167124987	0.780611515	1.256301165	0.887286603	Nc1nc2c(cnn2CCc2ccccc2)c2nc(-c3ccco3)nn12
PME-2717	2717	S8103	73.32413	78.50797	0	73.32413	78.50797	0	10 mM	0.187	394	1.408194542	1.466583252	0.861864209	1.052463055	2.002487421	1.075886726	1.166558027	1.697981715	1.204888105	1.122190833	1.067174911	1.513394713	1.19264627	2.284069238	1.119905353	1.826652288	1.132332325	1.622645855	1.040865541	1.380588293	1.033770084	1.573464155	1.020547986	1.267455339	1.113201141	0.808791041	CCOc1ccc(Cc2cc(C3OC(SC)C(O)C(O)C3O)ccc2Cl)cc1
PME-2716	2716	S8102	90.1458	91.05811	0	90.1458	91.05811	0	10 mM	0.424	3401	1.028024316	1.064647675	0.947720647	0.833778143	1.019781351	1.228788495	0.933656514	1.884411335	1.233158469	0.948733747	1.050981998	0.907844722	0.96355653	0.904980551	1.138179302	1.189323425	0.939291	1.010133505	1.060790181	0.945913672	1.028093696	0.97802186	1.006951571	0.857601404	1.297067404	0.964473605	CC(NC(=O)C(NC(=O)OCc1ccccc1)C(C)C)C(=O)NC(CC(=O)O)C(=O)CF
PME-2713	2713	S8096	73.6395	81.64144	0	73.6395	81.64144	0	10 mM	0.1	565	1.423751473	1.638336182	1.060892463	1.135830641	0.944993377	0.756178856	0.960160971	1.107848763	0.909273863	0.842708766	1.089487314	0.820266366	0.97276324	1.162562844	1.135947466	1.283011675	0.677941561	1.080396891	1.129036903	0.686850429	1.045072317	0.715555668	1.025300264	0.861006141	1.261829972	1.541030884	N=C1NC(=O)/C(=C/c2ccc(O)cc2)S1
PME-2711	2711	S8094	77.42741	84.15797	0	77.42741	84.15797	0	10 mM	0.171	839	0.439390689	0.605885744	0.590530813	0.689034641	1.150482178	0.547033787	1.093822956	1.414121747	1.020548701	1.276858211	1.067147613	0.848713994	0.80904555	0.717508423	1.096310854	0.771146894	0.607571721	0.686631441	0.991075158	0.322663903	0.982960641	0.750831664	0.962404549	0.767295122	1.042505383	0.801401258	O=C(CNc1ccc2ccccc2c1)N/N=C/c1cc(Br)c(O)c(Br)c1O
PME-2708	2708	S8077	92.08581	92.31281	0	92.08581	92.31281	0	10 mM	0.121	1696	0.425334334	0.621273458	0.539986491	0.327317119	0.955043435	1.105100513	0.868788958	1.357294083	0.428949982	0.547045469	1.006452799	0.826206446	0.89337552	0.749178455	1.079536676	0.750576019	0.738957763	0.657347739	1.026569963	0.549865365	0.964266956	0.955687404	0.990918159	0.857898057	1.01431036	0.861123443	O=C1C(Cl)=C(N2CCOCC2)C(=O)N1c1ccc(Cl)c(Cl)c1
PME-2707	2707	S8076	89.5305	88.86943	0	89.5305	88.86943	0	10 mM	0.163	569	0.782393098	1.256565332	0.592138052	0.816974103	0.984943628	1.106482387	1.358385086	1.434159517	1.51256001	1.009039879	1.083367825	1.041385889	1.18390179	1.007116376	1.12453866	1.018338799	0.975718498	1.089116216	1.06365943	0.678995132	1.02067697	0.884839892	1.046086073	0.953539848	1.118456841	0.7867679	O=C(NNc1ccccc1)c1ccncc1
PME-2706	2706	S8072	92.47821	91.46866	0	92.47821	91.46866	0	10 mM	0.267	252	1.206345081	1.332856178	1.073694706	2.553136587	1.085344315	0.943203926	1.209255576	1.029305816	1.373613	1.066425681	1.168451309	1.526621699	1.00242543	2.165315895	1.161407828	1.638171911	0.98190856	1.367125034	1.190279007	0.886627614	1.041237473	1.33544898	1.105015516	1.701472759	1.07785964	0.967234015	CCCC(C)NC(=O)c1ccc(Cl)c(Cl)c1
PME-2703	2703	S8067	57.42454	72.48203	0	57.42454	72.48203	0	10 mM	0.116	379	0.158265203	0.626115739	0.211648226	0.587454438	0.904993176	0.684842587	0.288767815	1.317447901	0.824109375	1.088102818	0.961951077	0.704587817	0.14539281	0.584021073	0.984239101	0.723865151	0.242638484	0.767017245	1.009556651	0.227726936	1.003774285	0.673423231	0.854340911	0.509974658	0.828813672	1.238475323	CCOC(=O)NC1CCC2C(C1)CC1C(=O)OC(C)C1C2/C=C/c1ccc(-c2cccc(F)c2)cn1
PME-2702	2702	S8065	50.39288	70.02506	0	50.39288	70.02506	0	10 mM	0.11	173	0.366676331	2.920948029	0.394084603	3.342639923	0.964968503	0.622780204	0.949840188	1.346317172	0.806539297	1.249916434	1.160358191	2.131915331	0.97197938	2.342373038	1.137215137	2.558986187	0.712454379	1.837377548	1.049397469	0.47246933	1.039395928	1.798460007	1.002529502	1.83737421	1.000134706	0.856903076
[truncated: 2,236 more rows]
